# Supplementary material for: Changes in the Small Noncoding RNAome During M1 and M2 Macrophage Polarization
Source: Front Immunol. 2022 May 10;13:799733. doi: 10.3389/fimmu.2022.799733 (PMC9127141; doi:10.3389/fimmu.2022.799733)
Supplement: Supplementary file 3 [file Table_1.xlsx]

## Sheet: miRNA
miRNA_id	M0-1	M0-2	M0-3	M1-1	M1-2	M1-3	M2-1	M2-2	M2-3
mmu-let-7a-5p	2907.3	3143.15	3231.85	2316.21	2227.07	2572.65	3084.73	2777.61	2866.25
mmu-let-7a-1-3p	262.72	281.5	289.34	135.04	142.29	141.53	300.36	272.68	279.55
mmu-let-7c-2-3p	262.72	281.5	289.34	135.04	142.29	141.53	300.36	272.68	279.55
mmu-let-7a-2-3p	0.26	0.59	0.26	0	0	0	0.44	0.43	0.67
mmu-let-7b-5p	1143.81	1363.09	1319.76	766.45	742.05	815.97	1223	1055.14	1111.47
mmu-let-7b-3p	23.82	22.29	22.84	4.9	5.07	4.2	25.24	23.57	22.19
mmu-let-7c-5p	3675.3	4201.27	4168.12	2587.3	2669.69	2959.24	4743.81	4064.14	4305.85
mmu-let-7c-1-3p	38.62	36.36	34.7	2.59	2.53	1.6	63.68	58.71	66.74
mmu-let-7d-5p	2271.26	2363.74	2458.62	1737.41	1681.07	1914.19	2242.49	2161.84	2188.31
mmu-let-7d-3p	449.25	439.7	447.4	322.26	324.41	326.23	426.99	443.65	434.54
mmu-let-7e-5p	180.77	209.51	211.52	390.14	407.14	460.36	158.62	130.7	149.61
mmu-let-7e-3p	5.24	4.98	4.47	7.06	7.24	8.6	4.11	2.86	2.86
mmu-let-7f-5p	14089.2	15059.9	15398.4	11884.3	11666.7	12864	14557	12889.3	13312.2
mmu-let-7f-1-3p	31.29	27.27	27.81	9.66	9.41	8.4	28.17	24.14	29.59
mmu-let-7f-2-3p	63.62	56.15	60.98	25.94	26.25	23.19	57.37	55.99	65.39
mmu-let-7g-5p	8982.4	9341.03	9149.65	6933.05	6724.46	6707.67	8963.35	8068.3	8433.69
mmu-let-7g-3p	0.92	2.2	1.53	0.72	1.27	0.6	2.2	2.43	0.84
mmu-let-7i-5p	14203.5	14423.2	14250.2	12566.8	12113.3	12781.3	13609.6	13055.6	13608.4
mmu-let-7i-3p	11.52	10.41	9.95	8.5	6.34	9.99	10.12	10.57	9.41
mmu-let-7j	1293.82	1295.79	1340.55	1345.82	1200.97	1306.31	1297.84	1203.4	1205.27
mmu-let-7k	0.26	0	0.26	0.14	0.18	0.4	0.15	0.14	0.34
mmu-miR-100-5p	1558.5	1712.91	1674.16	1571.23	1656.45	1618.15	1557.4	1481.51	1496.58
mmu-miR-101a-5p	0.65	1.03	0.51	2.59	2.72	0.8	1.47	0.71	0.5
mmu-miR-101a-3p	182.74	156.44	175.29	249.77	234.8	238.87	180.19	169.55	166.25
mmu-miR-101c	182.74	156.44	175.29	249.48	234.8	238.87	180.19	169.4	166.25
mmu-miR-101b-5p	0	0	0.13	0	0	0	0	0.29	0
mmu-miR-101b-3p	242.56	264.64	242.26	175.69	186.46	183.7	255.17	233.25	258.03
mmu-miR-103-3p	2892.51	2863.11	2787.76	1976.79	1823	1734.49	2815.91	2825.6	2733.46
mmu-miR-103-2-5p	0.26	0	0	0	0	0	0	0.29	0
mmu-miR-106a-5p	29.19	23.75	25.9	17.44	15.57	20.39	20.69	26.57	23.2
mmu-miR-106b-5p	179.86	188.25	198.76	127.55	101.56	109.74	180.48	176.83	166.92
mmu-miR-106b-3p	498.47	455.68	446.26	291.56	261.59	271.06	429.19	451.94	472.19
mmu-miR-107-5p	0	0	0	0	0	0	0	0	0.17
mmu-miR-107-3p	326.07	313.76	322.89	188.8	186.28	178.31	325.16	323.95	343.26
mmu-miR-10a-5p	19694.4	21291.8	20873	16685.7	16495.2	16697.2	19966.6	19918.3	19706.2
mmu-miR-10a-3p	83.38	75.8	89.43	56.21	51.05	49.37	72.49	73.56	74.64
mmu-miR-10b-5p	76.18	82.98	73.74	71.49	69.88	148.72	69.99	74.28	76.48
mmu-miR-10b-3p	0	0	0.26	0	0	1.6	0	0	0
mmu-miR-1187	0.13	0	0.26	0	0	0	0.15	0	0.17
mmu-miR-1191a	7.59	10.41	6.89	5.62	9.96	5.6	9.98	10.14	7.73
mmu-miR-1191b-5p	1.05	0.44	1.28	0.72	1.09	0.8	1.17	1.14	0.67
mmu-miR-1191b-3p	0	0	0	0	0	0	0	0	0.17
mmu-miR-1193-3p	0	0	0	0	0	0.2	0	0	0
mmu-miR-1194	21.86	22.14	18.24	17.58	14.12	16.79	16.29	22.43	14.62
mmu-miR-1195	9.82	17.45	14.93	2.74	7.97	8.2	11.45	5.28	5.88
mmu-miR-1198-5p	226.59	235.46	255.28	211.43	185.02	208.49	185.61	180.12	178.02
mmu-miR-1198-3p	21.6	32.11	27.05	9.37	5.43	9.2	16.14	20.14	15.97
mmu-miR-122-5p	0.13	0.15	0.77	0.72	0.18	1	0	0.14	0.17
mmu-miR-1231-5p	0	0.44	0.13	0	0	0	0.73	0.14	0.34
mmu-miR-1231-3p	0	0	0.38	0.14	0.36	0	0.15	0.14	0.17
mmu-miR-124-3p	0.52	0.15	0	0	0	0.2	0	0	0
mmu-miR-1249-5p	0.65	0.29	0.26	0.43	0	0	0.44	1.43	0.34
mmu-miR-1249-3p	22.12	25.36	24.37	27.1	24.8	28.19	16.58	24.14	23.03
mmu-miR-1258-5p	0.13	0.15	0	0	0.36	0	0.29	0.29	0.17
mmu-miR-1258-3p	0.13	0.15	0.26	0	0	0	0.73	0	0.17
mmu-miR-125a-5p	5045.43	4882.01	5677.84	11285.9	10292.6	11961.7	3546.49	3346.67	3155.89
mmu-miR-125a-3p	11.52	8.8	10.33	10.23	7.42	11.79	4.11	5.14	5.38
mmu-novel-218-mature	550.83	532.8	590.42	803.34	744.23	902.32	472.03	440.22	413.02
mmu-miR-125b-5p	21250.5	21296.7	23731.1	19106.8	17871	18749.9	27190.3	26890.5	26298.6
mmu-miR-125b-1-3p	76.32	73.6	76.03	34.88	31.68	43.78	51.5	43.71	44.55
mmu-miR-125b-2-3p	318.09	287.37	296.1	194.13	204.93	184.5	460.59	503.5	517.07
mmu-miR-126a-5p	9.69	7.62	8.29	5.76	3.62	3.6	8.8	6.43	6.56
mmu-miR-126a-3p	36.91	25.36	34.96	27.24	21.18	23.39	21.28	20.57	25.21
mmu-miR-126b-5p	0	0	0	0.14	0	0	0	0	0
mmu-miR-126b-3p	0.13	0.15	0.38	0.14	0.36	0.4	0.15	0.57	0.5
mmu-miR-127-3p	0.13	0	0.51	0.14	0.18	0	0	0	0
mmu-miR-128-1-5p	2.09	3.67	4.21	0.29	0.54	0	2.05	4.29	4.2
mmu-miR-128-3p	310.63	319.18	306.31	281.18	262.32	279.05	279.23	282.39	265.93
mmu-miR-129-5p	0.26	0	0	2.74	1.99	2.4	0	0.14	0
mmu-miR-129-1-3p	0	0	0	0.72	0.72	0.4	0	0	0
mmu-miR-1291	0	0	0.13	0	0	0	0	0	0.17
mmu-miR-1306-5p	0	0	0	0	0.18	0	0	0	0
mmu-miR-1306-3p	0	0	0.13	0.14	0	0	0	0	0.34
mmu-miR-130a-5p	0	0	0	0.14	0	0	0	0	0
mmu-miR-130a-3p	0.39	0.15	0.51	0.14	0	0.2	0.44	0.43	0
mmu-miR-130b-5p	459.59	452.16	464.75	232.33	229.01	232.08	418.33	403.09	398.23
mmu-miR-130b-3p	112.18	121.98	120.3	65.14	61.55	64.77	117.82	113.84	117.33
mmu-miR-132-5p	15.58	14.22	15.82	34.73	29.15	30.58	11.89	13.28	14.46
mmu-miR-132-3p	14.79	14.95	16.84	28.25	23.53	28.78	11.45	12.71	12.44
mmu-miR-133a-5p	0.13	0	0	0	0	0	0	0	0
mmu-miR-133a-3p	0.79	0.73	0.26	0	0.72	0.8	0.29	0.14	0
mmu-miR-134-5p	0	0	0.38	0.14	0	0	0	0	0
mmu-miR-135a-5p	0	0	0	0.14	0	0	0	0	0
mmu-miR-135b-5p	0	0	0	0.14	0	0	0	0	0
mmu-miR-136-3p	0	0	0.38	0.29	0	0	0	0	0.17
mmu-miR-138-5p	0.52	0.59	1.15	0.29	0.18	0	0.59	0	0
mmu-miR-138-2-3p	0.13	0	0.13	0	0	0	0	0	0
mmu-miR-139-5p	653.06	692.76	757.54	594.65	558.85	574.9	575.77	525.64	566.16
mmu-miR-139-3p	41.5	41.2	32.91	17.15	17.02	13.59	29.35	35.42	28.41
mmu-miR-140-5p	248.19	240.6	257.06	218.49	206.38	190.3	234.62	243.11	229.62
mmu-miR-140-3p	3742.58	3567.75	3446.81	3312.53	3353.99	3174.73	3056.85	3196.55	3126.3
mmu-miR-141-5p	0	0	0.38	0.14	0	0	0.15	0	0.17
mmu-miR-141-3p	21.86	25.95	24.88	26.09	25.34	25.39	22.45	26.57	22.19
mmu-miR-142a-5p	17087.5	17086.3	17001.9	16691.5	18007.3	17576.1	16692.5	16936.5	16985.2
mmu-miR-142a-3p	192.95	199.25	217.26	203.21	199.68	170.71	200.58	184.4	199.37
mmu-miR-142b	3.4	3.52	3.32	3.75	2.9	3	2.79	3.57	2.69
mmu-miR-143-5p	0.13	0	0.13	0	0	0	0	0.29	0
mmu-miR-143-3p	14.27	1.32	14.29	16.43	45.08	5.2	2.05	0.57	1.01
mmu-miR-144-5p	201.72	71.99	81.27	86.76	6.34	77.76	2.35	0.43	0.17
mmu-miR-144-3p	1283.74	824.13	1508.32	1631.62	77.3	1120.81	40.94	4.71	10.59
mmu-miR-145a-5p	2.09	0.44	1.53	6.34	6.34	0	0.44	0	0.34
mmu-miR-145a-3p	0.39	0.15	1.15	0.29	2.35	1.4	0	0.29	0
mmu-miR-146a-5p	35032.7	37085.4	38955.6	127333	133546	130721	22699.4	22514.1	22049.2
mmu-miR-146a-3p	11.65	11.44	13.78	10.67	14.66	11.19	7.34	6.71	7.06
mmu-miR-146b-5p	12906.4	13071.4	13007.6	75273.4	75400.7	77405.2	17738.3	18454	18361.6
mmu-miR-146b-3p	13.22	12.32	9.7	28.82	30.05	32.78	11.45	15.85	10.93
mmu-miR-147-5p	0	0	0	0.14	0.18	0	0	0	0
mmu-miR-147-3p	0	0	0	0.14	0.36	0	0	0	0
mmu-miR-148a-5p	1.05	0.15	0.51	0.43	0	0	0	0	0
mmu-miR-148a-3p	128.41	60.7	51.92	72.93	10.86	48.97	9.24	8.71	10.25
mmu-miR-148b-5p	38.48	47.06	49.63	28.25	29.33	29.98	43.73	38.42	43.54
mmu-miR-148b-3p	2698.78	2736.29	2616.43	2068.6	2055.08	2048.52	2728.46	2771.61	2695.47
mmu-miR-149-5p	7.59	6.16	7.02	46.26	45.44	52.37	8.22	7.57	6.22
mmu-miR-150-5p	15.58	23.9	11.48	19.31	0.72	6.4	1.17	0.71	0.34
mmu-miR-150-3p	0.65	0.29	0.13	0.14	0	0	0.15	0	0.17
mmu-miR-151-5p	7160.66	7150.3	7350.21	5180.8	5357.67	5590.26	6072.02	5930.74	5798.91
mmu-miR-151-3p	3529.47	3425.38	3337.86	3021.98	3092.95	3046	2835.87	2940.02	2815.82
mmu-miR-152-5p	24.09	22.29	20.16	8.07	7.24	10.19	26.71	28.14	27.74
mmu-miR-152-3p	219.52	207.9	211.01	183.61	190.63	170.51	258.98	266.11	261.39
mmu-miR-155-5p	16.1	15.98	21.43	2080.85	2060.33	2219.43	19.52	17	20.68
mmu-miR-155-3p	0.52	0.59	0.13	21.91	20.82	18.19	0.29	0.14	0.67
mmu-miR-15a-5p	158.26	153.21	163.93	109.25	87.44	87.15	148.64	145.69	152.8
mmu-miR-15a-3p	156.69	145.74	150.28	81.86	79.11	72.96	137.34	148.26	140.36
mmu-miR-15b-5p	4870.16	4912.21	5009.86	2687.03	2482.32	2436.92	4529.29	4550.36	4723.41
mmu-miR-15b-3p	262.19	243.82	295.21	135.04	130.52	128.33	223.32	222.68	220.55
mmu-miR-16-5p	10515.1	10349.9	10898.8	7982.99	7047.61	7253.18	9335.76	9201.57	9603.49
mmu-miR-16-1-3p	32.59	33.28	35.34	26.66	21.72	21.79	37.12	33.85	31.77
mmu-miR-16-2-3p	30.11	29.76	32.79	16	18.65	14.39	27	30.71	32.44
mmu-miR-1668	0.13	0.59	0	0	0.18	0	0.15	0.57	0.84
mmu-miR-17-5p	2071.11	2062.74	2027.03	1427.97	1413.69	1336.9	1951.38	1943.73	2032.65
mmu-miR-17-3p	104.85	106.44	108.57	94.11	90.52	93.75	100.95	121.13	114.81
mmu-miR-181a-5p	2803.24	2728.96	2921.2	2300.5	2236.48	2098.69	2951.49	3018.01	2882.22
mmu-miR-181a-1-3p	141.5	136.5	129.87	38.19	38.92	32.58	133.97	149.84	146.58
mmu-miR-181a-2-3p	7.2	7.92	8.29	2.16	1.27	1	6.46	5.86	4.54
mmu-miR-181b-5p	592.33	607.14	658.16	382.21	398.82	414.98	582.08	597.92	606.5
mmu-miR-181b-1-3p	30.76	28.88	32.91	2.74	1.81	1.2	31.69	37.28	26.73
mmu-miR-181b-2-3p	0.52	1.32	0.77	0	0.54	0	0.88	1.71	1.01
mmu-miR-181c-5p	5.89	3.23	3.06	3.6	1.09	2.6	0.59	1.71	0.5
mmu-miR-181c-3p	4.71	5.28	4.34	3.75	1.63	2.6	2.05	3.43	2.02
mmu-miR-181d-5p	18.85	11.73	12.5	11.67	6.16	12.59	8.36	8	9.58
mmu-miR-181d-3p	0	0	0	0	0	0	0.15	0	0
mmu-miR-182-5p	8211.53	8002.14	8072.92	8397.2	8204.95	8813.96	6100.05	6088.43	5930.02
mmu-miR-182-3p	24.35	25.51	23.47	11.39	7.97	10.59	19.37	15.85	17.48
mmu-miR-183-5p	8572.95	8765.56	8409.98	8403.25	8594.17	8663.64	6463.35	6411.39	6470.29
mmu-miR-183-3p	58.25	62.31	71.06	57.36	53.22	62.37	42.11	42.57	40.68
mmu-miR-1839-5p	3.14	4.25	6.76	5.33	6.88	5	4.26	4.14	3.7
mmu-miR-1839-3p	0.52	0	0.26	0.72	0.36	0	0.59	0.14	0.17
mmu-miR-184-3p	0.26	0.15	0	0.29	0	0.2	0	0	0
mmu-miR-1843a-5p	2.75	2.64	1.66	2.16	1.81	2.8	1.61	2.43	3.19
mmu-miR-1843a-3p	0	0	0	0.14	0	0	0.15	0.14	0
mmu-miR-1843b-5p	2.75	2.64	1.66	2.16	1.81	2.8	1.61	2.43	3.19
mmu-miR-1843b-3p	0	0.15	0.13	0	0	0	0	0	0
mmu-miR-185-5p	511.69	493.65	486.82	391.73	299.97	366.01	416.72	424.08	425.96
mmu-miR-185-3p	1.18	0.59	0.64	0.14	0.36	0.6	0.73	1.57	0.67
mmu-miR-186-5p	3762.22	3669.79	3655.52	3175.9	2888.92	2997.62	3573.19	3755.19	3566.72
mmu-miR-186-3p	0.39	0	0.64	0	0.54	0.2	0	0	0.5
mmu-miR-187-5p	0.13	0	0	0	0	0	0	0.14	0.5
mmu-miR-187-3p	0.26	0	0.51	0.14	0.36	0	0	0	0.5
mmu-miR-188-5p	6.02	8.36	10.21	5.19	4.16	2.8	11.45	13.71	9.92
mmu-miR-188-3p	28.41	25.22	28.45	15.85	20.28	14.79	49.01	58.28	62.2
mmu-miR-1895	0	0	0	0.14	0.36	0	0	0	0
mmu-miR-18a-5p	308.14	302.76	339.86	246.31	236.97	224.28	312.83	284.82	317.37
mmu-miR-18a-3p	44.11	37.53	42.87	29.4	35.66	31.78	37.86	42.57	31.1
mmu-miR-18b-5p	0.13	0.29	0.26	0.14	0.54	0	0.29	0.14	0.17
mmu-miR-18b-3p	0.13	0	0	0	0	0	0.15	0	0.17
mmu-miR-1903	0	0	0	0	0	0.2	0	0	0
mmu-miR-190a-5p	0.26	1.17	1.15	0.72	0.54	0.6	0.59	0.86	1.01
mmu-miR-190a-3p	0.65	1.32	0.64	0.43	0.18	0	0.29	0.57	1.34
mmu-miR-190b-5p	3.27	2.93	1.91	1.59	2.53	2.4	0.88	2.86	2.02
mmu-miR-190b-3p	0.26	0.29	0.13	0.29	0.54	0	0.29	0.14	0.17
mmu-miR-191-5p	72664	71525.3	72199.7	55277.9	55043.8	55806.4	65205.9	68703.8	65687.8
mmu-miR-191-3p	97.91	102.48	107.16	59.96	67.89	67.76	84.81	77.27	81.19
mmu-miR-192-5p	753.86	773.25	731.51	549.83	551.43	526.12	758.6	814.46	770.23
mmu-miR-192-3p	0	0.15	0	0	0	0	0	0.43	0
mmu-miR-1927	0	0.29	0.13	0	0.91	0.4	0	0.14	0
mmu-miR-1929-5p	0.13	0.15	0.51	0	0.18	0	0.15	0.43	0.34
mmu-miR-1929-3p	0.13	0	0.13	0	0	0.2	0.15	0	0
mmu-miR-1930-5p	6.28	8.5	9.19	3.75	3.98	4	6.46	4.14	3.36
mmu-miR-1930-3p	0.13	0	0.13	0	0	0.6	0.59	0	0
mmu-miR-1931	0.26	0.29	0.51	0.58	0.54	0.6	0.29	0.14	0
mmu-miR-1932	0.13	0.59	1.02	0.58	0.36	0	0.29	0.43	0.17
mmu-miR-1933-5p	0	0	0.38	0.14	0.18	0	0	0.14	0
mmu-miR-1933-3p	4.58	5.86	3.7	3.75	2.72	4.4	4.84	3	3.36
mmu-miR-1934-5p	2.09	4.11	1.66	2.59	2.9	2.4	2.49	2.14	3.03
mmu-miR-1934-3p	1.57	0.44	1.02	0.86	0.54	0.4	0.29	1.57	0.17
mmu-miR-1936	0.92	2.2	0.51	1.73	0.36	0.4	1.03	0.43	0.34
mmu-miR-1938	0.39	0.29	0.38	0.72	1.45	1.6	0.15	0.14	0
mmu-miR-193a-5p	4.19	4.84	3.83	3.31	2.72	3	5.14	4.14	3.53
mmu-miR-193a-3p	3.4	4.84	1.91	5.48	7.6	5.2	5.14	3.57	4.03
mmu-miR-193b-3p	3.53	0.59	1.91	1.73	0	0.8	0	0	0
mmu-miR-194-5p	90.32	85.33	86.62	67.02	58.84	59.37	84.37	77.7	77.16
mmu-miR-194-2-3p	0.39	0.15	0.13	0	0	0	0.15	0.29	0.34
mmu-miR-1943-5p	13.35	13.05	13.27	25.8	29.69	28.19	14.38	15.57	13.11
mmu-miR-1943-3p	0.52	0.44	0.64	0.58	0.91	1.6	0.44	0.57	0.67
mmu-miR-1945	1.96	1.61	0.51	4.47	4.53	3.8	0.88	1	0.67
mmu-miR-1946a	2.49	2.35	2.68	1.15	1.27	1.2	1.76	1.29	1.68
mmu-miR-1946b	2.09	1.03	1.4	1.44	1.09	0	1.17	1	1.68
mmu-miR-1947-5p	8.9	7.33	9.7	5.04	5.25	5	9.24	10	9.58
mmu-miR-1947-3p	0	0	0.13	0	0	0	0.15	0.14	0
mmu-miR-1948-5p	0	0	0	1.15	0.72	0.8	0	0.14	0
mmu-miR-1948-3p	0	0	0.13	1.87	0.91	2.2	0	0	0
mmu-miR-1949	2.49	3.23	3.06	1.73	5.43	2.4	2.2	4.71	2.52
mmu-miR-1950	0.26	0	0.13	0	0.18	0	0.15	0.14	0.17
mmu-miR-1951	0.13	0	0.13	0	0.18	0	0	0	0
mmu-miR-1953	0.79	0.44	0.64	0.58	0.54	0.4	0.44	1.57	1.18
mmu-miR-1954	0.13	0	0	0.29	0.72	0	0	0.29	0.34
mmu-miR-1955-5p	25.53	20.09	23.98	18.59	19.37	19.99	19.52	28.85	24.71
mmu-miR-1955-3p	0.13	1.61	0.64	1.44	0.54	1.2	0.59	1	0.17
mmu-miR-1956	0	0	0	0	0.18	0	0	0	0.17
mmu-miR-1957a	1.18	0.59	0.89	1.87	2.53	1.4	1.47	0.57	0.84
mmu-miR-1958	0	0	0.38	0	0.18	0.4	0.29	0	0.5
mmu-miR-195a-5p	46.86	54.98	48.61	43.24	41.28	35.98	63.53	49.14	55.14
mmu-miR-195a-3p	0.52	1.32	1.15	0.43	0.18	0.6	1.03	2.14	2.19
mmu-miR-1960	1.31	1.17	1.66	2.02	1.99	2.8	2.35	1.71	0.84
mmu-miR-1961	0.13	0.29	0.13	0	0	0	0.44	0.14	0
mmu-miR-1964-3p	20.81	16.57	20.16	14.84	14.12	14.39	17.9	19.57	15.8
mmu-miR-1966-5p	0	0	0	0	0	0	0.15	0	0
mmu-miR-1966-3p	0.39	0	0	0	0.18	0	0.15	0	0.17
mmu-miR-1968-5p	0.39	1.17	0.64	0.14	0.72	0.6	0.29	0.29	0.34
mmu-miR-1968-3p	0	0	0	0	0	0	0	0.14	0
mmu-miR-1969	0.79	0	0	0	0	0	0	0	0.17
mmu-miR-196a-5p	0.13	0	0	0	0	2.2	0	0.29	0.17
mmu-miR-196a-1-3p	0	0	0.13	0	0	0.4	0	0.29	0
mmu-miR-196a-2-3p	0.13	0	0	0	0	0	0	0	0
mmu-miR-196b-5p	0.13	0.15	0	0	0	0.4	0	0	0
mmu-miR-1970	0.13	0	0	0	0	0	0.15	0	0.17
mmu-miR-1981-5p	64.66	55.57	57.28	31.27	25.71	28.98	53.56	64.56	55.47
mmu-miR-1981-3p	7.07	6.6	7.27	6.63	4.53	5.8	7.63	7.57	6.72
mmu-miR-1982-3p	3.14	3.37	4.08	2.02	3.08	2.2	2.2	3.29	2.52
mmu-miR-1983	184.57	172.13	182.18	178.57	160.03	177.71	130.59	134.12	147.59
mmu-miR-199a-5p	637.22	656.54	624.35	389.57	399.9	375	556.84	619.34	613.56
mmu-miR-199a-3p	248.71	249.69	231.55	182.03	200.95	171.11	263.38	263.11	260.89
mmu-miR-199b-3p	248.71	249.69	231.55	182.03	200.95	171.11	263.38	263.11	260.89
mmu-miR-199b-5p	4.19	8.36	5.74	3.31	4.89	3.6	21.57	18.28	17.99
mmu-miR-19a-5p	0.79	0.88	1.66	1.01	0.18	1	0.44	0.14	1.34
mmu-miR-19a-3p	210.62	220.51	246.6	212.87	165.28	169.51	217.16	210.97	235.51
mmu-miR-19b-3p	872.58	842.45	913.18	795.42	654.98	648.06	838.42	904.73	902.52
mmu-miR-19b-1-5p	0.52	0.73	0.13	1.44	1.27	0.4	0.59	1.71	0.5
mmu-miR-1a-3p	1.18	1.61	2.04	0.29	0.54	5.4	0.44	0.57	0.84
mmu-miR-1b-5p	0.13	0.29	0.51	0	0	0.6	0	0.43	0.17
mmu-miR-1b-3p	0.13	0	0.13	0.29	0.36	1	0	0	0.17
mmu-miR-200a-5p	0	0.88	0.38	0	0.18	0	0.15	0.14	0.34
mmu-miR-200a-3p	9.29	11.29	11.23	6.92	7.6	5.2	10.56	8.43	8.74
mmu-miR-200b-5p	0.92	0.59	1.66	0	0.54	0.2	0.88	0.43	0.84
mmu-miR-200b-3p	22.78	30.06	21.56	12.68	13.58	11.59	18.05	16.28	24.54
mmu-miR-200c-3p	25.13	23.9	30.49	24.21	20.82	19.79	22.3	19.14	21.01
mmu-miR-201-5p	1.83	0.73	1.02	1.15	0.91	0.2	0	0.71	0.67
mmu-miR-202-5p	0	0	0	0	0.18	0	0	0	0
mmu-miR-203-3p	20.81	17.01	14.8	19.6	16.66	19.19	30.52	26.57	25.38
mmu-miR-205-5p	0.26	0	0	0	0	0	0	0	0
mmu-miR-206-3p	0	0	0	0	0	0.2	0	0.14	0
mmu-miR-207	0	0	0	0	0	0.2	0	0	0
mmu-miR-208b-3p	0	0	0	0	0	0.2	0	0	0
mmu-miR-20a-5p	1662.83	1669.07	1525.28	1055.13	1004.55	1069.84	1579.12	1490.22	1600.47
mmu-miR-20a-3p	98.44	98.23	101.04	47.56	51.78	50.17	95.08	89.7	99.68
mmu-miR-20b-5p	12.83	10.41	12.63	8.07	7.97	8.6	12.33	14.28	15.47
mmu-miR-210-5p	4.71	4.55	8.16	33.15	29.33	27.39	8.22	12.14	11.09
mmu-miR-210-3p	71.08	64.8	70.68	141.38	152.61	124.13	64.86	73.7	64.72
mmu-miR-211-5p	0	0	0	0	0.18	0	0	0	0
mmu-miR-211-3p	0	0	0	0	0	0	0	0.14	0
mmu-miR-212-5p	103.15	110.69	114.31	186.5	185.92	219.48	69.99	84.99	82.37
mmu-miR-212-3p	8.12	11.14	8.16	23.35	23.35	16.79	7.92	9.43	5.88
mmu-miR-2137	0.13	0.59	0.51	0.14	0	0.8	0.15	0.43	0
mmu-miR-214-3p	0.92	0	0	0.43	0.91	0.8	0	0	0
mmu-miR-215-5p	1.7	1.47	1.79	1.44	1.27	1.4	1.03	1.14	1.68
mmu-miR-215-3p	0	0	0	0	0	0	0.15	0	0
mmu-miR-216a-5p	0	0	0	0	0	0.2	0	0	0
mmu-miR-218-5p	0	0	0.38	0.14	0	0.2	0	0	0
mmu-miR-219a-5p	2.23	1.76	3.32	2.59	1.63	3.2	3.08	3.43	3.36
mmu-miR-219a-1-3p	4.06	3.37	3.32	1.59	1.99	2.8	2.35	2.86	1.51
mmu-miR-219b-5p	0.79	0	0.38	1.01	0.18	0.4	0.88	0.43	0.5
mmu-miR-219b-3p	0.39	0.15	0	0	0	1.2	0.15	0.43	0.17
mmu-miR-219c-5p	0.39	0	0.26	0	0	0.4	0.15	0	0.17
mmu-miR-219c-3p	0.26	0.15	0.26	0	0.18	0.8	0.44	0.29	0.34
mmu-miR-21a-5p	46.6	52.49	48.22	141.1	123.1	125.93	56.93	51.14	61.02
mmu-miR-21a-3p	0.39	0	0	0.14	0.72	1.2	0.59	0.43	0.34
mmu-miR-21b	0.92	0.15	0.38	0.86	0.54	0.6	0.29	0.57	0.34
mmu-miR-21c	0.13	0.15	0.13	1.15	1.27	0.8	0	0.14	0
mmu-miR-22-5p	16.1	12.9	16.71	33.58	31.32	36.18	14.23	15	17.65
mmu-miR-22-3p	2016.66	2054.97	2354.14	5374.07	5040.68	5463.72	2020.63	1990.72	2049.63
mmu-miR-221-5p	1631.94	1653.38	1528.47	1621.53	1577.34	1571.37	1052.94	1137.55	1110.63
mmu-miR-221-3p	11875.4	11715.5	12060.6	19701.2	19598.8	18548	9587.4	9445.82	9436.9
mmu-novel-175-mature	10275.4	10163.8	10451.4	17750.9	17781.2	16745.2	8334.03	8177.28	8192.63
mmu-miR-222-5p	145.3	148.67	146.07	32.28	36.93	37.98	47.25	39.42	46.06
mmu-miR-222-3p	5810.16	5742.2	6413.56	9401.88	9130.57	9823.83	4198.41	4260.83	4113.88
mmu-miR-223-5p	9.29	7.33	8.42	2.59	1.81	1.8	7.48	8.14	6.39
mmu-miR-223-3p	98.18	96.77	108.18	89.79	94.14	98.35	98.9	88.56	93.97
mmu-miR-224-5p	0.52	0	5.61	0.29	0	2.4	1.03	0.29	0
mmu-miR-224-3p	0	0	0.38	0	0	0.4	0	0	0
mmu-miR-23a-5p	1.57	1.03	1.53	0.29	0.36	0.4	1.47	0.71	0.84
mmu-miR-23a-3p	14816.8	15215.2	15369.3	11722.5	11938.4	11066.6	12895.5	13647.4	13823.8
mmu-miR-23b-5p	25.53	26.24	22.07	2.16	1.45	1.8	26.26	22.14	22.53
mmu-miR-23b-3p	3619.8	3571.26	3692.52	3131.37	3220.03	3096.77	3724.47	3952.3	3899.73
mmu-miR-24-1-5p	48.96	46.04	47.08	26.95	24.62	19.39	61.04	54.28	59.34
mmu-miR-24-3p	60215.7	60692	55792.9	48790.3	56091.2	51127.3	59849.4	62679.3	61161.1
mmu-miR-24-2-5p	1636.13	1660.86	1733.36	1344.38	1358.65	1212.76	1519.25	1520.64	1584.16
mmu-miR-25-5p	35.6	39.73	38.02	3.89	2.72	4.6	32.72	35.28	38.66
mmu-miR-25-3p	2798.79	2548.18	2499.06	1569.21	1343.26	1404.06	2309.99	2469.08	2424.99
mmu-miR-26a-5p	20122.3	19605	20432.2	12004.6	9722.19	11406.6	17246.6	16921	16795.3
mmu-miR-26a-1-3p	0.52	0.88	0.13	0	0	0	0.88	0.29	0.34
mmu-miR-26a-2-3p	10.6	11	13.78	0	0.36	1.2	11.59	10.57	13.11
mmu-miR-26b-5p	2119.94	2313.89	2440.25	1509.26	1531.9	1601.96	2260.54	2017.86	2133.51
mmu-miR-26b-3p	71.08	70.82	67.1	15.28	16.84	18.59	74.1	79.27	73.12
mmu-miR-27a-5p	66.24	59.38	46.95	4.47	3.44	2.2	43.87	45.42	50.77
mmu-miR-27a-3p	23334.2	25008.4	25252	19006.7	21438.6	18904.4	23828.5	24462.6	25341.1
mmu-miR-27b-5p	69.51	78.59	71.82	9.8	12.13	11.19	74.69	79.27	72.79
mmu-miR-27b-3p	53524.1	53777.6	52448.6	37669.1	39007.9	37649.8	59799.9	62857.6	63573.8
mmu-miR-28a-5p	44.24	44.57	50.52	84.89	82.37	89.35	45.49	40.14	36.81
mmu-miR-28a-3p	15.32	16.13	12.5	43.67	38.38	37.78	13.5	12.57	13.28
mmu-miR-28c	32.33	31.38	35.98	76.96	76.58	81.36	37.27	30.85	28.41
mmu-miR-28b	0.13	0	0	0	0.18	0	0	0	0
mmu-miR-291b-5p	0	0	0	0	0.18	0	0	0	0
mmu-miR-294-5p	0	0.15	0.26	0	0	0	0.15	0	0
mmu-miR-294-3p	0.13	0	0.13	0	0	0	0	0	0
mmu-miR-295-5p	0.13	0.15	0.26	0	0	0	0.15	0	0.17
mmu-miR-295-3p	0.52	0	0	0.14	0.54	0.2	0.29	0.57	0
mmu-miR-296-5p	0.13	0	0	0	0	0	0	0	0
mmu-miR-296-3p	0.13	0	0	0	0	0.2	0	0	0
mmu-miR-669m-5p	0	0	0.13	0	0	0	0	0	0
mmu-miR-466m-5p	0	0	0.13	0	0	0	0	0	0
mmu-miR-298-5p	0.39	0.15	0.26	0.43	0	2.4	0	0.14	0.17
mmu-miR-298-3p	0.39	0	0.13	0.14	0	0	0	0	0
mmu-miR-299a-3p	0	0	0	0	0	0	0	0	0.17
mmu-miR-299b-3p	0	0	0	0	0	0	0	0	0.17
mmu-miR-29a-5p	0.13	0.73	0.51	0.43	0.18	0.4	0.44	0	0.34
mmu-miR-29a-3p	5048.58	4793.89	5198.16	5279.38	5248.14	5028.95	4600.02	4509.37	4590.95
mmu-miR-29b-1-5p	2.62	3.81	3.32	0.29	0.18	0.6	1.47	2	2.02
mmu-miR-29b-3p	89.8	84.01	91.6	109.53	103.01	101.95	87.3	91.7	85.56
mmu-miR-29b-2-5p	3.53	3.08	2.93	1.15	1.27	1.6	2.05	1.43	3.03
mmu-miR-29c-5p	32.33	32.26	33.93	10.23	6.52	8.6	28.32	30.28	28.58
mmu-miR-29c-3p	25.92	21.99	25.9	25.51	30.59	25.79	22.6	25.71	24.21
mmu-miR-300-3p	0	0	0	0	0	0	0	0.14	0
mmu-miR-301a-5p	96.6	94.27	81.14	21.62	19.91	21.39	77.62	99.27	82.7
mmu-miR-301a-3p	51.84	52.2	56.64	25.37	22.99	26.39	52.68	53.99	45.72
mmu-miR-301b-5p	20.94	15.98	14.93	5.04	3.08	2.4	15.26	20.14	11.94
mmu-miR-301b-3p	19.11	19.94	24.75	13.26	14.84	11.79	19.52	18.71	22.53
mmu-miR-3057-5p	22.38	25.07	22.84	13.4	15.03	18.59	17.75	18.28	15.63
mmu-miR-3057-3p	3.27	2.35	3.06	1.15	1.63	2	1.61	1.86	2.35
mmu-miR-3058-5p	0.65	0.44	0.26	0.43	0.54	0.6	0.59	0	0.5
mmu-miR-3058-3p	0.65	1.03	0.77	0.58	0.36	1	1.47	0.14	0.84
mmu-miR-3060-3p	4.58	6.16	3.57	4.32	3.98	5.6	4.26	4.86	3.19
mmu-miR-3062-5p	0.52	0.88	0.77	0.43	0.54	0.4	1.17	0.86	0.84
mmu-miR-3064-5p	0.13	0	0.26	0.29	0	0.4	0	0	0
mmu-miR-3064-3p	0.13	0	0.13	0	0	0	0.15	0	0
mmu-miR-3065-5p	0.13	0.15	0.51	0.58	0	1	0.15	0.14	0
mmu-miR-3066-5p	3.14	4.25	5.61	4.47	2.72	5	3.52	2.57	5.04
mmu-miR-3066-3p	0.79	0.44	0.51	0.43	0.36	0.6	0.59	0.14	0.34
mmu-miR-3068-5p	4.97	5.72	3.7	4.47	3.26	5	3.08	4	5.72
mmu-miR-3068-3p	3.93	2.93	2.93	2.16	4.89	2.8	3.52	4.14	3.03
mmu-miR-3069-5p	0.13	0	0	0	0	0	0	0.29	0
mmu-miR-3074-5p	21.99	23.02	21.56	8.36	9.23	15.79	13.94	14.86	19.33
mmu-miR-3074-1-3p	31.55	37.97	36.74	18.45	11.95	15.59	23.92	34.14	28.74
mmu-miR-3075-5p	0.13	0	0.77	0.29	0.18	0	0.29	0	0
mmu-miR-3076-5p	0.26	0.15	0.26	0	0	0.2	0.29	0.14	0
mmu-miR-3076-3p	2.49	3.52	4.34	2.16	2.72	1.6	3.52	3.43	4.2
mmu-miR-3077-3p	0	0	0.26	0	0	0	0	0	0
mmu-miR-3079-5p	0.52	0.73	1.4	0.43	0	0.2	0.59	1.29	1.01
mmu-miR-3079-3p	1.31	0.44	1.4	0.14	0.54	0.4	0.59	0.14	0.5
mmu-miR-3082-5p	0.65	0	0	0.29	0	0	0.15	0.57	0.5
mmu-miR-3082-3p	12.17	15.1	12.12	8.65	8.33	7.6	14.09	13.57	13.62
mmu-miR-3083-5p	0	0	0.51	0	0.18	0	0.15	0.29	0
mmu-miR-3084-5p	0	0.15	0	0	0	0	0	0	0
mmu-miR-3084-3p	0	0	0	0.14	0	0	0	0	0.17
mmu-miR-3086-5p	0.79	0	0.51	1.01	0.72	1	0.59	0.71	0.5
mmu-miR-3086-3p	0	0	0	0.58	0	0	0	0	0
mmu-miR-3087-5p	0	0.29	0	0	0	0	0	0	0
mmu-miR-3087-3p	0	0	0.26	0.29	0.36	0.4	0.44	0.57	0.17
mmu-miR-3088-3p	0	0	0	0.14	0	0	0	0	0
mmu-miR-3089-5p	0	0	0	0	0.18	0	0	0	0
mmu-miR-3089-3p	0.39	0.44	0	0.29	0	0.2	0.29	0.14	0
mmu-miR-3091-5p	0.26	0.59	0.38	0	0	0	0.15	0.29	0.67
mmu-miR-3091-3p	2.75	1.03	1.02	0	0	0.4	1.47	1.43	2.19
mmu-miR-3092-3p	0.26	0.88	0.26	0.58	0.54	0.4	0.59	0.71	0.67
mmu-miR-3093-5p	0	0	0	0.14	0	0	0	0	0
mmu-miR-3094-5p	0.39	0	0.51	0.43	1.09	0.4	0.44	0	0.17
mmu-miR-3094-3p	0	0.29	0.38	0	0.18	0.6	0	0.43	0
mmu-miR-3095-5p	1.05	0.59	1.02	2.45	1.99	1.8	1.03	1.57	0.5
mmu-miR-3095-3p	1.31	1.17	1.53	2.59	2.17	4.2	0.59	0.86	1.18
mmu-miR-3098-5p	0.26	0.29	0.13	0	0	0	0	0.57	0.17
mmu-miR-3098-3p	0.13	0	0.13	0	0	0	0	0	0
mmu-miR-30a-5p	15927.6	15577.5	15006.9	8139.65	7577.85	7541.83	15392.8	15792.8	15362
mmu-miR-30a-3p	86.26	85.18	87.64	47.27	40.73	44.38	85.54	86.27	89.93
mmu-miR-30b-5p	1519.23	1522.75	1645.71	1297.54	1229.21	1159.19	1518.08	1470.79	1519.61
mmu-miR-30b-3p	201.46	192.65	180.01	36.75	38.74	41.18	220.24	224.68	231.81
mmu-miR-30c-5p	8130.37	7804.79	8116.56	4775.38	4218.43	4590.98	7209.04	7348.25	7192.61
mmu-miR-30c-1-3p	7.72	7.92	9.95	2.45	2.35	1.6	7.19	6	9.08
mmu-miR-30c-2-3p	14.53	18.47	15.56	4.61	7.97	5.6	15.7	17.57	17.99
mmu-miR-30d-5p	21313.2	21627.1	21527.5	16987.4	16107.9	16005.8	22028.7	22689.5	21896.7
mmu-miR-30d-3p	61.13	55.42	64.3	26.37	20.64	23.99	66.32	53.85	64.21
mmu-miR-30e-5p	18470.3	17770.7	17516.9	11198.2	9727.98	9889.99	17772.2	18299.4	18034.5
mmu-miR-30e-3p	142.03	142.51	138.16	66.58	66.98	78.36	133.82	135.41	141.71
mmu-miR-30f	0.92	0.73	0.51	0.86	0.54	0	0.59	0.57	0.67
mmu-miR-31-5p	1.31	0.88	1.4	0.29	0.54	19.39	0	0.43	0
mmu-miR-31-3p	0	0	0	0	0	0.2	0	0	0
mmu-miR-3100-5p	0	0.15	0	0	0	0	0.15	0	0
mmu-miR-3100-3p	0	0.29	0	0	0	0	0	0	0
mmu-miR-3101-5p	0.13	0.29	0.89	0.43	0.36	2.8	1.47	0.71	0.84
mmu-miR-3101-3p	0	0	0.51	0	0	0	0	0.43	0
mmu-miR-3102-3p	0.39	0.15	0.13	0.72	0	0.8	0.73	0	0.17
mmu-miR-3103-5p	0	0	0.13	0	0	0	0	0	0
mmu-miR-3103-3p	0.26	0	0.26	0.58	0	0.4	0	0.29	0.5
mmu-miR-3105-3p	0	0	0.13	0	0	0	0	0	0
mmu-miR-3109-5p	1.05	1.17	2.55	4.9	3.26	3.6	1.47	1.57	1.01
mmu-miR-3109-3p	2.88	2.05	3.19	9.51	8.69	6.4	2.35	1.43	2.52
mmu-miR-3110-5p	0	0.15	0.13	0	0.18	0.2	0.59	0.29	0
mmu-miR-3110-3p	0.26	0	0	0	0	0	0.59	0	0
mmu-miR-3112-5p	0	0	0	0	0.36	0	0	0	0
mmu-miR-3113-5p	0.13	0	0.13	0	0	0	0	0	0
mmu-miR-32-5p	59.3	66.56	72.85	43.81	42.72	44.78	64.86	59.85	61.69
mmu-miR-32-3p	9.29	11.58	10.84	3.03	3.08	2.2	9.68	8.28	9.58
mmu-miR-320-5p	0.26	0.44	0	0	0.18	0	0	0	0
mmu-miR-320-3p	236.8	245.43	239.2	186.35	162.75	212.89	179.6	178.83	178.52
mmu-miR-322-5p	66.5	75.21	81.27	60.53	64.81	55.77	67.5	73.7	76.32
mmu-miR-322-3p	411.68	457.59	453.15	361.17	417.82	361.21	468.22	490.22	499.93
mmu-miR-323-3p	0	0	0.26	0	0	0	0	0	0
mmu-miR-324-5p	31.02	24.78	26.66	21.91	21.54	22.39	28.17	34	31.77
mmu-miR-324-3p	16.62	18.91	13.78	12.11	11.04	7.8	19.08	21	21.52
mmu-miR-326-3p	29.58	26.83	26.41	13.26	16.11	15.99	23.33	25.14	25.89
mmu-miR-328-5p	0.13	0	0	0	0	0	0	0	0
mmu-miR-328-3p	131.16	130.19	143.78	99.59	98.48	108.74	127.8	143.55	127.76
mmu-miR-33-5p	8.25	11	11.74	8.79	7.42	6.2	11.3	9.71	10.42
mmu-miR-33-3p	3.67	1.91	4.47	1.87	4.16	1.2	3.82	1.86	4.03
mmu-miR-330-5p	21.21	23.75	27.81	26.09	25.53	23.59	22.16	29.28	23.53
mmu-miR-330-3p	72	71.84	73.74	71.2	58.65	72.36	64.27	66.99	55.3
mmu-miR-331-5p	0.13	0.15	0	0	0.36	0.2	0	0	0
mmu-miR-331-3p	3.4	3.23	2.81	3.89	3.26	3.2	4.11	3.71	4.54
mmu-miR-335-5p	4.06	3.08	2.68	5.04	3.44	5	2.79	1.57	2.35
mmu-miR-335-3p	0.39	0	0	0	0	0.2	0	0	0
mmu-miR-337-3p	0	0	0.13	0	0	0	0	0	0
mmu-miR-338-5p	28.54	31.38	28.07	12.11	15.03	12.99	26.41	33.28	28.41
mmu-miR-338-3p	3.67	6.45	4.59	6.2	4.16	6.6	6.46	4.29	5.21
mmu-miR-339-5p	1064.88	1012.23	1013.2	531.96	553.96	499.74	1063.21	1104.7	1100.71
mmu-miR-339-3p	240.33	241.04	231.17	120.92	131.79	119.74	255.02	254.54	245.26
mmu-miR-340-5p	1404.56	1463.66	1359.31	881.6	931.23	882.74	1489.91	1426.09	1460.61
mmu-miR-340-3p	420.45	426.07	441.92	294.01	288.02	294.44	440.34	411.51	402.43
mmu-miR-342-5p	2.62	1.76	2.42	5.76	7.42	6.4	1.17	1.29	1.01
mmu-miR-342-3p	635.13	610.51	611.98	2846.29	2744.46	2691.38	618.76	693.33	667.18
mmu-miR-344d-3p	0	0	0	0	0	0.2	0	0	0
mmu-miR-344d-3-5p	0	0	0	0	0	0	0	0.29	0
mmu-miR-345-5p	29.71	28.15	28.45	23.49	20.82	18.39	29.93	24.43	28.58
mmu-miR-345-3p	20.55	17.15	15.18	12.11	14.3	15.19	14.09	16.71	16.14
mmu-miR-3470a	4.45	4.4	4.85	2.45	2.53	3.6	4.7	4.14	4.87
mmu-miR-3470b	3.67	5.42	3.44	1.01	1.99	2	3.23	5.71	3.7
mmu-miR-3471	1.31	1.47	0.51	0.58	1.27	1	1.03	0.71	1.01
mmu-miR-3473a	0.52	0.15	0.38	1.15	1.45	2.8	0.73	0	0.5
mmu-miR-3473b	0.92	1.32	1.4	3.89	4.53	4.6	1.76	1.14	0.5
mmu-miR-3473c	0	0	0	0	0	0.2	0	0	0
mmu-miR-3473d	12.57	17.01	13.52	14.12	17.02	14.59	11.89	15	12.1
mmu-miR-3473e	0.52	0.29	0.89	1.44	1.45	2.6	1.47	0.29	0.17
mmu-miR-3473f	0.26	0	0.26	0	0.18	1.4	0	0.29	0
mmu-miR-3473g	0	0.29	1.28	1.3	1.27	0.4	0.44	0	0.17
mmu-miR-3474	0.39	0.29	0.26	0	0	0.4	0	0	0.67
mmu-miR-34a-5p	75.66	77.85	72.59	54.33	60.46	49.17	80.41	83.7	81.53
mmu-miR-34a-3p	7.46	4.84	4.72	1.73	1.99	1.2	7.92	6.43	8.91
mmu-miR-34b-5p	0.13	0	0	0.14	0	0.2	0	0.14	0
mmu-miR-34b-3p	0	0.15	0	0	0	0.2	0.44	0	0
mmu-miR-34c-5p	4.84	2.05	1.91	7.06	7.6	16.39	3.23	3.29	4.03
mmu-miR-34c-3p	0	0	0	0	0	0	0	0.14	0
mmu-miR-350-5p	7.33	8.5	7.4	10.38	7.6	5.2	9.24	5.28	6.05
mmu-miR-350-3p	32.46	35.33	33.17	38.48	41.28	36.58	31.25	35	31.43
mmu-miR-351-5p	422.42	420.64	431.59	340.13	345.95	397.99	405.42	444.94	404.78
mmu-miR-351-3p	6.41	7.48	6.89	2.16	2.53	3	6.9	7.71	5.72
mmu-miR-3535	2.09	3.23	4.34	1.15	0.72	1.2	4.26	4.43	4.2
mmu-miR-3569-5p	0	0	0	0.14	0	0	0	0	0
mmu-miR-3569-3p	0	0.29	0.13	0.14	0.18	0.2	0.15	0.14	0.5
mmu-miR-3572-5p	0.26	0	0	0	0	0	0.44	0	0
mmu-miR-3572-3p	0.39	0.15	0	0.29	0.36	0.2	0	0.14	1.01
mmu-miR-361-5p	1356.52	1434.63	1473.23	1548.03	1607.75	1626.94	1282.43	1297.68	1324.45
mmu-miR-361-3p	146.35	154.39	165.85	138.36	131.07	138.13	125.6	152.84	135.32
mmu-miR-362-5p	4546.83	4689.79	4495.48	4070.04	3929.32	3882.56	8789.18	8816.76	8704.5
mmu-miR-362-3p	154.86	156	154.37	173.96	172.89	167.91	247.98	249.25	252.48
mmu-miR-363-3p	6.55	6.6	7.14	11.67	0	3	0.44	0.14	0
mmu-miR-365-3p	578.58	630.89	634.94	539.89	541.47	599.88	550.83	539.35	541.78
mmu-miR-365-2-5p	0.79	1.32	1.28	0.58	0.72	1.4	2.2	1.14	1.34
mmu-miR-369-5p	0	0	0	0	0.18	0	0	0	0
mmu-miR-369-3p	0	0.15	0.26	0.43	0	0.4	0.29	0	0.17
mmu-miR-370-3p	0	0	0.38	0	0	0	0	0	0
mmu-miR-374b-5p	630.02	662.85	671.81	432.08	424.34	429.97	620.97	574.63	627.68
mmu-miR-374c-5p	629.24	662.7	671.3	431.51	424.16	429.97	620.67	574.35	627.68
mmu-miR-374c-3p	15.71	18.91	19.39	6.34	6.34	7	16.43	14.86	14.62
mmu-miR-375-3p	0.39	0	0	0	0	0	0.29	0.14	0.17
mmu-miR-376c-3p	0	0	0.13	0	0	0	0	0	0
mmu-miR-377-3p	0	0	0.13	0	0	0	0	0	0
mmu-miR-378a-5p	59.82	54.83	63.53	36.75	47.07	35.18	79.09	80.13	84.05
mmu-miR-378a-3p	1672.52	2047.05	1795.87	1144.48	1106.83	1081.43	2217.84	2234.69	2173.85
mmu-miR-378b	6.55	6.45	5.36	4.61	3.44	5.6	5.72	6.14	6.89
mmu-miR-378c	270.57	252.33	244.82	190.82	178.5	183.5	305.49	315.53	309.64
mmu-miR-378d	41.63	43.54	38.91	34.73	34.03	37.18	41.52	52.14	57.99
mmu-miR-379-5p	0	0	0.38	0	0	0	0.15	0	0
mmu-miR-379-3p	0	0	0.26	0	0	0	0	0	0
mmu-miR-381-3p	0	0	0.38	0	0	0	0.15	0	0
mmu-miR-382-3p	0	0	0	0.14	0	0	0	0	0
mmu-miR-383-5p	0.13	0	0	0	0	0	0	0	0
mmu-miR-3960	0	0	0	0	0	0.2	0.29	0	0
mmu-miR-3962	0.39	0.88	0.64	0.29	0.54	0.6	0.59	0.43	0.5
mmu-miR-3963	17.15	16.27	16.2	14.27	35.48	31.78	9.24	9.71	11.77
mmu-miR-3964	3.4	2.64	2.81	3.46	1.81	3	2.35	2	3.03
mmu-miR-3965	0	0	0.38	0.14	0	0	0.29	0	0
mmu-miR-3966	0.79	0.29	0.38	0.58	0.18	0.8	0.29	0.14	0.17
mmu-miR-3967	0	0	0.13	0.29	0.18	0.2	0.29	0.14	0
mmu-miR-3968	435.9	425.04	482.1	164.59	183.02	214.69	332.05	309.53	320.9
mmu-miR-3969	50.13	40.03	39.8	38.63	38.92	44.78	43.73	48.14	42.19
mmu-miR-3970	2.23	1.61	2.42	1.01	1.09	1.6	2.64	2.29	2.19
mmu-miR-409-5p	0.26	0.15	2.04	0.14	0.36	0.2	0.15	0.14	0.34
mmu-miR-409-3p	0	0	1.53	0	0.54	0.6	0	0.14	0
mmu-miR-410-3p	0.13	0	0	0.14	0	0	0	0	0
mmu-miR-411-5p	0	0	0.13	0	0	0	0	0	0
mmu-miR-411-3p	0	0	0.38	0	0	0	0	0.14	0.17
mmu-miR-421-5p	0.65	0.44	0.64	0.14	0.18	0	0.29	0.29	0.17
mmu-miR-421-3p	153.02	165.53	177.2	98	97.03	110.34	136.61	135.7	132.46
mmu-miR-423-5p	473.86	448.06	470.88	356.85	345.77	371.4	383.7	421.8	392.68
mmu-miR-423-3p	621.65	595.11	573.96	441.16	454.21	473.95	529.11	579.49	585.15
mmu-miR-425-5p	1370.53	1347.69	1486.76	1015.2	964.9	930.51	1216.25	1180.98	1237.88
mmu-miR-425-3p	285.63	277.84	300.44	187.5	198.59	200.29	244.6	242.25	250.13
mmu-miR-429-3p	1.44	2.05	1.53	1.01	0.54	0	1.32	1.43	1.85
mmu-miR-434-5p	0.13	0	0	0	0	0	0	0	0
mmu-miR-449a-5p	2.62	2.35	2.3	3.6	2.35	4.4	4.26	3.86	7.4
mmu-miR-449a-3p	0.13	0.15	0.13	0	0	0	0	0.86	0.17
mmu-miR-449c-5p	0.13	0.59	0.51	0.58	0	0	0.73	1.71	0.67
mmu-miR-449c-3p	0.13	0	0	0	0	0	0.15	0	0
mmu-miR-450a-5p	416.53	397.77	419.47	303.81	308.12	293.25	391.77	411.94	394.53
mmu-miR-450a-1-3p	13.35	14.51	12.12	8.5	10.68	10.19	11.74	14.57	10.59
mmu-miR-450a-2-3p	0.65	0.44	0.13	0.29	0.36	0.6	0.29	0.29	0
mmu-miR-450b-5p	101.58	104.1	93.64	74.8	64.09	74.56	107.11	102.84	110.44
mmu-miR-450b-3p	8.25	6.6	9.44	9.94	8.87	7.6	9.24	8.57	10.25
mmu-miR-451a	2025.43	1033.35	940.61	2091.66	68.25	1071.24	27.59	1.86	6.72
mmu-miR-452-5p	0	0	0.13	0	0	0	0	0	0
mmu-miR-455-5p	0.13	0	0.13	0.14	0.72	0	0.15	0	0
mmu-miR-455-3p	0.26	0.44	1.28	1.01	0.72	1.4	1.76	0.43	1.01
mmu-miR-463-5p	0	0	0	0	0.18	0	0	0	0
mmu-miR-465a-5p	1.83	1.47	1.15	1.3	1.45	0.8	1.76	1.29	1.68
mmu-miR-465a-3p	0.39	0.15	0	0	0.72	0.2	0.29	0	0.17
mmu-miR-465b-3p	0.39	0.15	0	0	0.72	0.2	0.29	0	0.17
mmu-miR-465c-3p	0.39	0.15	0	0	0.72	0.2	0.29	0	0.17
mmu-miR-465c-5p	0	0.15	0	0.29	0.36	0.2	0.29	0	0.17
mmu-miR-466a-3p	0	0	0	0	0	0.4	0	0	0
mmu-miR-466b-3p	0	0	0	0	0	0.4	0	0	0
mmu-miR-466c-3p	0	0	0	0	0	0.4	0	0	0
mmu-miR-466e-3p	0	0	0	0	0	0.4	0	0	0
mmu-miR-466p-3p	0	0	0	0	0	0.4	0	0	0
mmu-miR-466b-5p	0	0	0	0	0	0.2	0	0	0
mmu-miR-466o-5p	0	0	0	0	0	0.2	0	0	0
mmu-miR-466e-5p	0	0	0	0	0	0.2	0	0	0
mmu-miR-466c-5p	0	0	0	0	0	0.2	0	0	0
mmu-miR-466h-3p	0.13	0	0	0	0	0	0	0	0
mmu-miR-466f-5p	0.13	0	0	0	0	0	0	0	0
mmu-miR-466f-3p	0.13	0.29	0.26	0	0.18	0	0	0.14	0.17
mmu-miR-466f	0.13	0	0	0	0	0	0	0	0
mmu-miR-466i-5p	4.58	3.37	2.42	0.72	0	1.2	3.23	2	0.84
mmu-miR-466i-3p	0	0	0.13	0	0	0	0	0	0.17
mmu-miR-466j	0.13	0	0	0	0	0	0	0	0
mmu-miR-466m-3p	0	0	0	0	0	0	0	0	0.17
mmu-miR-467e-5p	0	0	0	0	0	0.2	0	0	0
mmu-miR-467f	0.13	0	0.13	0	0	0	0	0	0
mmu-miR-467g	0.13	0	0	0	0	0	0	0	0
mmu-miR-470-5p	2.36	1.76	2.93	1.01	3.26	4.4	0.59	3.29	3.19
mmu-miR-471-5p	0.39	0.15	0.26	0.29	0.18	0	0.44	0.14	0.34
mmu-miR-471-3p	0.13	0	0.13	0.14	0	0.2	0	0	0.17
mmu-miR-484	9351.8	9196.17	9692.1	6735.31	6794.16	7003.31	8400.79	8566.37	8276.18
mmu-miR-485-3p	0	0	0.13	0	0	0	0	0	0
mmu-miR-486a-5p	5415.23	2266.09	2201.56	4119.48	208.37	2606.03	70.87	10.86	16.47
mmu-miR-486a-3p	1.44	1.03	0.51	0.58	0	0.2	0	0	0
mmu-miR-486b-5p	5415.23	2266.09	2201.56	4119.48	208.37	2606.03	70.87	10.86	16.47
mmu-miR-486b-3p	1.44	1.03	0.51	0.58	0	0.2	0	0	0
mmu-miR-487b-3p	0	0	0.26	0	0	0	0	0	0.17
mmu-miR-488-3p	0.79	0	1.4	1.01	0	1.2	0	0	0
mmu-miR-491-5p	1.05	1.17	1.91	1.3	1.09	2.2	1.91	2.43	1.34
mmu-miR-491-3p	0.92	1.17	0.89	0.72	0.36	0.8	0.59	0.71	0.84
mmu-miR-493-5p	0	0	0.38	0	0	0.4	0	0	0
mmu-miR-494-3p	0.13	0	1.4	0.43	0	0.2	0.15	0	0
mmu-miR-495-3p	0	0.29	0	0	0.18	0.6	0	0	0.17
mmu-miR-496a-3p	0	0	0	0	0	0.6	0	0	0
mmu-miR-497a-5p	8.64	6.74	7.65	6.05	7.42	2.8	10.27	9.57	9.41
mmu-miR-497a-3p	0	0	0	0	0	0	0	0.57	0
mmu-miR-497b	0.79	0.29	0.77	1.15	0.72	1.4	0.88	1.43	0.84
mmu-miR-499-5p	1.31	1.17	1.15	1.59	1.45	1.2	2.2	1.86	2.02
mmu-miR-500-5p	1.57	1.03	1.53	0.58	1.63	1.2	2.64	3.57	3.19
mmu-miR-500-3p	48.83	55.71	49.24	61.54	67.71	61.57	71.31	70.56	69.76
mmu-miR-501-5p	28.27	26.24	32.02	15.42	18.47	15.59	48.42	59.28	44.21
mmu-miR-501-3p	1423.54	1438.01	1355.74	1285.44	1271.39	1273.73	2284.16	2497.22	2387.68
mmu-miR-503-5p	42.8	50.14	40.95	51.16	56.48	46.58	48.57	49.71	54.46
mmu-miR-503-3p	51.18	49.26	52.94	28.68	29.69	36.78	40.5	45.42	48.75
mmu-miR-504-5p	8.12	9.38	8.42	6.2	3.62	6.4	6.46	9.57	5.88
mmu-miR-505-5p	4.84	2.2	2.93	2.16	1.99	2	1.91	2	3.03
mmu-miR-505-3p	33.12	34.16	34.19	21.62	16.11	21.39	20.1	19.14	20.34
mmu-miR-5099	3346.21	3334.33	2953.74	1183.4	1402.82	1327.7	3348.25	3558.64	3591.77
mmu-miR-5100	0.13	0	0.38	0.43	2.72	1	0.15	0.29	0.34
mmu-miR-5101	0.26	0	0	0	0	0	0	0	0
mmu-miR-5103	0	0.59	0.51	0	0	0	0	0	0
mmu-miR-5104	1.18	0.29	0.38	2.59	2.9	0.8	1.17	1	1.18
mmu-miR-5107-5p	0.52	0.44	0.89	0.14	0.54	0	2.35	2	1.51
mmu-miR-5107-3p	1.57	0.88	1.79	0.86	0.91	0.4	3.08	4.43	3.36
mmu-miR-511-5p	0.13	0	0.13	0.43	0	0	5.72	6.86	7.56
mmu-miR-511-3p	0.65	0.88	0.13	0.72	0.36	1.4	25.09	25.28	30.76
mmu-miR-5113	0.13	0	0	0	0	0	0	0	0
mmu-miR-5114	0	0	0	0	0	0.2	0	0	0
mmu-miR-5121	0.13	0	0.51	0.29	0.18	0.6	0.29	1.14	0.5
mmu-miR-5122	0.13	0.29	0.26	1.44	2.72	1.6	0	0.14	0
mmu-miR-5123	0.52	0.73	0.13	0.72	0.72	1.6	0.88	0.71	2.02
mmu-miR-5125	1.31	1.61	0.89	1.73	1.63	2.2	1.76	2.57	2.69
mmu-miR-5126	0.26	0.29	0.51	0.72	0.91	0.4	0.59	0	0.17
mmu-miR-5128	1.44	1.03	0.89	0.43	0.72	1	0.59	0.57	0.5
mmu-miR-5129-5p	0	0.29	0	0.29	0.36	0.4	0	0	0
mmu-miR-5129-3p	2.23	1.32	1.28	0.86	0.36	1.6	1.17	1.57	1.68
mmu-miR-5130	0	0	0	0	0	0.2	0	0	0
mmu-miR-5132-5p	1.31	1.61	0.77	1.3	1.45	1.2	1.76	1	3.03
mmu-miR-5132-3p	0.52	0.73	0.38	0.29	0.18	0.4	0.29	0.43	0.17
mmu-miR-5134-5p	0.39	0.15	0.13	0.14	0	0.2	0	0.29	0.5
mmu-miR-5134-3p	1.31	0.88	0.38	0.14	0.18	0.4	0.29	1.14	0.5
mmu-miR-5136	0.13	0	0	0	0	0	0.15	0	0
mmu-miR-532-5p	113.75	119.49	108.57	114.29	116.77	99.15	194.57	190.69	197.35
mmu-miR-532-3p	32.33	26.98	29.09	25.51	21.18	23.19	50.04	50.71	43.71
mmu-miR-539-3p	0	0	0.13	0	0	0.2	0	0	0
mmu-miR-541-5p	0.26	0	0	1.15	0.72	0.8	0	0	0
mmu-miR-542-5p	0.92	0.59	1.02	0.86	0.54	0.6	1.76	0.86	0.34
mmu-miR-542-3p	82.34	80.05	82.16	48.14	47.43	44.38	73.37	77.42	80.02
mmu-miR-543-3p	0.39	0	0.26	0	0	0	0	0	0
mmu-miR-547-5p	0.13	0.15	0.51	0	0.36	0	0.15	0	0.34
mmu-miR-547-3p	28.67	28.44	31.51	16.86	13.58	16.19	26.41	26.28	22.53
mmu-miR-5615-5p	0.26	0.15	0	0.14	0.36	0.4	0	0.14	0
mmu-miR-5615-3p	0	0.29	0	0	0	0	0	0	0
mmu-miR-5616-5p	0.79	0.15	0.13	0	0.18	0	0.29	0	0.17
mmu-miR-5616-3p	0	0	0	0	0	0	0.15	0	0
mmu-miR-5617-3p	0	0	0	0.29	0	0	0	0	0
mmu-miR-5619-5p	0	0	0	0	0	0	0.29	0	0
mmu-miR-5619-3p	0.13	0.29	0.38	0.58	0.18	0.6	0.15	0.57	0
mmu-miR-5620-5p	0.13	0.15	0	0.58	0.36	0	0.44	1.29	0.5
mmu-miR-5620-3p	0.13	0.29	0.26	0.14	0.54	0	0	0.14	0.34
mmu-miR-5621-3p	0.39	0.29	1.02	0.29	0.36	0.2	1.03	0.43	0.17
mmu-miR-5622-5p	0.13	0.29	0.64	0.58	0.36	0	0	0	0.5
mmu-miR-5622-3p	0.26	0.29	0.13	0	0.18	0	0	0.14	0
mmu-miR-5624-5p	0.13	0.44	0.26	0	0.18	0	0	0.29	0.17
mmu-miR-5624-3p	0.65	0.15	0.26	0.29	0.54	0.2	0.29	0.43	0.17
mmu-miR-5626-3p	0.13	0.15	0	0	0	0	0.15	0.29	0
mmu-miR-5627-5p	0.39	0.15	0	0	0.18	0.2	0.15	0	0.5
mmu-miR-5627-3p	0	0.15	0	0	0.18	0	0	0.14	0
mmu-miR-574-5p	11.26	12.61	17.1	7.49	11.04	10.19	9.98	14.57	11.77
mmu-miR-574-3p	20.42	18.18	20.41	21.91	19.91	18.59	26.12	17.85	23.87
mmu-miR-582-5p	216.38	239.13	242.26	216.47	213.08	208.09	337.33	323.95	326.95
mmu-miR-582-3p	34.17	29.47	32.66	25.51	24.44	30.78	39.18	47.42	46.9
mmu-miR-592-5p	0	0	0.26	0	0	0	0	0	0.17
mmu-miR-598-3p	0	0	0	0	0	0	0	0.14	0
mmu-miR-615-3p	19.77	20.23	17.99	8.5	13.94	12.39	16.87	19.57	15.8
mmu-miR-6236	0.79	0.15	0.38	0.72	1.63	0.8	0.44	0.86	0.34
mmu-miR-6238	0.52	0.73	1.53	4.04	5.97	7	1.03	0.71	0.84
mmu-miR-6239	0.52	0.44	0.51	0.14	1.99	1.4	0.29	0.86	0.34
mmu-miR-6240	9.42	9.82	14.8	29.26	38.2	38.58	10.42	13.28	15.97
mmu-miR-6353	0	0.15	0	0	0	0	0	0	0
mmu-miR-6364	0	0	0	0	0.18	0	0	0	0
mmu-miR-6390	0	0.44	0	0	0	0	0	0.14	0
mmu-miR-6391	0	0	0	0	0.18	0	0	0	0
mmu-miR-6395	0.92	0.29	0.38	1.15	0.54	0.8	0.44	0.43	0.17
mmu-miR-6399	2.23	2.2	1.02	0.14	0.36	0.2	1.76	1.57	2.19
mmu-miR-6406	0	0	0.13	0	0	0	0	0	0
mmu-miR-6412	0.13	0.15	0	0	0	0	0	0	0
mmu-miR-6413	0	0.15	0	0	0	0	0	0	0
mmu-miR-6418-3p	0	0.44	0.13	0.14	0.18	0	0.29	0	0.34
mmu-miR-6481	0	0	0	0.14	0	0	0.15	0	0
mmu-miR-6516-5p	0.13	0.15	0.38	0	0	0	0.15	0.29	0.34
mmu-miR-6516-3p	0.13	0	0	0	0.18	0	0	0	0.17
mmu-miR-652-5p	2.36	2.64	3.44	0.43	1.81	1.6	2.49	1.14	1.51
mmu-miR-652-3p	1951.21	1965.68	2129.48	1835.99	1887.09	1958.57	1891.07	1890.45	1818.83
mmu-miR-6537-3p	1.31	0.15	0.64	1.73	0.91	1	0.73	0.86	0
mmu-miR-6538	0.26	1.17	0.64	2.16	1.45	2.4	0.59	0.57	0.5
mmu-miR-6539	90.45	82.4	70.93	5.62	7.06	3.2	59.57	66.85	62.2
mmu-miR-654-3p	0	0	1.91	0.14	0.18	0	0	0	0
mmu-miR-6540-5p	0	0	0	0	0	0	0	0.29	0
mmu-miR-6541	0	0	0	0	0.36	0.2	0.15	0.29	0
mmu-miR-6546-5p	5.63	7.77	4.98	10.67	9.96	6.8	5.87	5.71	6.89
mmu-miR-6546-3p	0.52	0.29	0.13	0.58	1.09	0.2	0.44	0	0.67
mmu-miR-664-5p	0.65	0.88	0.26	0.58	0.18	0.2	0.88	0.29	1.18
mmu-miR-664-3p	0.79	0.29	0.51	0.14	0.36	0.4	0	0	0.17
mmu-miR-665-3p	0	0	0.13	0	0	0	0	0.14	0
mmu-miR-669a-5p	0.13	0	0	0	0	0	0	0	0
mmu-miR-669p-5p	0.13	0	0	0	0	0	0	0	0
mmu-miR-669f-5p	0.13	0	0	0	0	0	0	0	0
mmu-miR-669h-3p	0	0	0	0	0	0	0	0	0.17
mmu-miR-669l-5p	0	0	0	0	0	0.2	0	0	0
mmu-miR-670-3p	0	0	0	0	0	0.2	0	0	0
mmu-miR-671-5p	0	0.44	0.26	0.14	0.36	0.4	1.03	0.29	1.34
mmu-miR-671-3p	0.65	1.17	0.13	1.01	0.36	0.8	1.17	0.57	0.67
mmu-miR-6715-5p	0	0	0	0	0	0	0.15	0	0
mmu-miR-672-5p	0	0	0	0.14	0	0	0	0	0
mmu-miR-674-5p	227.24	226.96	232.06	227.71	218.33	201.89	168.59	152.55	163.22
mmu-miR-674-3p	315.08	290.3	317.28	308.57	316.63	324.63	261.91	271.1	241.89
mmu-miR-676-3p	0	0	0	0	0	0.2	0	0	0
mmu-miR-677-5p	0	0.29	0.13	0.14	0.18	0.2	0	0.43	0
mmu-miR-677-3p	0	0	0	0	0	0	0	0	0.17
mmu-miR-682	0	0	0	0	0.54	0	0	0	0.34
mmu-miR-683	0	0	0.13	0	0	0	0	0	0
mmu-miR-6896-5p	0.39	0.15	0.26	1.01	0.91	1	0.88	0.86	0.17
mmu-miR-6897-5p	0	0.29	0	0	0	0	0.15	0	0
mmu-miR-6898-5p	0	0.15	0.26	0	0	0	0	0	0
mmu-miR-6899-5p	0.13	0	0	0.14	0	0	0	0	0
mmu-miR-6899-3p	0	0	0	0	0.18	0	0.15	0.14	0.17
mmu-miR-690	34.95	33.43	42.48	21.76	72.23	64.37	30.37	33.85	38.49
mmu-miR-6900-5p	1.7	1.32	1.02	0.86	0.54	0.8	0.29	1.57	0.84
mmu-miR-6900-3p	0.13	0	0.13	0	0	0.2	0	0	0
mmu-miR-6902-5p	0	0.15	0	0.14	0	0.2	0	0.14	0.17
mmu-miR-6902-3p	0	0.44	0	0	0	0	0	0	0
mmu-miR-6903-3p	0	0	0.13	0.14	0	0	0	0	0
mmu-miR-6904-3p	0.39	0	0.13	0	0	0	0.44	0	0.17
mmu-miR-6905-5p	0	0	0	0	0	0.2	0.15	0	0
mmu-miR-6905-3p	0	0.15	0.13	0.43	0	0	0	0.29	0.17
mmu-miR-6907-3p	0	0	0	0	0	0.2	0	0	0
mmu-miR-6908-5p	0.13	0.73	0.13	0	0	0.2	0	0	0.17
mmu-miR-6908-3p	0	0	0	0	0	0	0	0.14	0
mmu-miR-6909-5p	0.39	0.59	0.51	0	0.36	0.2	0	0.57	0.34
mmu-miR-6910-3p	0.13	0.15	0	0	0	0	0	0.14	0.17
mmu-miR-6911-5p	0	0.15	0.26	0	0	0	0.29	0.29	0.34
mmu-miR-6911-3p	0.79	0.15	0.26	0.29	0	0.2	1.32	0.14	0.34
mmu-miR-6912-5p	0	0	0.13	0.14	0	0	0.15	0	0
mmu-miR-6912-3p	0.26	0	0.64	0.14	0	0	0.15	0	0
mmu-miR-6913-3p	0.39	0	0	0	0.18	0	0	0.43	0
mmu-miR-6914-5p	0	0	0.13	0	0	0	0	0	0
mmu-miR-6914-3p	0.26	0	0.26	0.29	0	0.4	0	0.29	0.5
mmu-miR-6915-5p	0	0	0	0	0.18	0	0	0	0
mmu-miR-6916-5p	0.26	0.15	0	0.29	0.36	0.4	0.29	0	0
mmu-miR-6916-3p	0	0	0.26	0	0	0	0	0	0.17
mmu-miR-6918-5p	0	0.29	0.64	0.14	0	0	0.29	0	0.17
mmu-miR-6919-5p	0.26	0.59	0.89	1.3	0.36	0	0.44	0.29	0.84
mmu-miR-692	0	0.15	0	0.58	0.18	1.2	0.15	0.14	0.67
mmu-miR-6922-5p	0	0.15	0	0	0	0.2	0	0	0
mmu-miR-6922-3p	0	0	0	0	0	0	0	0.29	0
mmu-miR-6925-5p	0	0	0	0	0.18	0	0	0	0
mmu-miR-6927-5p	0	0	0	0.14	0	0	0	0	0
mmu-miR-6927-3p	0	0.15	0	0	0	0	0	0.14	0
mmu-miR-6929-5p	0.13	0	0	0	0.18	0	0	0	0
mmu-miR-6929-3p	0	0	0	0	0	0.4	0	0.14	0
mmu-miR-693-5p	0	0	0	0	0	0	0.44	0	0.34
mmu-miR-693-3p	0.13	0	0	0.14	0.54	0	0.29	0.14	0.34
mmu-miR-6930-5p	0	0.15	0	0	0	0	0.15	0	0
mmu-miR-6931-3p	0	0	0	0	0	0.2	0	0	0
mmu-miR-6932-5p	0.65	0.15	0.64	0	0	0	0.29	0.14	0.34
mmu-miR-6933-5p	3.27	2.35	1.4	2.88	4.34	3.4	1.32	2.57	1.85
mmu-miR-6933-3p	0	0	0	0.29	1.45	0.6	0	0	0.34
mmu-miR-6934-5p	0	0.29	0	0	0	0	0.29	0	0
mmu-miR-6934-3p	0	0.15	0	0	0	0	0	0.29	0
mmu-miR-6935-5p	0	0	0	0.14	0	0.2	0	0	0
mmu-miR-6936-5p	0	0	0	0	0.18	0	0	0	0
mmu-miR-6936-3p	0.26	0.73	0	0.58	0.54	0	0.44	0.14	0.17
mmu-miR-6937-5p	1.44	1.17	2.68	4.04	6.16	5.4	1.32	1.57	2.52
mmu-miR-6937-3p	0	0.29	0	0	0	0.4	0.59	0	0
mmu-miR-6938-3p	0	0	0	0	0.36	0	0	0.43	0
mmu-miR-6939-5p	0.13	0	0	0	0	0	0	0	0
mmu-miR-6939-3p	0.13	0	0	0.14	0	0	0.15	0.14	0.5
mmu-miR-694	0	0	0	0	0	0.2	0	0	0
mmu-miR-6940-3p	0.13	0	0	0	0	0	0	0	0.34
mmu-miR-6942-5p	0	0.15	0	0	0	0	0.15	0.14	0
mmu-miR-6942-3p	0	0	0	0	0	0	0	0.14	0
mmu-miR-6944-3p	0	0	0	0	0	0.6	0	0.14	0
mmu-miR-6946-3p	0	0	0	0	0.36	0	0	0	0
mmu-miR-6947-5p	0	0	0.13	0.14	0	0	0	0.29	0
mmu-miR-6948-5p	0.92	0.15	0.38	0.43	0	0	1.03	0.86	0.67
mmu-miR-6948-3p	0.79	0.59	4.21	1.15	0.91	0.8	1.03	1.43	1.18
mmu-miR-6951-5p	0	0	0	0.14	0	0.2	0.29	0	0.34
mmu-miR-6952-5p	0.13	0.15	0	0	0.18	0	0	0	0
mmu-miR-6952-3p	0	0	0	0	0	0	0.15	0.14	0
mmu-miR-6954-5p	0.13	0	0	0	0	0	0	0.14	0
mmu-miR-6955-5p	0.79	0	0.13	0	0	0	0.44	0.29	0.17
mmu-miR-6955-3p	0	0	0	0.29	0.36	0.2	0.15	0.29	0.17
mmu-miR-6956-5p	0	0	0	0	0	0.4	0	0	0
mmu-miR-6957-3p	0	0	0	0	0	0	0	0	0.17
mmu-miR-696	0	0	0	0.14	0	0	0	0	0
mmu-miR-6960-5p	3.67	2.93	3.57	1.59	1.45	2	2.35	2	2.86
mmu-miR-6961-5p	0	0	0	0.14	0	0	0	0	0
mmu-miR-6961-3p	0	0.59	0.38	0.14	0.18	0	0	0.29	0.34
mmu-miR-6962-5p	0	0.29	0	0.14	0.36	0.2	0.15	0.14	0.34
mmu-miR-6962-3p	0.13	0	0	0	0	0	0	0	0
mmu-miR-6963-5p	0	0	0	0.14	0	0.4	0	0.14	0.17
mmu-miR-6963-3p	1.05	0.44	0.38	0.29	0.54	0	0	0.14	0.5
mmu-miR-6964-5p	0	0	0	0	0	0	0.15	0	0
mmu-miR-6964-3p	0.13	0	0	0	0	0	0	0.14	0
mmu-miR-6965-3p	0	0	0	0	0	0.2	0	0	0
mmu-miR-6966-5p	0.39	0.44	0.64	0	0.36	0.2	0.73	0.14	0.67
mmu-miR-6966-3p	0	0	0	0	0	0	0.15	0	0
mmu-miR-6967-5p	0.13	0.44	0.38	0.14	0.18	0.2	0.29	1.14	0.17
mmu-miR-6967-3p	0.26	0	0.26	0	0	0	0	0.14	0.17
mmu-miR-6968-3p	0	0	0	0.29	0	0	0	0	0
mmu-miR-6970-5p	0	0.29	0.13	0	0	0	0.15	0	0.17
mmu-miR-6970-3p	0.52	0.44	0.77	0.43	0.72	0.4	0.29	0.71	0.34
mmu-miR-6971-3p	0	0.15	0	0	0	0	0	0	0
mmu-miR-6972-3p	0	0	0	0	0.18	0	0	0	0
mmu-miR-6974-5p	0	0	0	0	0	0	0.15	0	0
mmu-miR-6976-3p	0	0	0	0	0	0	0	0.14	0
mmu-miR-6977-3p	1.05	1.03	1.02	0.43	0.36	0	0.44	0.29	0.17
mmu-miR-6978-3p	0	0	0	0.29	0	0	0	0	0
mmu-miR-6979-3p	0	0	0	0	0.36	0	0	0	0.17
mmu-miR-698-5p	0	0	0	0	0.18	0	0	0	0
mmu-miR-6980-5p	0	0.15	0.13	0	0	0	0	0	0
mmu-miR-6980-3p	0	0	0	0	0	0	0	0	0.17
mmu-miR-6981-5p	0	0.15	0	0	0	0	0	0	0
mmu-miR-6981-3p	0.26	0	0	0	0	0	0	0	0
mmu-miR-6983-5p	1.18	1.03	0.38	0	0.72	0.2	0.44	0.14	1.51
mmu-miR-6983-3p	0	0.15	0	0	0	0	0.44	0.14	0.84
mmu-miR-6984-5p	0	0	0	0.29	0	0	0.15	0	0
mmu-miR-6984-3p	0	0	0	0.14	0	0	0	0	0
mmu-miR-6985-5p	0	0.29	0	0	0	0	0	0	0
mmu-miR-6985-3p	0	0	0	0.72	0	0	0.44	0.43	0.17
mmu-miR-6986-5p	0.13	0.44	0	0	0	0	0	0	0
mmu-miR-6987-5p	0.13	0.29	0.51	0	0.18	0.2	0.29	0	0.67
mmu-miR-6988-3p	0.39	0.29	0	0	0.18	0	0	0.14	0.17
mmu-miR-6989-3p	0.79	0.44	0.26	0.29	0.36	0.4	0.15	0.71	0.17
mmu-miR-6990-5p	0.13	0.15	1.15	0	0.18	0.2	0.15	0.14	0.84
mmu-miR-6990-3p	0	0	0	0	0	0	0	0	0.34
mmu-miR-6991-5p	0.13	0	0	0	0	0	0	0	0.17
mmu-miR-6992-5p	0.65	1.91	1.02	0	0	0	0.59	0.43	0.5
mmu-miR-6993-5p	0	0	0	0	0	0	0	0	0.17
mmu-miR-6994-5p	0	0	0	0.43	0	0	0.15	0	0
mmu-miR-6994-3p	0	0.15	0.51	0.29	0	0.4	0	0.29	0
mmu-miR-6996-5p	0.52	0	0.13	0.72	1.09	0.4	0.29	0	0.34
mmu-miR-6996-3p	0	0.15	0	0	0	0	0	0	0
mmu-miR-6997-5p	0	0	0	0.14	0	0	0.29	0.29	0.34
mmu-miR-6997-3p	0	0	0.13	0	0	0	0.15	0	0.17
mmu-miR-6998-5p	0	0.29	0.38	0	0	0	0	0	0
mmu-miR-6998-3p	0.39	0	0.38	0.14	0	0.2	0	0.29	0
mmu-miR-700-5p	28.67	24.19	32.15	13.55	11.22	13.59	25.68	29.85	23.2
mmu-miR-700-3p	0.39	0.59	0.51	0.72	0.18	0.8	0.15	0	0
mmu-miR-7001-3p	0	0.15	0	0	0	0	0	0	0
mmu-miR-7002-5p	0	0	0	0	0	0	0.15	0	0
mmu-miR-7003-5p	0	0	0.13	0	0	0	0.15	0	0.17
mmu-miR-7006-3p	0	0	0	0.14	0	0.2	0	0.14	0
mmu-miR-7008-5p	0	0	0.26	0	0	0	0	0.14	0
mmu-miR-7009-5p	0.92	0	0	0	0.18	0	0.15	0.14	0
mmu-miR-701-5p	0	0	0.13	0	0	0	0	0	0
mmu-miR-701-3p	0	0	0	0	0	0.4	0.15	0.29	0
mmu-miR-7012-5p	0.13	0	0.51	0	0	0	0	0	0.17
mmu-miR-7012-3p	0.13	0	0	0	0	0	0	0	0
mmu-miR-7013-5p	0.92	1.91	2.3	1.44	1.27	1	1.76	2.43	1.68
mmu-miR-7013-3p	0.13	0.15	0.13	0	0	0	0	0	0.17
mmu-miR-7014-3p	0	0	0	0	0.18	0	0	0	0
mmu-miR-7015-5p	0.26	0.15	0	0	0	0	0	0.29	0.34
mmu-miR-7015-3p	0.26	0.44	0	0.14	0.18	0	1.03	0.57	0.34
mmu-miR-7016-5p	0	0	0	0	0	0	0	0.14	0
mmu-miR-7017-5p	0	0.59	0	0.72	0	0	0.29	0.29	0
mmu-miR-702-5p	0.13	0.44	0.26	0.14	0.54	0.4	0.44	0.14	0.5
mmu-miR-702-3p	0.26	0.44	0	0	0	0	0	0	0.17
mmu-miR-7021-5p	0.13	0	0.38	0	0.18	0	0	0.57	0.34
mmu-miR-7022-5p	0	0	0	0	0	0.2	0	0	0.17
mmu-miR-7023-5p	0	0	0	0.43	0	0	0	0	0
mmu-miR-7024-5p	0	0	0	0	0	0.2	0	0	0.17
mmu-miR-7024-3p	0	0	0	0	0	0	0	0.14	0
mmu-miR-7026-5p	0.39	0	0.89	0.43	0.18	0	0	0.29	0.34
mmu-miR-7029-5p	0	0	0	0	0	0.4	0	0	0.17
mmu-miR-7029-3p	0.13	0	0.26	0	0	0	0.15	0	0
mmu-miR-703	0	0	0.13	0	0	0	0	0	0
mmu-miR-7031-5p	0.52	0	0.51	0.86	0.72	0.6	0.73	0.86	0.34
mmu-miR-7035-3p	0.13	0	0.13	0.86	0.36	0.2	0	0	0.34
mmu-miR-7036a-5p	0	0	0	0	0	0.2	0	0	0
mmu-miR-7036a-3p	0	0.15	0	0	0.54	0	0	0	0
mmu-miR-7036b-3p	0	0	0	0	0	0	0	0.14	0
mmu-miR-7037-5p	0.39	0	0	0	0	0.6	0	0	0
mmu-miR-7037-3p	0	0	0	0.14	0	0	0	0	0
mmu-miR-7038-5p	0.13	0.29	0	0	0	0	0	0	0
mmu-miR-7039-5p	0	0.44	0	0	0	0.2	0	0	0
mmu-miR-704	3.4	2.79	2.68	1.59	1.63	2.2	3.37	2.14	2.02
mmu-miR-7042-5p	0.39	0.44	0.38	0.29	0	0.4	0	0.43	0.5
mmu-miR-7042-3p	0	0	0	0	0	0	0.15	0	0
mmu-miR-7043-5p	0.13	0	0	0.14	0	0	0.15	0.14	0.34
mmu-miR-7043-3p	0.52	1.47	1.28	1.59	1.63	0.2	1.03	2	0.84
mmu-miR-7046-3p	0	0	0	0	0	0	0.15	0	0
mmu-miR-7047-5p	0	0.15	0	0	0	0	0	0	0
mmu-miR-7047-3p	0.26	0	0.26	0	0.18	0	0.29	0.29	0
mmu-miR-7049-5p	0	0.15	0	0	0	0	0.15	0	0
mmu-miR-7050-5p	0	0	0.13	0	0	0	0	0	0
mmu-miR-7051-5p	0.26	0	0	0	0	0	0	0	0
mmu-miR-7052-5p	0.39	0	0	0	0	0	0	0	0.17
mmu-miR-7053-3p	0	0.59	0	0	0	0	0	0	0
mmu-miR-7054-5p	0	0	0.38	0	0	0.2	0	0.29	0
mmu-miR-7057-5p	0.52	0.15	0	0.14	0	0.6	0.44	0.29	0.67
mmu-miR-7057-3p	0	0.15	0	0	0	0.4	0.15	0.29	0.17
mmu-miR-7059-5p	5.63	7.62	7.27	7.35	5.97	9.79	4.55	5.57	5.88
mmu-miR-7059-3p	0.26	0.29	0	0.14	0	0	0	0.14	0
mmu-miR-706	0.39	0	0.64	0	0	0	0	0.29	0
mmu-miR-7060-5p	0	0	0.13	0	0	0	0	0	0
mmu-miR-7061-5p	0	0.44	0	0.43	0.18	0	0.44	0	0.17
mmu-miR-7062-5p	4.32	4.98	5.74	12.25	7.42	8.4	4.7	4.43	5.88
mmu-miR-7062-3p	0.26	0	0.26	0.86	0	0	0	0	0.34
mmu-miR-7063-5p	0.39	0.59	0.38	0	0.18	0.4	0.44	0.86	0.34
mmu-miR-7064-5p	0.52	0.15	1.28	0.29	0.18	0	0.15	0.86	0.84
mmu-miR-7064-3p	0	0.15	0.26	0.14	0.18	0.2	0	0	0
mmu-miR-7065-3p	0	0	0.13	0	0	0	0	0.14	0
mmu-miR-7068-3p	2.75	2.35	1.02	1.87	1.99	1	2.49	1.86	1.18
mmu-miR-7069-5p	0	0	0	0.29	0.18	0.2	0.29	0	0.5
mmu-miR-7069-3p	0	0	0.13	0	0	0	0	0	0.17
mmu-miR-7070-5p	0	0	0	0	0	0	0.15	0	0
mmu-miR-7071-5p	0.13	0	0.13	0	0	0	0	0	0
mmu-miR-7071-3p	0	0.15	0	0	0	0	0	0	0.17
mmu-miR-7072-5p	0	0	0	0.14	0.18	0.2	0	0	0
mmu-miR-7073-5p	0	0	0	0	0.18	0.2	0	0.29	0.17
mmu-miR-7073-3p	0	0	0	0	0	0	0	0	0.5
mmu-miR-7074-3p	0	0	0.13	0	0	0	0	0	0
mmu-miR-7075-3p	0	0	0.13	0	0	0	0	0.29	0
mmu-miR-7077-5p	0	0.29	0	0	0	0	0	0	0
mmu-miR-708-5p	0.39	1.03	0.26	0.29	1.09	1.4	0.88	1.71	0
mmu-miR-708-3p	0.39	0.29	1.28	0.14	0.91	0.4	0	0.86	0.34
mmu-miR-7081-5p	0	0	0.38	0	0	0	0	0	0.17
mmu-miR-7081-3p	0.52	0.88	1.02	0.29	0.91	0.6	0.15	0.57	0
mmu-miR-7082-3p	0.13	1.76	0.64	0.14	0	0	0.29	0.29	0.17
mmu-miR-7083-5p	0	0	0	0	0.18	0.2	0	0.14	0.17
mmu-miR-7085-5p	0	0	0	0	0	0	0.15	0	0
mmu-miR-7085-3p	0.39	0	0.13	0	0	0	0	0	0.34
mmu-miR-7086-5p	0	0	0	0	0	0	0	0.29	0
mmu-miR-7087-5p	0	0	0.38	0.29	0.54	0.2	0.29	0.43	0.67
mmu-miR-7088-3p	0	0	0.13	0	0	0	0.29	0	0
mmu-miR-7089-5p	0.26	0.15	0	0.29	0	0	0	0	0.34
mmu-miR-709	0.39	1.17	0.77	0.86	0.36	0.8	1.17	0.43	0.67
mmu-miR-7090-5p	0	0	0	0	0.18	0	0	0	0.5
mmu-miR-7091-5p	4.32	3.67	3.57	0.86	0.91	1.6	2.64	3.14	3.19
mmu-miR-7091-3p	0.39	0.15	0.26	0	0.36	0	0.29	0.43	0.84
mmu-miR-7115-5p	1.57	1.17	0.77	0.29	0.72	0.2	0.29	2	0.67
mmu-miR-7115-3p	0	0.15	0.26	0.14	0	0	0.15	0.29	0.17
mmu-miR-7116-5p	0	0	0.13	0	0	0.2	0.44	0	0
mmu-miR-7117-5p	0.52	0.29	0.51	0	0.18	0	0.88	0	0.17
mmu-miR-7117-3p	0.13	0	0.13	0	0	0	0.15	0	0
mmu-miR-7118-5p	0	0	0.26	0	0	0.2	0	0	0
mmu-miR-7118-3p	1.44	1.03	0.38	0.43	0.54	0	0.59	1.14	1.68
mmu-miR-7119-3p	0	0	0	0.14	0	0	0	0	0
mmu-miR-712-5p	0.52	0.88	0.77	0.43	0.18	1.2	0.73	0.86	1.18
mmu-miR-712-3p	0	0.15	0	0.14	0.18	0.2	0.44	0.29	0.17
mmu-miR-714	0.13	0.29	0	0.14	0	0	0	0	0
mmu-miR-7212-5p	0	0.15	0	0	0	0	0	0.14	0
mmu-miR-7219-3p	0	0	0	0.14	0.18	0.2	0	0.29	0
mmu-miR-7228-5p	0	0	0	0	0	0.2	0	0	0
mmu-miR-7231-5p	0	0.29	0.38	0	0	0	0.44	0	0.17
mmu-miR-7235-3p	0	0.15	0.13	0	0	0	0	0	0
mmu-miR-7236-3p	0.13	0	0.13	0	0	0	0.29	0.14	0
mmu-miR-7237-3p	0.13	0	0	0	0	0.4	0	0.14	0.17
mmu-miR-741-5p	0	0	0.26	0	0	0	0.15	0	0
mmu-miR-741-3p	5.76	8.94	5.87	5.19	7.06	8.2	6.75	6.43	9.92
mmu-miR-743a-5p	0	0.29	0	0	0	0	0	0.43	0.5
mmu-miR-743a-3p	1.05	0.29	0.51	0.29	0.72	0	0.44	0.14	0.34
mmu-miR-743b-5p	0	0	0.13	0	0	0	0.29	0	0.17
mmu-miR-743b-3p	5.24	5.72	5.87	3.75	3.08	5	6.46	5.14	6.56
mmu-miR-744-5p	102.63	102.78	111.37	65.43	61.73	58.97	89.95	88.13	85.06
mmu-miR-744-3p	6.15	7.18	5.74	4.47	4.16	2.4	4.11	4.71	5.38
mmu-miR-758-3p	0	0	1.02	0	0	0	0	0	0
mmu-miR-760-5p	0	0	0	0	0.36	0	0	0	0
mmu-miR-760-3p	1.18	2.49	1.02	0.72	1.45	1.2	2.64	2.14	1.68
mmu-miR-7646-5p	0	0	0	0	0.36	0.8	0	0	0.34
mmu-miR-7647-5p	0	0	0	0	0	0.2	0.15	0	0
mmu-miR-7647-3p	0.13	0.15	0	0.14	0.54	0	0	0.29	0
mmu-miR-7648-3p	0	0	0	0	0	0	0	0.14	0
mmu-miR-7651-5p	1.05	0.29	1.53	1.15	0.54	0.6	0.88	1.29	0.67
mmu-miR-7652-3p	0	0	0	0	0.18	0	0	0	0
mmu-miR-7655-5p	1.83	1.03	0.77	0.29	0.18	0	0.44	0.86	1.51
mmu-miR-7655-3p	0.26	0.29	0.13	0.14	0.18	0	0.29	0.14	0.17
mmu-miR-7656-5p	0	0	0.13	0	0	0	0.15	0.29	0
mmu-miR-7659-5p	0.52	1.03	0.64	0.29	0	0.4	0.59	0.43	0.34
mmu-miR-7661-5p	0	0	0	0	0	0.6	0	0	0
mmu-miR-7661-3p	0.79	0.88	1.4	0.72	0.91	0.6	0.59	0.86	1.18
mmu-miR-7663-3p	0	0.15	0	0	0	0	0	0	0
mmu-miR-7664-5p	0	0	0.26	0	0	0	0.15	0	0
mmu-miR-7664-3p	0.13	0	0	0	0.18	0	0.15	0	0.34
mmu-miR-7665-5p	0	0	0	0	0	0.2	0	0	0
mmu-miR-7666-5p	0	0.15	0	0	0	0	0.15	0	0.5
mmu-miR-7666-3p	0	0	0	0	0	0	0	0	0.17
mmu-miR-7667-5p	2.23	4.69	3.57	4.47	2.53	5.2	3.67	3.29	3.03
mmu-miR-7667-3p	0.39	0.59	0.38	0.14	0.18	0.2	0.29	1	0.5
mmu-miR-7669-5p	0.39	0	0.38	1.44	0	0.6	0.44	1	0.17
mmu-miR-7669-3p	0	0	0.13	0.43	0.54	0.8	0.29	0.29	0
mmu-miR-7671-5p	0.79	1.17	0.77	0.58	1.27	0.6	1.32	1.29	1.85
mmu-miR-7671-3p	0	0	0	0	0.18	0	0	0.29	0
mmu-miR-7672-5p	0	0	0.26	0	0	0	0	0	0
mmu-miR-7672-3p	0	0.15	0	0	0	0	0	0	0
mmu-miR-7674-5p	0	0	0	0	0	0	0	0.14	0
mmu-miR-7674-3p	0.13	0	0	0.29	0	0	0	0	0
mmu-miR-7675-3p	0	0	0	0	0.18	0	0	0.14	0.34
mmu-miR-7676-3p	0	0	0.13	0	0	0	0.15	0	0
mmu-miR-7677-3p	0.13	0.29	0	0	0	0.4	0.44	0	0.17
mmu-miR-7678-3p	0	0	0	0.14	0	0	0	0	0
mmu-miR-7679-5p	3.01	2.49	3.7	5.48	7.78	6.6	3.08	3.71	3.19
mmu-miR-7679-3p	1.31	0.15	1.28	1.15	0.72	1.6	0.73	1	0.84
mmu-miR-7681-5p	0	0	0	0	0	0	0	0	0.34
mmu-miR-7681-3p	0	0	0	0.14	0	0	0.15	0	0
mmu-miR-7682-5p	0	0.15	0	0	0	0	0	0	0
mmu-miR-7682-3p	0	0.15	0.13	0	0	0	0	0	0.34
mmu-miR-7683-5p	0	0	0	0	0.18	0.4	0	0	0
mmu-miR-7686-5p	0.13	0	0	0	0	0	0	0	0
mmu-miR-7687-5p	0.39	0.15	0.26	0	0	0.2	0	0.14	0
mmu-miR-7687-3p	0.26	0.73	0	0.14	0	0.6	0.29	0.14	0
mmu-miR-7689-3p	0	0.29	0	0	0	0	0	0	0
mmu-miR-7a-5p	6961.82	7332.54	6979.35	7852.12	7395.73	7409.1	6741.55	5959.31	6456.85
mmu-miR-7a-1-3p	38.75	44.28	42.74	30.55	28.42	27.79	40.79	45.57	42.53
mmu-miR-7b-5p	33.38	32.26	31.51	32.43	33.31	33.78	30.96	25.43	26.22
mmu-miR-8090	0	0.29	0	0	0	0.4	0.29	0	0
mmu-miR-8091	0	0.15	0	0	0	0	0	0	0.34
mmu-miR-8094	0	0	0.13	0	0	0	0	0	0
mmu-miR-8096	0	0	0.13	0.29	0	0.2	0.15	0.14	0
mmu-miR-8098	0.13	0	0	0	0	0	0.29	0	0
mmu-miR-8102	0	0	0.64	0.29	0	0.2	0.44	0	0.67
mmu-miR-8103	0.39	1.03	0.26	0.43	0.36	0.8	0.15	0.57	0.67
mmu-miR-8105	3.01	3.37	2.55	0.86	1.09	0.8	1.91	3	3.53
mmu-miR-8106	0	0.88	0.38	0.29	0.72	0.8	0.44	1	0.5
mmu-miR-8107	0.13	0	0	0.29	0.36	0.6	0.29	0	0
mmu-miR-8111	0	0.15	0	0.29	0	0	0	0	0
mmu-miR-8112	11.26	12.17	12.25	6.63	11.04	9.2	10.71	8.57	8.24
mmu-miR-8114	0.26	0.15	0.26	0	0.72	0.2	0	0	0.34
mmu-miR-8115	0.26	0	0	0.14	0	0	0.29	0.14	0
mmu-miR-8116	0	0	0	0	0	0	0.59	0	0
mmu-miR-8118	1.57	2.05	2.42	1.87	1.09	3.2	3.37	1.86	2.19
mmu-miR-8120	0.79	0.29	0.26	0.29	0	0	0.15	0.57	0.34
mmu-miR-871-5p	0	0	0.13	0	0	0	0	0	0
mmu-miR-871-3p	5.5	3.96	4.08	3.89	4.34	7.2	2.05	4.14	4.71
mmu-miR-872-5p	113.1	108.64	109.97	74.51	76.03	68.56	107.26	88.42	99.68
mmu-miR-872-3p	465.88	470.34	473.43	213.73	219.05	204.49	440.78	447.08	465.3
mmu-miR-873a-5p	0	0	0	0.14	0	0	0	0	0
mmu-miR-874-3p	0.26	0.29	0.13	1.15	0.91	1.6	0	0.29	0.17
mmu-miR-877-5p	9.82	14.51	14.8	6.34	6.34	8	11.89	11.28	11.77
mmu-miR-877-3p	12.17	13.78	11.86	8.65	6.34	8.6	13.65	13.57	10.76
mmu-miR-878-5p	0.52	1.47	0.51	0.86	0	0.4	0.88	0.29	0.34
mmu-miR-878-3p	0.26	0.44	0.64	0.29	0	0.2	0.29	0.29	0.5
mmu-miR-879-5p	0	0	0.13	0	0	0	0	0	0
mmu-miR-879-3p	0	0	0	0	0	0	0	0.43	0
mmu-miR-880-3p	2.62	1.03	2.04	1.87	1.63	2	1.47	1.43	2.35
mmu-miR-881-3p	0.13	0	0.13	0.14	0.54	0.2	0.29	0	0.34
mmu-miR-883a-5p	0	0	0	0	0.18	0	0	0	0
mmu-miR-883a-3p	0.26	0	0.26	0.43	0.36	0	0.59	0.29	0.67
mmu-miR-883b-5p	0	0	0.26	0.14	0	0.6	0	0	0.17
mmu-miR-9-5p	19.77	20.97	22.07	18.16	18.65	19.79	22.6	17.57	19
mmu-miR-9-3p	4.71	5.42	4.98	7.64	10.32	6.4	3.08	5.57	6.56
mmu-miR-92a-3p	2761.35	2721.63	2651.13	2207.68	2273.05	2445.91	2206.54	2153.84	2391.21
mmu-miR-92a-1-5p	10.08	14.22	13.14	0.29	0	0.4	8.07	9.14	10.25
mmu-miR-92b-5p	0	0.29	0	0	0	0	0.15	0	0
mmu-miR-92b-3p	14.01	13.05	13.65	6.92	4.89	7	8.8	7.71	11.26
mmu-miR-93-5p	1166.19	1077.77	1080.05	679.69	609.36	612.28	1071.72	1092.7	1092.31
mmu-miR-93-3p	36.65	38.85	44.14	18.45	19.73	23.39	36.54	37.85	34.46
mmu-miR-935	0.13	0.15	0	0	0	0	0	0.14	0
mmu-miR-96-5p	1827.9	1918.76	2013.13	2189.52	2147.41	2130.08	1499.15	1558.78	1590.89
mmu-miR-96-3p	5.76	4.4	3.44	0.72	1.09	1.2	2.35	1	1.01
mmu-miR-9769-3p	4.58	2.49	3.06	0.72	1.63	1.8	3.23	2.57	3.03
mmu-miR-98-5p	1203.89	1268.96	1283.53	904.66	904.08	976.69	1156.68	994.72	1057.68
mmu-miR-98-3p	11.52	17.15	19.14	10.81	10.5	13.39	13.5	14	14.79
mmu-miR-99a-5p	127858	134825	134018	99279.3	109100	100655	183916	177362	182327
mmu-miR-99a-3p	26.44	21.26	20.79	15.28	16.84	9.99	35.22	31.71	35.97
mmu-miR-99b-5p	20545.2	20474	19390.8	37622.5	39463.9	38137.5	14977.3	15566.5	15241.9
mmu-miR-99b-3p	55.76	52.93	52.94	124.23	122.56	120.94	35.8	35.28	35.3
mmu-novel-1-mature	28.27	34.01	33.42	0.58	0	0.2	32.87	28.14	31.43
mmu-novel-1-star	0	0.15	0	0	0	0	0	0	0
mmu-novel-10-mature	3.53	6.16	3.57	1.87	1.45	3	3.08	3.14	4.03
mmu-novel-10-star	0.13	0.29	0.26	0.14	0.18	0.2	0	0.57	0
mmu-novel-100-mature	0.26	0.29	0.51	0	0	0	0.15	0	0
mmu-novel-229-mature	0.26	0.29	0.51	0	0	0	0.15	0	0
mmu-novel-101-mature	0.26	0.59	0.77	0	0	0	0.59	0	0.17
mmu-novel-102-mature	0.26	0.29	0.13	0.14	0.18	0	0.15	0.57	0.34
mmu-novel-103-mature	2.36	2.05	3.06	1.59	0.72	1.4	3.23	3.57	2.69
mmu-novel-104-mature	0	0.15	0.38	0.14	0	0	0	0	0
mmu-novel-105-mature	2.36	2.2	2.04	4.04	5.79	4.4	1.32	1.29	2.69
mmu-novel-106-mature	0.92	0.29	1.15	2.59	2.9	2.4	0	0.29	1.18
mmu-novel-107-mature	0.79	1.17	0.51	0.14	0.18	0.4	0.73	0.14	0.84
mmu-novel-107-star	0	0	0.13	0	0	0	0	0	0
mmu-novel-108-mature	2.36	2.64	3.06	2.31	1.99	2.2	2.79	3.14	2.19
mmu-novel-109-mature	0	0.29	0	0.29	0	0.2	0	0.57	0
mmu-novel-109-star	0	0.44	0.13	0.14	0.18	0.2	0	0	0
mmu-novel-11-mature	4.32	3.67	3.7	1.15	1.81	1.8	2.2	2.29	3.87
mmu-novel-11-star	0.79	0.15	0.13	0	0	0.2	0	0.14	0
mmu-novel-110-mature	1.57	1.76	2.17	2.02	0.72	1.2	0.73	1.71	2.52
mmu-novel-111-mature	0.39	0.73	0.26	0	0	0.4	0.15	0	0
mmu-novel-112-mature	0	0	0	0.43	0.18	0	0	0	0
mmu-novel-113-mature	0	0.73	0.51	0	0	0.2	0.44	0.14	0
mmu-novel-114-mature	0.39	0.59	1.02	2.16	0.72	1.6	0.29	0.71	0.34
mmu-novel-115-mature	134.7	128.58	128.47	96.13	105.9	116.94	88.33	91.13	95.31
mmu-novel-216-mature	134.7	128.58	128.47	96.13	105.9	116.94	88.33	91.13	95.31
mmu-novel-116-mature	0.39	0.44	0.51	0	0.54	0	0.29	0.14	0
mmu-novel-117-mature	0.92	0.44	0.77	1.15	0.18	0.6	0.59	0	0.34
mmu-novel-117-star	0	0	0.26	0	0	0	0	0	0.17
mmu-novel-118-mature	0.79	0.73	1.15	0.43	0.54	0.4	0.59	0.86	0
mmu-novel-118-star	0.13	0	0	0.29	0	0.2	0	0	0.17
mmu-novel-119-mature	1.05	0.88	0.38	1.87	0.36	1.2	0.29	0.14	1.01
mmu-novel-12-mature	2.62	2.05	2.17	1.73	1.09	1	2.05	3.57	3.7
mmu-novel-12-star	0	0	0.26	0	0	0.4	0	0	0
mmu-novel-120-mature	0.65	0	0.38	0.14	0.54	0.2	0.15	1	0.34
mmu-novel-121-mature	0.13	0.29	0.51	0	0.36	0	0	0.14	0.34
mmu-novel-122-mature	0.65	1.17	0.77	0.14	0.18	0.2	0.73	0.29	0.5
mmu-novel-123-mature	0.39	1.03	0.77	0.14	0.72	0.8	0.15	0.43	0.34
mmu-novel-124-mature	0.79	0	0	0.14	0	0.2	0	0	0
mmu-novel-125-mature	0.39	0.59	0	0.29	0.72	0.2	0.15	0	0.17
mmu-novel-126-mature	3.4	1.17	2.04	0.29	0.72	0.8	0.88	1.57	1.01
mmu-novel-127-mature	0.26	0.15	0.51	0.58	1.09	0	0	0	0.17
mmu-novel-128-mature	0.13	0.15	0	0.29	0	0	0.59	0	0
mmu-novel-128-star	0	0	0	0	0	0	0	0.29	0
mmu-novel-129-mature	0.39	0	0.51	0.29	0.54	0.2	0.88	0.86	0.67
mmu-novel-13-mature	1.31	2.2	1.4	2.31	2.17	1.4	0.59	1.71	1.34
mmu-novel-13-star	0.39	1.03	0.64	0.58	0	0	0.44	1.14	1.01
mmu-novel-130-mature	0.26	0	0.26	0.86	0	0.2	0.29	0.14	0.5
mmu-novel-130-star	0.13	0	0	0	0	0	0	0	0
mmu-novel-131-mature	0	0	0.26	0.43	1.63	2	0	0	0
mmu-novel-131-star	0	0	0	0	0	0.2	0	0.43	0.17
mmu-novel-132-mature	0.13	0.15	0.64	0.29	0	0	0.44	0.14	0.34
mmu-novel-133-mature	0.52	0.73	0.26	0	0	0	0.29	0.29	0
mmu-novel-134-mature	0.52	0.44	1.15	0	0.18	1.2	0.29	0.29	0
mmu-novel-135-mature	0.13	0	0.51	0	0	0	0.15	0.57	0.17
mmu-novel-136-mature	0.26	0.59	1.15	0.58	0.18	0.6	0.59	0.29	0.67
mmu-novel-136-star	0	0	0	0	0	0	0	0	0.34
mmu-novel-137-mature	0.13	0.15	0.26	0	0	0.2	0	0	0
mmu-novel-138-mature	0.26	0.44	0	0	0	0.8	0	0.43	0.17
mmu-novel-31-mature	1.44	0.29	0.64	1.01	0.18	0.4	0.29	0.86	0.34
mmu-novel-139-mature	1.44	0.29	0.64	1.01	0.18	0.4	0.29	0.86	0.34
mmu-novel-14-mature	0.92	1.32	1.02	0.86	0.54	2.2	0.73	1.43	0.34
mmu-novel-14-star	0	0	0	0	0	0	0.15	0	0
mmu-novel-140-mature	0.13	0	0	0.14	0	0	0	0	0.34
mmu-novel-140-star	0.13	0	0	0	0	0.2	0	0	0
mmu-novel-141-mature	0.26	0	0.26	0	0	0.2	0.29	0.43	0.17
mmu-novel-141-star	0.13	0	0	0	0	0	0	0	0
mmu-novel-142-mature	0.26	0.59	0.77	0.29	0.18	0	0.29	0.71	0.17
mmu-novel-142-star	0	0	0	0.14	0	0	0.15	0.57	0.84
mmu-novel-143-mature	0.26	0	0.13	0.43	0.18	0.2	0.29	0.14	0.5
mmu-novel-144-mature	1.18	1.03	0.38	0	0.36	0.4	0	1	0.84
mmu-novel-144-star	0	0	0.13	0	0	0	0.15	0.14	0.17
mmu-novel-145-mature	1.18	0	0.51	0.14	0.72	0.8	0	0.14	0.84
mmu-novel-146-mature	0.79	0.88	0.13	1.01	2.53	0.6	0.44	0.29	0.34
mmu-novel-147-mature	0	0.15	0.26	0	0	0	0	0	0.17
mmu-novel-148-mature	0	0	0.13	0.58	0.18	0	0.29	0.29	0.17
mmu-novel-148-star	0.39	0.15	0.26	0	0	0.6	0	0	0
mmu-novel-149-mature	0.65	0.29	0.77	0.29	0	0.4	1.32	1.14	0.67
mmu-novel-15-mature	0.92	1.32	1.53	1.15	1.63	1.6	1.32	1.86	1.01
mmu-novel-15-star	0	0	0	0.29	0.72	0.6	0.29	0	0
mmu-novel-150-mature	0.92	0.88	0.64	0.14	0	0.6	0.29	0.43	0.5
mmu-novel-150-star	0	0.15	0	0	0	0	0.29	0.14	0
mmu-novel-151-mature	0.13	0.59	1.15	0	0.54	0.6	0.29	0.29	0
mmu-novel-151-star	1.31	0.15	0.51	0.14	0.18	0	0.88	0.29	1.18
mmu-novel-152-mature	0.39	0	0.38	0.43	0	0.4	1.03	0.86	0.34
mmu-novel-153-mature	0	0	0.38	0	0	0	0	0	0
mmu-novel-154-mature	0.26	0.29	1.28	0.43	0	0	0.15	0.57	0.17
mmu-novel-155-mature	0	0	0	1.01	0.36	1.8	0	0.14	0.17
mmu-novel-155-star	0	0	0	0	0	0	0.29	0	0
mmu-novel-156-mature	0.39	0.15	0.51	0	0.18	0	0.44	0	0.17
mmu-novel-157-mature	1.05	0.44	0.64	0.43	1.45	1	0.44	0.86	0.84
mmu-novel-158-mature	1.05	0.29	0.64	0.14	0.18	0.4	0.73	1.14	0.17
mmu-novel-159-mature	4.19	5.72	4.47	3.17	6.88	4.2	4.26	3.71	4.2
mmu-novel-16-mature	0.92	0.88	1.02	0.58	0.91	0.2	1.32	0.86	2.19
mmu-novel-16-star	0.26	0.15	0	0	0	0.4	0.15	0	0.34
mmu-novel-160-mature	0.26	0	0.13	0.29	0	0	0	0.14	0
mmu-novel-161-mature	1.83	0.29	0.89	0.86	0.72	0.6	0.29	1.29	0.67
mmu-novel-162-mature	0.52	0.15	0.89	0.58	0.18	0.2	0	0	0.34
mmu-novel-163-mature	0.13	0.29	0.13	0	0.54	1	0	0	0
mmu-novel-164-mature	0.26	0	0	0.58	1.09	0.4	0.29	0.14	1.01
mmu-novel-164-star	0	0.15	0.13	0	0	0	0	0.29	0
mmu-novel-165-mature	0.13	0.15	0.38	0.14	0	0	0.15	0.43	0.17
mmu-novel-166-mature	0.79	0.15	0.26	0.14	0.18	0.2	0.29	0	0.5
mmu-novel-167-mature	0	0	0.38	0	0.54	0.8	0	0	0
mmu-novel-168-mature	0	0.29	0.77	0.14	0	0	0	0.29	0.17
mmu-novel-169-mature	298.19	311.27	315.24	62.84	80.38	98.55	242.11	220.68	208.44
mmu-novel-17-mature	0.92	2.2	0.51	0.86	0	0.2	1.17	0.86	1.34
mmu-novel-17-star	0.13	0.15	0.26	0.29	0	0	0.59	0.43	0.17
mmu-novel-170-mature	0.26	0.15	0	0	0	0	0	0	0
mmu-novel-171-mature	1.83	0.29	1.79	1.73	0.36	1	1.61	2	2.02
mmu-novel-172-mature	0.26	0.44	0	0.86	1.27	1.2	0	0	0
mmu-novel-173-mature	3.01	2.64	3.19	1.15	1.09	2.2	1.76	2.14	2.52
mmu-novel-173-star	0	0.44	0.13	0	0	0.4	0	0	0.34
mmu-novel-174-mature	0	0.29	0.13	0.72	0	0.6	0.15	0.29	0.17
mmu-novel-176-mature	0	0.59	0.26	0.29	0.36	0.2	0.15	0.57	0.34
mmu-novel-177-mature	0	0	0.64	0	0	0.2	0.15	0	0
mmu-novel-178-mature	0	0.15	0	0.58	0	0.2	0.59	0.14	0.34
mmu-novel-179-mature	1.18	2.35	0.77	0.86	0.54	0	1.76	2	0.84
mmu-novel-18-mature	0.52	0.29	0.77	3.03	1.63	1.4	0.44	0.43	0.84
mmu-novel-18-star	0	0	0	0.29	0	0	0.15	0	0
mmu-novel-180-mature	0.52	0.44	0.51	0.43	0.36	1.2	0.73	0.43	1.18
mmu-novel-180-star	0	0	0	0	0.18	0	0	0	0
mmu-novel-181-mature	0.39	0.29	0.13	0	0	0	0.73	0.14	0
mmu-novel-182-mature	1.05	0.44	0.13	0.29	0.54	0	0.73	1.14	0.84
mmu-novel-183-mature	0	0	0	1.15	2.72	1.2	0.15	0.14	0.17
mmu-novel-184-mature	1.96	3.08	2.04	1.87	3.8	1.4	2.64	2.14	1.51
mmu-novel-185-mature	0.13	0	0	1.01	0.36	0.4	0	0.14	0.34
mmu-novel-186-mature	0.52	0.29	0.51	0.14	0	0	0.15	0.14	0.17
mmu-novel-187-mature	1.18	1.61	1.91	0.72	1.27	0.4	1.76	0.43	0.5
mmu-novel-188-mature	300.02	312.44	315.49	63.41	80.56	99.15	242.84	221.83	209.11
mmu-novel-189-mature	1.05	1.17	0.38	0.43	0.36	0.4	0.88	0.43	0.5
mmu-novel-19-mature	1.18	0	1.15	0.58	0.36	0.6	0.88	0.43	0
mmu-novel-19-star	0.26	0.15	0.26	0	0	0.8	0	0.14	0
mmu-novel-190-mature	0	0.73	0.38	0	0	0	0	0.29	0.34
mmu-novel-191-mature	0.52	0.59	0.38	1.59	1.63	1.8	1.17	0.29	1.18
mmu-novel-192-mature	0.52	2.05	0.26	0.58	0.91	0.4	1.17	0.43	0.67
mmu-novel-193-mature	16.76	19.21	26.66	60.82	76.03	77.96	26.41	24.85	32.61
mmu-novel-194-mature	0.13	0	0.77	0	0	0	0	0.14	0
mmu-novel-194-star	0	0	0	0	0	0.2	0	0	0
mmu-novel-195-mature	215.33	215.09	192.38	171.07	198.41	175.71	221.86	226.4	218.86
mmu-novel-195-star	0	0	0	0	0	0	0	0	0.17
mmu-novel-196-mature	0	0	0	0	0	0	0	0.57	0
mmu-novel-197-mature	0.13	0.44	0.89	0	0.72	0	0.29	0	0
mmu-novel-198-mature	2.09	0.73	0.89	0	0	0	1.03	0.86	1.34
mmu-novel-198-star	0.26	0	0	0	0.18	0	0	0	0
mmu-novel-199-mature	105.64	112.45	111.12	10.52	16.84	18.19	75.13	67.7	84.39
mmu-novel-2-mature	20.29	22.14	19.9	16	21.36	19.19	21.57	23.14	25.89
mmu-novel-2-star	0	0	0	0	0	0	0	0	0.17
mmu-novel-20-mature	0.92	0.59	2.04	0.86	1.09	1	1.32	1.29	1.85
mmu-novel-20-star	0	0	0.26	0	0	0	0	0	0
mmu-novel-200-mature	0	0.29	0	0.43	0.18	0.4	0.44	0	0
mmu-novel-201-mature	0.13	0.15	0	0	0.18	0.6	0.59	0	0
mmu-novel-201-star	0.13	0.29	0	0	0	0.4	0	0.14	0
mmu-novel-202-mature	0.26	0.29	0.51	0	0.18	0	0	0.71	0.5
mmu-novel-203-mature	0	0	0	0.29	0.72	0.4	0	0.14	0
mmu-novel-204-mature	0.26	0	0.13	0.14	0	0	0	0.14	0
mmu-novel-205-mature	0	0.15	0.51	0	0	0	0.44	0.14	0
mmu-novel-206-mature	941.04	940.1	982.84	201.48	301.06	310.44	875.54	879.88	834.11
mmu-novel-207-mature	0	0.15	0	0	0	0	1.17	0.14	0
mmu-novel-208-mature	0.65	0.59	0.26	0.29	0.18	0.4	0.44	0.29	0.34
mmu-novel-209-mature	0.26	0.15	0.26	0.29	0.18	0.2	0	0.14	0
mmu-novel-21-mature	0.39	0	1.02	0.14	0	0	0.29	0	0.34
mmu-novel-21-star	0.13	0	0	0	0	0	0	0	0
mmu-novel-210-mature	0	0.15	0.13	0.14	0.18	0.2	0.15	0.43	0.84
mmu-novel-211-mature	0	0.29	0.51	0	0.36	0	0.29	0	0
mmu-novel-212-mature	1.18	0	0	0	0	0	0	0	0
mmu-novel-213-mature	0.65	0.59	1.15	0.29	0.54	0.2	0.44	0	1.01
mmu-novel-214-mature	30.76	21.7	20.28	15.42	23.53	20.19	19.66	30.42	24.37
mmu-novel-215-mature	0	0.44	0.26	0.14	0	0.8	0.44	0.14	0
mmu-novel-71-mature	0.26	1.17	0.13	0.43	0.36	0.6	0.29	0.14	0.34
mmu-novel-217-mature	0.26	1.17	0.13	0.43	0.36	0.6	0.29	0.14	0.34
mmu-novel-219-mature	0	0.15	0	0	0.36	0	0.15	0	0
mmu-novel-219-star	0	0.15	0	0	0	0.2	0	0	0
mmu-novel-22-mature	1.31	0.88	1.02	6.49	10.86	9.79	0.44	0.71	1.51
mmu-novel-22-star	0	0	0	0	0	0	0	0	0.17
mmu-novel-220-mature	0.65	1.17	1.02	6.05	9.05	7.2	0	1	1.34
mmu-novel-221-mature	27.1	25.66	20.54	18.74	21.9	22.79	23.77	27.57	26.9
mmu-novel-222-mature	0	0	0.51	0	0	0.2	0	0.43	0
mmu-novel-222-star	0	0	0.26	0	0	0	0	0	0
mmu-novel-223-mature	0.13	0.29	0.51	1.59	0.54	0.4	0.29	0.43	0.17
mmu-novel-224-mature	0.39	0.15	0.26	0.58	0	0.2	0.59	0.14	0
mmu-novel-225-mature	0	0.29	0.13	0	0.54	0	0.29	0.29	0
mmu-novel-226-mature	0.52	0	0	0	0	0	0	0	0
mmu-novel-253-mature	0.52	0	0	0	0	0	0	0	0
mmu-novel-227-mature	2.49	2.79	0.89	0	0.72	0	1.61	1.14	2.35
mmu-novel-228-mature	1.18	0.88	1.02	0.29	0.36	0.4	1.91	1.43	0.17
mmu-novel-23-mature	0.26	0.15	0	0	0.18	1.2	0	0	0
mmu-novel-23-star	0	0	0	0	0	0	0	0.14	0
mmu-novel-230-mature	0.13	0	0.38	0	0	0	0.15	0	0
mmu-novel-231-mature	0	1.17	0	0	0	0	0.29	0	0
mmu-novel-232-mature	0	0.44	0.38	0.14	0	0	0.59	0.57	0.84
mmu-novel-233-mature	0.52	0	0	0	0	0	0	0.14	1.01
mmu-novel-234-mature	58.64	64.22	55.11	37.47	37.29	33.18	62.65	58.99	63.71
mmu-novel-234-star	0.92	1.47	0.64	1.73	1.09	1	1.03	1.14	1.51
mmu-novel-235-mature	0	0.29	0	0	0	0	0	0.29	0.5
mmu-novel-236-mature	0	0.44	0	0	0	0	0.59	0.14	0.5
mmu-novel-237-mature	0.13	0.59	0.13	0	0.18	0	0.73	0.57	0.34
mmu-novel-238-mature	2.09	2.64	2.42	2.16	2.9	2	3.96	1.71	2.69
mmu-novel-239-mature	0	0	0.26	0	0	0.2	0.15	0.14	0
mmu-novel-24-mature	0.92	0.88	0.51	0	0.91	0.6	1.47	0.57	0.67
mmu-novel-24-star	0	0	0.13	0	0	0	0	0.29	0
mmu-novel-240-mature	0.52	0	0	0	0.18	0.6	0	0	0
mmu-novel-241-mature	0	0	0	0.14	0	1.2	0	0	0
mmu-novel-241-star	0	0	0	0	0	0.2	0	0	0
mmu-novel-242-mature	1.44	0.59	0.26	0.86	0.72	0.4	0.88	0.86	1.01
mmu-novel-243-mature	0.13	0	0.13	0	0.18	0	0.29	0	0.17
mmu-novel-244-mature	0	0	0	0.14	0	0	0	0	0.84
mmu-novel-245-mature	0	0	0	0	0	0	0.29	0	0
mmu-novel-245-star	0.13	0	0	0	0.18	0	0.15	0	0
mmu-novel-246-mature	0	0.15	0.13	0.14	0.72	0.2	0.15	0	0
mmu-novel-247-mature	0	0.15	0.26	0.29	0	0	0	0.14	0.34
mmu-novel-248-mature	0	0.15	0.26	0.72	0	0.2	0	0.14	0
mmu-novel-249-mature	5.76	6.01	3.44	3.03	4.53	5	4.99	5.86	4.87
mmu-novel-25-mature	0.92	0.73	0.89	0.72	0.54	0	0.73	0.43	0.17
mmu-novel-25-star	0.65	0.29	0.13	0.29	0.18	0	0.15	0	0.34
mmu-novel-39-mature	0	0.73	0.13	0.43	0.36	0.8	0	0	0
mmu-novel-250-mature	0	0.73	0.13	0.43	0.36	0.8	0	0	0
mmu-novel-251-mature	0	0	0	0.58	0.91	0	0.15	0	0
mmu-novel-252-mature	0	0.29	1.02	0	0	0	0.44	1	0.34
mmu-novel-254-mature	9.29	21.26	14.16	3.89	7.6	8.8	12.47	5.28	7.73
mmu-novel-255-mature	0.79	0.44	1.15	0.86	1.09	2	0.59	1	0.84
mmu-novel-256-mature	0	0	0.13	0	0	0	0.15	0.14	0.5
mmu-novel-257-mature	1.05	1.32	0.51	1.15	2.17	3.2	1.47	0.71	1.34
mmu-novel-258-mature	0	0.29	0.13	0	0	1	0.15	0.29	0
mmu-novel-259-mature	0.65	0	0.26	0.14	0	0	0	0	0
mmu-novel-26-mature	0.92	1.76	1.79	0.43	0.91	0.4	0.59	0.71	0.34
mmu-novel-26-star	0	0.29	0	0	0	0	0	0	0
mmu-novel-260-mature	0	0.44	0.26	0	0	0	0.29	0	0.34
mmu-novel-261-mature	0	0.15	0.38	0.43	0	0	0	0.14	0
mmu-novel-262-mature	0.13	0.15	0	0.14	0	0.4	0.29	0	0
mmu-novel-262-star	0	0	0	0	0	0	0	0	0.17
mmu-novel-263-mature	0	0	0.51	0.14	0	0	0.15	0.29	0.17
mmu-novel-264-mature	0	0	0	1.59	0.72	0.8	0	0	0
mmu-novel-265-mature	0	0	0.26	0	0	0	0.73	0	0
mmu-novel-265-star	0	0.15	0	0	0	0	0	0	0
mmu-novel-266-mature	0.13	0	0	0	0	0.2	0	0.43	0.67
mmu-novel-267-mature	0.52	0	0.13	0.14	0	0	0.15	0	0.34
mmu-novel-268-mature	0	0.44	0	0	0	0	0.29	0	0.5
mmu-novel-269-mature	5525.71	5372.73	5316.29	1271.17	1196.81	1348.89	4054.03	3899.6	3991.17
mmu-novel-27-mature	0.13	0.15	0.64	0.58	0.18	0.2	0.73	0.57	0.17
mmu-novel-27-star	0	0.15	0	0	0	0	0	0	0
mmu-novel-28-mature	0.39	0.73	0.26	0.86	0.72	0.6	1.03	0.29	0
mmu-novel-28-star	0.26	0	0	0.29	0.54	0.8	0.29	0.14	0.34
mmu-novel-29-mature	0.52	0	0.26	0.14	0	0	0.15	0.14	0
mmu-novel-29-star	0.39	0.44	0.51	0.43	0.18	0.8	0.44	0.57	0.17
mmu-novel-3-mature	11.91	8.94	11.35	0.14	0	0.2	17.9	16	19.33
mmu-novel-3-star	0.39	0.15	0	0	0	0	0.29	0	0
mmu-novel-30-mature	0.79	0.73	0.51	0.14	0.54	0.2	0.44	0.71	0.67
mmu-novel-30-star	0.65	0.59	0	0.14	0	0.4	0.15	0.29	0
mmu-novel-31-star	0	0.15	0	0	0	0	0	0.14	0
mmu-novel-32-mature	0.65	0.29	0.51	0.29	1.99	1	0.44	0	0.17
mmu-novel-32-star	0.13	0.15	0	0	0.18	0.6	0	0	0
mmu-novel-33-mature	0	0.73	1.02	0.14	0.54	0.4	0.88	0.29	0.84
mmu-novel-33-star	0	0	0	0.43	0.18	0	0.15	0	0
mmu-novel-34-mature	0.13	0.44	0.77	0.14	0.36	0.2	1.03	0.14	0.84
mmu-novel-34-star	0	0.15	0	0	0	0	0	0	0.17
mmu-novel-35-mature	0.79	0.44	1.02	1.15	0.54	0.2	0.15	0.43	0.17
mmu-novel-35-star	0.13	0.44	0	0	0	0.2	0.15	0.14	0
mmu-novel-36-mature	0.92	0.59	0.26	0.58	0.54	0	0.73	0.71	0.67
mmu-novel-36-star	0	0.15	0.13	0	0	0	0	0	0.17
mmu-novel-37-mature	0	0	1.15	0.29	0	0.2	0.29	0.57	0.34
mmu-novel-37-star	0	0.15	0.26	0	0.18	0.6	0	0.71	0
mmu-novel-38-mature	0.26	0	0	0.14	0.54	0	0.15	1	0.17
mmu-novel-38-star	0	0.15	0	0.14	0.18	0	0	0	0
mmu-novel-39-star	0	0	0	0.14	0	0	0.44	0	0
mmu-novel-4-mature	104.85	106.3	92.11	45.4	69.7	55.17	65.88	75.85	68.58
mmu-novel-4-star	2.23	0.59	1.66	0.86	0	0.2	0.73	0.29	0.5
mmu-novel-40-mature	0.39	0.73	0.38	0.14	0	0	0.29	0.29	0.67
mmu-novel-40-star	0	0	0.26	0.14	0.18	0.2	0.29	0	0
mmu-novel-41-mature	0.26	0.15	0.26	0.14	0.36	0	0	0.29	0.34
mmu-novel-41-star	0.26	0.44	0.51	0	0	0	0.44	0.29	0.17
mmu-novel-42-mature	0.26	0	0.89	0.72	0.72	0.2	0	0.29	0
mmu-novel-42-star	0	0	0	0.43	0	0.6	0	0	0
mmu-novel-44-mature	0.26	0	0.89	0.72	0.72	0.2	0	0.29	0
mmu-novel-44-star	0	0	0	0.43	0	0.6	0	0	0
mmu-novel-43-mature	0.13	1.03	0.51	0	0.36	0	0.15	0.43	0.34
mmu-novel-43-star	0	0.29	0.26	0	0	0	0	0	0.17
mmu-novel-45-mature	0.26	0.44	0.51	0.14	0.72	0.8	0.29	0.29	0.5
mmu-novel-45-star	0	0	0	0.14	0	0	0.15	0	0
mmu-novel-46-mature	0.52	0.59	0.13	0.43	0.54	0.8	0.59	0	0.34
mmu-novel-46-star	0	0	0	0	0	0	0.15	0	0
mmu-novel-47-mature	0.39	0.29	0.26	0.43	0	0	1.32	0.14	0.34
mmu-novel-47-star	0.39	0	0	0	0	0	0.15	0.14	0
mmu-novel-48-mature	0.65	0.15	0.64	0.29	0	0	0	0.29	1.18
mmu-novel-48-star	0	0	0	0	0	0	0	0	0.17
mmu-novel-49-mature	0.39	0.15	0.38	0.43	0.36	0.2	0.59	0.29	0.34
mmu-novel-49-star	0	0	0	0	0	0	0.29	0	0
mmu-novel-5-mature	4248.9	4110.66	4073.2	1005.55	869.86	1032.46	3026.91	2888.17	2965.77
mmu-novel-5-star	0.13	0	0	0	0	0	0	0	0
mmu-novel-50-mature	0.79	0	0.77	0.14	1.27	1	0.29	0.29	0
mmu-novel-50-star	0.13	0	0	0	0	0	0	0.14	0
mmu-novel-51-mature	0	1.03	0.38	0.29	0.54	0.2	0.15	0	0.17
mmu-novel-51-star	0	0	0	0	0	0	0	0.14	0
mmu-novel-52-mature	1.31	0.29	0.89	0.14	0	0	0.88	0.43	0
mmu-novel-52-star	0	0	0	0	0	0	0.29	0	0
mmu-novel-53-mature	0.13	0	0.13	0	0.18	0	0	0	1.01
mmu-novel-53-star	0	0	0.38	0	0.18	0	0.15	0	0.17
mmu-novel-54-mature	0.65	0.88	0.89	0.29	0	0	0.15	1.29	0.5
mmu-novel-54-star	0	0	0	0	0	0	0	0	0.17
mmu-novel-55-mature	0	0.44	0	0	0	0	0.29	0	0
mmu-novel-55-star	0	0.15	0.26	0.43	0.18	0.6	0.29	0.14	0
mmu-novel-56-mature	1.05	0.15	0.64	0.43	0.18	0.2	0.44	0.43	0.17
mmu-novel-56-star	0	0	0	0	0	0	0	0	0.17
mmu-novel-57-mature	0	0	0.13	0.14	0.36	0.2	0.44	0.14	0
mmu-novel-57-star	0.26	0	0.26	0	0	0	0	0.14	0
mmu-novel-58-mature	0	0	0	0.29	0	0	0	0.14	0
mmu-novel-58-star	0.13	0.15	0.13	0	0	0.2	0.44	0.14	0.17
mmu-novel-59-mature	0	0	0	0.29	0.54	0	0	0	0
mmu-novel-59-star	0	0.15	0	0	0	0	0	0	0
mmu-novel-6-mature	5531.34	5375.81	5323.95	1273.47	1197.35	1351.89	4058.58	3904.6	3995.88
mmu-novel-6-star	0	0	0	0	0	0	0.44	0	0
mmu-novel-60-mature	0	0.15	0	0	0	0.4	0	0	0
mmu-novel-60-star	0.26	0.15	0.26	0	0	0	0.15	0.43	0
mmu-novel-61-mature	0	0.15	0	0	0	0.6	0	0.14	0
mmu-novel-61-star	0	0.15	0.13	0	0.18	0.2	0	0.14	0.34
mmu-novel-62-mature	0	0	0.26	0	0.36	0	0	0.14	0.5
mmu-novel-62-star	0	0	0	0	0	0	0	0.14	0
mmu-novel-63-mature	0	0	0.13	0	0	0	0.29	0	0.34
mmu-novel-63-star	0	0.15	0	0.14	0	0.6	0.15	0	0
mmu-novel-64-mature	0.26	0	0.13	0.72	0	0	0	0.14	0.17
mmu-novel-64-star	0	0	0	0	0	0	0	0.29	0
mmu-novel-65-mature	0.26	0.29	0.38	0.58	0	0	0.29	0.43	0
mmu-novel-65-star	0	0.29	0	0	0	0	0	0	0
mmu-novel-66-mature	0.52	0	0	0	0	0	0	0	0.34
mmu-novel-66-star	0	0	0	0	0	0	0	0.14	0
mmu-novel-67-mature	0	0.44	0.26	0	0.36	0	0.59	0	0.67
mmu-novel-67-star	0	0	0	0.14	0	0	0	0	0
mmu-novel-68-mature	0.26	0.15	0	0	0	0	0.15	0.29	0.17
mmu-novel-68-star	0	0.15	0	0	0	0	0	0	0
mmu-novel-69-mature	1.18	1.03	0.13	0.43	0.36	1	0.44	0.86	1.51
mmu-novel-7-mature	9.82	9.24	7.65	4.61	3.62	4	5.87	9.43	9.25
mmu-novel-7-star	0.26	0	0	0	0	0	0	0	0
mmu-novel-70-mature	0.52	0.15	0.13	0.72	0.72	0.8	0.29	0.29	0.17
mmu-novel-72-mature	0.13	0	0.38	0	0.36	0.4	0.44	0	0.17
mmu-novel-73-mature	0.13	0	0.13	0.29	0	0.8	0	0.14	0
mmu-novel-73-star	0	0	0	0.14	0	0	0	0	0
mmu-novel-74-mature	1.57	0.59	0.13	0.14	0	0	0.88	1.14	0.34
mmu-novel-75-mature	1.05	1.17	0.64	0.72	1.09	0.8	1.03	1.14	1.34
mmu-novel-76-mature	1.05	1.17	0.64	0.72	1.09	0.8	1.03	1.14	1.34
mmu-novel-77-mature	0.13	0.15	0.13	0.29	0.18	0.2	0	0	0
mmu-novel-77-star	0	0	0.13	0	0	0	0	0	0.17
mmu-novel-78-mature	0	0.59	0.38	0	0	0	0	0	0
mmu-novel-78-star	0	0	0	0.14	0	0	0	0	0.17
mmu-novel-79-mature	0.26	0.59	0.26	0.29	0.54	0	0.15	0	0.17
mmu-novel-79-star	0	0	0	0	0.18	0	0	0	0
mmu-novel-8-mature	6.15	8.8	8.68	4.18	4.53	3.6	6.02	8.43	7.56
mmu-novel-8-star	0	0	0.13	0	0	0	0	0.29	0.17
mmu-novel-85-mature	6.15	8.8	8.68	4.18	4.53	3.6	6.02	8.43	7.56
mmu-novel-80-mature	0	0	0	0	0	0	0	0.57	0
mmu-novel-80-star	0.52	0	0	0	0	0	0	0	0
mmu-novel-81-mature	0.26	0.15	0.13	0	0	0.2	0	0.14	0
mmu-novel-81-star	0	0	0	0	0	0.2	0	0	0
mmu-novel-82-mature	0	0	0.64	0	0.36	0	0	0	0
mmu-novel-83-mature	0	0	0	0	0	0	0	0.71	0
mmu-novel-83-star	0	0	0	0	0	0	0	0	0.34
mmu-novel-84-mature	0.52	0.29	0	0	0	0.2	0.15	0.29	0.5
mmu-novel-85-star	13.48	14.22	11.74	7.64	5.79	4.8	8.95	12.14	12.44
mmu-novel-86-mature	0.39	0.73	0.13	0	0	0	0.29	0.14	0.5
mmu-novel-87-mature	0	0	0	0	0	0	0	0.14	0.67
mmu-novel-87-star	0.39	0	0	0	0	0	0	0	0
mmu-novel-88-mature	0	0.29	0.13	0.14	0	0	0	0.29	0.17
mmu-novel-88-star	0	0.15	0	0.43	0	0	0	0.14	0
mmu-novel-89-mature	0	0.15	0	0.29	0.54	0	0	0.29	0.17
mmu-novel-9-mature	2.75	3.08	2.93	15.28	22.81	21.59	2.2	1.86	2.86
mmu-novel-9-star	0.13	0	0	0	0.18	0	0.15	0.29	0
mmu-novel-90-mature	0.52	0.29	0.13	0	0	0	0	0.14	0
mmu-novel-90-star	0	0	0	0	0.54	0	0	0	0
mmu-novel-91-mature	0	0.29	0.13	0	0	0	0.15	0.29	0.17
mmu-novel-91-star	0	0	0.13	0	0	0	0	0.14	0
mmu-novel-92-mature	0.52	0.29	0	0.14	0.18	0.8	0.29	0	0.17
mmu-novel-92-star	0	0	0	0.14	0	0	0	0	0
mmu-novel-93-mature	0	0	0.13	0	0.91	0	0.15	0	0
mmu-novel-94-mature	0	0	0.26	0.58	0.18	0.8	0	0	0
mmu-novel-94-star	0	0	0	0.14	0	0	0	0	0
mmu-novel-95-mature	0.52	0.44	1.02	1.73	2.35	2.8	0.44	0.43	0.17
mmu-novel-96-mature	0	0	0.13	0	0	0	0	0.43	0
mmu-novel-96-star	0	0	0.13	0	0	0	0.15	0.29	0
mmu-novel-97-mature	0.79	0.15	0.64	0.29	0	0.6	0.44	0.14	0.34
mmu-novel-98-mature	197.79	193.09	188.05	57.51	101.2	93.95	154.36	141.27	152.63
mmu-novel-99-mature	0.26	0.44	0.38	0	0	0.2	0	0	0.5
mmu-novel-99-star	0.13	0	0	0	0	0	0	0	0

## Sheet: piRNA
	M0-1	M0-2	M0-3	M1-1	M1-2	M1-3	M2-1	M2-2	M2-3
mmu_piR_019864	11	6	4	3	0	0	0	0	12
mmu_piR_018793	0	0	4	0	0	0	0	0	0
mmu_piR_029973	11	6	24	19	6	11	0	17	0
mmu_piR_001567	6	0	0	0	0	0	6	0	0
mmu_piR_019395	0	0	0	3	0	0	0	0	0
mmu_piR_004617	0	0	0	0	0	3	0	0	0
mmu_piR_014417	6	0	0	0	0	0	0	0	0
mmu_piR_012878	0	11	0	0	0	0	0	0	0
mmu_piR_038418	55	51	28	19	17	14	28	45	23
mmu_piR_021215	6	17	4	0	0	0	0	0	12
mmu_piR_008552	6	0	0	6	6	0	0	0	12
mmu_piR_023728	0	6	0	0	0	0	0	0	0
mmu_piR_038284	0	0	0	0	0	0	11	0	0
mmu_piR_029597	22	17	8	0	0	0	23	6	0
mmu_piR_035516	39	28	4	0	8	0	17	11	29
mmu_piR_024388	0	6	0	0	3	0	0	0	0
mmu_piR_000362	4008	4712	4530	7554	6878	6634	4488	4343	4506
mmu_piR_007022	0	0	0	0	0	0	0	6	0
mmu_piR_030186	0	0	0	0	0	0	6	0	0
mmu_piR_000705	3638	3235	2675	366	244	279	2668	2858	2347
mmu_piR_012070	6	0	0	0	0	0	0	0	0
mmu_piR_006646	0	0	0	0	0	0	6	0	0
mmu_piR_019827	0	6	0	0	0	0	0	0	0
mmu_piR_017617	0	0	8	0	0	0	0	0	0
mmu_piR_035693	22	28	0	6	0	0	40	0	59
mmu_piR_009321	0	0	0	0	0	0	0	17	0
mmu_piR_031809	0	0	0	0	0	3	0	0	0
mmu_piR_001444	0	0	0	0	0	0	6	0	0
mmu_piR_001071	0	0	0	0	0	0	6	0	0
mmu_piR_001493	0	0	0	0	0	0	6	0	0
mmu_piR_025684	11	0	0	0	0	3	6	0	0
mmu_piR_025251	6	0	0	0	0	0	0	0	0
mmu_piR_024864	0	0	0	0	0	0	17	0	0
mmu_piR_033201	0	0	0	0	0	3	0	0	0
mmu_piR_007265	0	0	0	0	0	6	0	0	0
mmu_piR_030822	0	0	0	0	0	0	6	0	0
mmu_piR_026178	0	0	0	0	6	3	0	0	0
mmu_piR_036107	0	6	0	6	0	8	0	0	0
mmu_piR_032155	0	0	0	0	0	0	0	0	6
mmu_piR_001275	11	0	4	3	0	0	0	0	0
mmu_piR_037312	6	0	0	3	0	0	0	6	0
mmu_piR_033077	0	0	0	3	0	0	0	0	0
mmu_piR_012553	0	17	0	0	0	3	6	0	0
mmu_piR_017804	0	0	0	0	0	0	6	0	0
mmu_piR_038056	6	0	0	0	0	0	0	0	0
mmu_piR_000579	0	0	0	0	0	0	0	6	0
mmu_piR_003040	2615	2398	3328	4489	3392	3476	2878	2745	3476
mmu_piR_031747	11	0	16	6	0	3	11	11	12
mmu_piR_007259	6	0	0	0	0	0	6	0	0
mmu_piR_017658	0	0	0	0	0	0	0	0	12
mmu_piR_012683	6	0	0	0	0	0	0	0	0
mmu_piR_018160	0	6	12	0	0	0	0	0	0
mmu_piR_025111	0	0	0	0	0	6	0	0	0
mmu_piR_024195	0	0	0	0	0	6	0	0	0
mmu_piR_033285	6	0	0	0	0	0	0	0	6
mmu_piR_013692	0	0	0	3	0	0	0	0	0
mmu_piR_007598	0	0	0	3	0	0	0	0	0
mmu_piR_014977	0	0	0	0	3	0	0	0	0
mmu_piR_016240	0	0	0	0	0	0	0	6	0
mmu_piR_003241	0	0	4	0	0	0	0	0	0
mmu_piR_003884	11	0	12	0	3	0	0	0	6
mmu_piR_030955	1841	1601	1146	268	152	162	1393	1643	1375
mmu_piR_020441	0	6	0	0	0	0	0	0	0
mmu_piR_019200	0	17	16	3	6	3	11	28	6
mmu_piR_035408	6	0	0	0	0	0	0	0	0
mmu_piR_018386	0	0	0	0	0	3	0	0	0
mmu_piR_021089	0	0	4	0	0	0	0	0	0
mmu_piR_033404	0	0	0	0	0	0	6	0	0
mmu_piR_028995	0	0	0	0	0	0	0	0	6
mmu_piR_036534	0	0	0	0	0	0	0	6	0
mmu_piR_022918	0	0	0	3	0	0	6	0	0
mmu_piR_018783	0	6	0	0	0	0	0	0	0
mmu_piR_027120	0	0	4	0	0	0	0	0	0
mmu_piR_030529	0	0	0	0	0	0	11	0	0
mmu_piR_024589	6	0	0	3	0	0	0	0	0
mmu_piR_030408	0	6	0	0	0	0	17	0	0
mmu_piR_035171	0	0	0	0	0	0	0	0	6
mmu_piR_035915	0	0	16	0	0	0	0	0	0
mmu_piR_001525	17	6	0	3	0	0	11	11	6
mmu_piR_021397	11	0	0	0	0	0	0	0	0
mmu_piR_025697	0	0	8	0	0	0	0	0	0
mmu_piR_014478	0	0	4	0	0	0	0	0	0
mmu_piR_003582	0	0	0	0	0	6	0	11	0
mmu_piR_019151	22	11	4	3	0	0	17	11	6
mmu_piR_004738	0	0	4	3	0	0	0	6	0
mmu_piR_007348	6	0	0	0	0	0	0	0	0
mmu_piR_029037	0	0	4	0	0	0	0	0	0
mmu_piR_031468	0	0	4	0	0	0	0	0	0
mmu_piR_012641	0	0	0	0	0	0	0	0	6
mmu_piR_034531	0	0	0	0	3	0	0	0	0
mmu_piR_004956	177	113	73	3	3	11	97	68	88
mmu_piR_003069	0	0	0	0	3	0	6	0	0
mmu_piR_021175	0	0	8	0	0	0	0	0	6
mmu_piR_015769	0	11	8	9	3	6	0	0	6
mmu_piR_015341	0	0	0	0	0	0	6	0	0
mmu_piR_008648	0	6	0	0	0	0	0	0	0
mmu_piR_010227	0	6	0	0	0	0	0	0	0
mmu_piR_002643	8729	8547	10932	15789	11988	13084	9919	8608	10370
mmu_piR_000536	757	1160	1154	1784	1499	1498	882	945	1147
mmu_piR_034411	0	0	0	0	0	3	0	0	0
mmu_piR_032449	0	6	0	0	0	0	11	0	0
mmu_piR_035739	0	6	0	0	0	0	0	0	0
mmu_piR_008441	0	0	0	0	0	0	6	0	0
mmu_piR_007454	6	0	0	0	3	0	0	11	0
mmu_piR_000160	0	0	4	0	0	0	6	0	0
mmu_piR_035888	3914	3592	2888	1598	1203	992	3282	3578	2879
mmu_piR_020211	94	40	61	41	22	28	57	51	82
mmu_piR_032259	0	17	8	32	14	17	11	0	6
mmu_piR_019020	0	0	0	0	0	0	6	0	0
mmu_piR_025965	6	0	0	0	0	0	0	0	0
mmu_piR_031115	0	0	0	0	0	0	6	0	0
mmu_piR_035791	11	0	0	0	0	0	0	0	0
mmu_piR_023430	0	23	4	6	3	8	0	0	0
mmu_piR_028975	1432	1063	956	608	346	327	1939	2059	1621
mmu_piR_037529	0	11	4	0	0	0	0	0	6
mmu_piR_001127	6	6	0	0	0	0	6	0	0
mmu_piR_001570	2211	1567	2299	3354	2491	2364	2150	1823	2183
mmu_piR_021190	0	6	0	0	0	0	0	0	0
mmu_piR_029074	0	0	0	9	6	0	0	0	0
mmu_piR_000159	35403	32157	38759	39128	30851	28305	39387	35989	39959
mmu_piR_009114	0	0	0	3	0	0	0	0	0
mmu_piR_035437	17	6	16	0	11	3	6	11	29
mmu_piR_031851	6	0	0	0	0	0	0	6	0
mmu_piR_037679	11	0	0	0	0	0	0	0	0
mmu_piR_026419	11	0	4	0	0	0	0	0	0
mmu_piR_020574	33	0	4	0	0	3	6	0	29
mmu_piR_017834	11	6	4	3	0	0	0	17	12
mmu_piR_030739	0	0	20	0	8	8	11	0	0
mmu_piR_030519	0	0	0	0	0	0	0	0	6
mmu_piR_017196	0	0	0	0	3	0	0	0	0
mmu_piR_010239	0	0	4	0	0	0	0	0	0
mmu_piR_024957	0	0	4	0	0	0	0	0	0
mmu_piR_022281	0	0	0	0	3	0	0	0	0
mmu_piR_032405	0	0	0	0	0	0	11	6	0
mmu_piR_025311	0	0	0	3	0	0	0	0	0
mmu_piR_004115	575	594	464	79	55	64	518	596	533
mmu_piR_002163	19023	23927	28146	25076	62004	61700	21221	23331	27892
mmu_piR_011313	0	0	0	0	3	0	0	0	0
mmu_piR_027976	0	0	4	0	0	0	0	0	0
mmu_piR_002941	0	0	0	0	0	0	11	0	0
mmu_piR_004258	0	0	0	0	0	0	6	0	0
mmu_piR_000620	8508	7449	8710	10952	7213	8020	8731	7589	8802
mmu_piR_007241	0	6	0	0	3	0	0	0	6
mmu_piR_007100	0	6	4	0	0	0	0	6	0
mmu_piR_010309	127	68	77	66	61	45	63	118	82
mmu_piR_029308	0	0	0	3	0	0	0	0	0
mmu_piR_000419	0	0	4	0	0	0	11	6	0
mmu_piR_017562	11	11	0	0	0	0	0	0	0
mmu_piR_006855	0	0	0	3	0	0	0	0	0
mmu_piR_025723	0	0	0	0	0	3	0	0	0
mmu_piR_006010	0	0	0	3	0	0	0	0	0
mmu_piR_027191	0	0	0	0	0	6	0	0	0
mmu_piR_000639	12748	14101	15987	27412	24167	25293	15488	14149	14543
mmu_piR_031037	0	0	4	0	0	0	0	0	0
mmu_piR_032875	0	11	0	0	0	0	0	0	6
mmu_piR_032643	0	0	0	0	0	0	0	6	0
mmu_piR_009078	0	0	4	0	3	0	11	0	6
mmu_piR_004749	0	0	4	0	0	0	23	0	6
mmu_piR_025367	0	0	0	0	0	3	0	0	0
mmu_piR_021829	3029	6013	3562	526	474	377	2884	2762	2095
mmu_piR_024496	0	0	0	0	0	0	0	6	0
mmu_piR_013169	0	23	0	0	0	0	6	0	0
mmu_piR_019730	0	0	0	0	0	0	0	0	6
mmu_piR_024959	0	0	0	3	6	0	0	0	0
mmu_piR_010831	6	0	0	0	0	0	0	0	0
mmu_piR_025527	0	0	0	0	0	0	11	0	0
mmu_piR_022046	0	0	4	3	0	0	0	0	0
mmu_piR_014766	6	0	0	0	0	0	0	0	0
mmu_piR_022442	0	0	0	0	0	0	0	11	0
mmu_piR_000864	287	226	177	91	33	39	245	264	257
mmu_piR_036493	6	0	4	0	0	6	0	11	0
mmu_piR_028139	0	0	0	0	0	0	0	0	6
mmu_piR_038633	0	6	0	0	0	0	0	0	0
mmu_piR_029144	0	6	0	0	0	0	0	0	0
mmu_piR_020277	0	0	0	0	0	0	6	0	0
mmu_piR_011110	0	0	0	0	0	0	0	6	0
mmu_piR_017425	11	0	0	0	0	0	0	0	0
mmu_piR_038295	0	0	0	0	0	6	0	0	0
mmu_piR_038177	77	68	48	6	17	20	51	51	70
mmu_piR_001466	0	0	0	6	0	0	17	11	0
mmu_piR_006857	6	0	4	0	0	0	0	0	0
mmu_piR_023832	0	0	0	3	3	0	0	0	6
mmu_piR_011533	0	6	0	0	0	0	0	0	0
mmu_piR_003677	6	0	0	0	0	0	0	0	0
mmu_piR_016499	11	6	0	3	0	0	0	6	0
mmu_piR_012894	0	0	4	0	0	0	0	0	0
mmu_piR_002435	343	453	456	779	671	673	381	377	480
mmu_piR_006002	0	6	8	6	0	6	0	11	0
mmu_piR_013584	0	0	0	0	0	0	0	0	6
mmu_piR_003870	6	0	0	0	0	0	0	0	0
mmu_piR_014877	0	0	0	6	0	0	0	0	0
mmu_piR_036611	0	0	0	0	3	0	0	0	0
mmu_piR_020727	0	0	0	0	0	0	0	0	6
mmu_piR_001528	6	0	0	0	3	0	6	6	6
mmu_piR_025637	0	0	4	0	0	0	0	0	0
mmu_piR_033344	28	17	16	22	3	20	40	11	29
mmu_piR_020563	6	0	0	0	0	0	0	0	0
mmu_piR_028466	11	6	0	0	0	6	6	0	12
mmu_piR_034544	0	0	0	0	0	0	17	0	0
mmu_piR_034195	0	0	4	3	3	8	0	0	6
mmu_piR_034081	0	6	0	0	6	0	0	0	0
mmu_piR_033698	33	34	8	6	0	0	17	34	23
mmu_piR_018315	6	0	0	0	0	0	0	0	0
mmu_piR_012488	0	0	0	0	3	0	0	0	0
mmu_piR_014111	17	34	8	6	3	11	23	6	6
mmu_piR_036095	0	0	0	0	0	0	0	0	6
mmu_piR_000376	11	0	0	0	0	0	0	0	0
mmu_piR_023632	0	0	0	0	0	0	0	6	0
mmu_piR_008743	0	0	0	3	0	0	0	0	0
mmu_piR_010408	0	0	16	0	0	0	0	0	0
mmu_piR_020221	77	57	97	22	25	31	91	101	82
mmu_piR_022097	437	475	371	1308	878	757	250	248	246
mmu_piR_014936	11	11	8	0	3	3	11	0	6
mmu_piR_036682	0	0	0	0	0	0	0	6	0
mmu_piR_014973	0	11	0	0	0	0	6	0	0
mmu_piR_001529	0	0	0	0	0	0	6	6	12
mmu_piR_029502	6	0	0	0	0	0	0	0	0
mmu_piR_039437	0	0	0	0	0	0	6	0	0
mmu_piR_003862	11	45	32	9	14	17	57	23	18
mmu_piR_020646	0	0	0	0	0	0	0	6	0
mmu_piR_022877	4881	6658	4692	7201	5556	4278	5426	5598	4500
mmu_piR_005824	0	11	4	0	0	0	17	6	0
mmu_piR_034871	0	0	0	0	0	0	6	0	0
mmu_piR_012254	0	0	4	0	0	0	0	0	0
mmu_piR_003861	199	288	266	246	712	777	216	281	181
mmu_piR_017260	0	6	0	0	0	0	0	0	0
mmu_piR_003520	0	6	0	0	0	0	11	34	0
mmu_piR_022120	0	0	0	0	3	0	0	0	0
mmu_piR_018332	33	11	16	9	17	11	17	51	47
mmu_piR_019830	0	0	0	0	0	0	0	0	6
mmu_piR_025203	0	0	8	0	0	0	0	0	0
mmu_piR_007219	0	0	0	0	3	0	0	0	0
mmu_piR_027608	0	0	0	0	0	0	0	0	12
mmu_piR_020440	0	0	0	0	0	3	0	0	0
mmu_piR_002572	0	0	0	0	0	6	0	0	0
mmu_piR_005951	0	0	0	0	3	0	0	0	0
mmu_piR_038014	0	0	4	3	3	11	0	0	0
mmu_piR_031358	0	0	0	6	0	0	11	23	6
mmu_piR_021370	6	6	0	0	0	0	0	11	0
mmu_piR_000413	0	0	0	0	0	0	6	0	0
mmu_piR_000354	0	0	0	0	0	3	0	0	0
mmu_piR_033830	0	0	12	0	0	3	6	0	0
mmu_piR_034100	0	0	4	0	0	0	0	0	0
mmu_piR_012111	0	0	0	0	6	0	0	0	0
mmu_piR_039147	260	170	194	353	219	170	245	214	234
mmu_piR_025291	0	6	0	0	0	0	0	6	0
mmu_piR_015915	6	0	0	0	0	0	0	0	0
mmu_piR_035722	6	0	0	0	0	0	0	0	0
mmu_piR_024042	6	23	0	0	0	0	0	0	0
mmu_piR_026691	0	6	4	0	0	0	0	0	0
mmu_piR_004817	0	17	0	3	0	0	0	0	29
mmu_piR_036007	11	45	20	9	8	8	6	6	12
mmu_piR_015711	6	0	0	0	0	0	0	0	0
mmu_piR_010378	0	0	0	3	3	0	0	0	0
mmu_piR_037182	0	0	4	0	0	0	6	0	0
mmu_piR_001057	0	6	0	0	0	0	0	0	0
mmu_piR_029667	6	0	0	0	0	0	0	0	0
mmu_piR_019808	0	0	8	0	0	0	0	0	0
mmu_piR_005517	0	0	0	0	3	0	0	0	0
mmu_piR_033054	0	0	0	9	0	0	0	0	0
mmu_piR_018137	11	6	20	0	3	6	0	6	29
mmu_piR_012175	0	0	0	0	0	0	0	0	6
mmu_piR_025412	6	0	0	0	0	0	0	0	0
mmu_piR_016465	0	0	0	6	0	0	0	0	0
mmu_piR_035300	11	6	4	0	0	0	6	0	6
mmu_piR_003935	0	11	0	0	0	0	0	0	0
mmu_piR_015596	0	0	0	0	3	0	0	0	0
mmu_piR_023122	6	0	0	0	0	0	0	0	0
mmu_piR_019966	6	23	0	9	14	6	28	6	23
mmu_piR_030309	11	0	0	0	0	0	0	0	0
mmu_piR_028874	0	0	4	0	3	0	0	0	23
mmu_piR_013657	0	0	0	3	0	0	0	0	0
mmu_piR_011059	0	0	0	0	3	0	0	0	0
mmu_piR_025167	0	0	0	0	0	0	0	0	6
mmu_piR_010835	0	6	0	0	0	0	0	0	0
mmu_piR_009386	0	23	8	13	0	0	0	6	0
mmu_piR_038009	6	6	8	0	0	3	0	0	0
mmu_piR_022064	0	0	0	0	0	0	6	0	0
mmu_piR_030894	0	0	0	0	0	0	0	0	6
mmu_piR_007920	0	0	0	0	3	0	11	0	0
mmu_piR_010818	0	0	0	3	0	0	0	0	0
mmu_piR_027845	0	0	0	0	0	3	0	0	0
mmu_piR_026926	0	0	0	0	0	3	0	0	0
mmu_piR_000943	6	6	0	0	0	0	6	0	0
mmu_piR_016009	0	0	0	3	0	0	0	0	0
mmu_piR_023152	0	23	0	0	6	0	0	6	0
mmu_piR_022933	17	11	0	0	0	0	6	17	0
mmu_piR_003576	0	0	0	0	0	0	0	0	6
mmu_piR_017865	17	0	0	0	0	0	0	0	6
mmu_piR_000941	0	6	0	0	0	0	0	0	0
mmu_piR_005252	0	0	0	0	0	0	6	0	0
mmu_piR_017311	0	0	0	0	0	0	6	0	0
mmu_piR_001278	232	74	153	186	327	282	119	118	117
mmu_piR_008539	6	0	0	0	0	0	0	0	6
mmu_piR_012866	0	0	0	0	3	0	0	0	0
mmu_piR_028356	6	0	4	3	8	3	11	0	12
mmu_piR_015128	492	458	395	236	125	134	364	354	375
mmu_piR_008533	17	6	20	0	0	8	11	6	6
mmu_piR_014307	0	0	0	0	6	0	0	0	0
mmu_piR_032396	0	0	0	0	0	0	0	6	0
mmu_piR_029381	0	0	0	0	0	0	0	0	6
mmu_piR_016811	0	11	0	0	0	0	0	0	0
mmu_piR_017149	17	0	0	0	0	0	0	6	6
mmu_piR_016786	0	0	0	9	0	0	0	0	0
mmu_piR_037338	6	6	4	0	3	0	0	0	0
mmu_piR_033637	0	0	4	3	0	0	0	0	0
mmu_piR_003159	6	6	0	0	0	0	0	0	0
mmu_piR_027257	0	0	0	0	0	0	0	0	6
mmu_piR_001552	22	23	4	3	3	3	17	28	12
mmu_piR_002069	0	0	0	3	3	0	6	0	0
mmu_piR_000513	0	17	0	6	6	0	11	0	6
mmu_piR_026945	0	0	0	3	0	0	0	0	0
mmu_piR_016888	6	6	8	0	0	6	0	11	0
mmu_piR_027029	6	0	0	0	0	0	6	0	0
mmu_piR_013271	0	0	0	0	0	0	6	0	0
mmu_piR_000180	0	0	4	0	0	0	0	6	0
mmu_piR_030334	0	0	0	0	0	0	0	6	0
mmu_piR_013436	0	0	0	0	0	0	6	0	0
mmu_piR_008475	354	345	444	422	510	559	307	343	392
mmu_piR_001605	0	0	0	6	0	0	0	0	6
mmu_piR_003739	0	6	0	0	0	0	0	0	0
mmu_piR_036513	0	0	0	0	0	3	0	0	0
mmu_piR_000802	2377	3767	2913	782	912	931	2326	1902	1802
mmu_piR_021115	11	0	0	0	0	0	0	6	0
mmu_piR_001487	0	0	4	0	0	0	0	0	0
mmu_piR_001714	0	0	8	0	0	0	0	11	0
mmu_piR_034248	61	34	28	0	8	3	23	34	41
mmu_piR_033200	6	0	0	0	0	0	0	0	6
mmu_piR_018958	0	0	0	0	0	0	6	0	0
mmu_piR_007820	0	0	0	0	3	0	0	0	6
mmu_piR_011466	0	0	0	0	0	0	0	11	0
mmu_piR_018615	6	0	0	0	0	0	0	0	0
mmu_piR_004471	0	0	20	0	0	0	0	0	0
mmu_piR_015629	6	0	0	0	0	0	0	6	0
mmu_piR_028765	6	0	12	0	0	3	6	23	0
mmu_piR_026578	0	0	0	0	3	0	0	0	0
mmu_piR_003728	0	23	0	9	6	3	17	11	0
mmu_piR_033859	17	6	4	0	0	0	0	0	0
mmu_piR_021156	0	0	0	0	3	0	0	0	0
mmu_piR_002149	0	0	0	0	3	0	0	0	12
mmu_piR_018440	22	40	20	9	0	6	23	28	12
mmu_piR_032332	6	23	4	3	0	0	0	0	12
mmu_piR_004105	0	6	4	0	0	0	0	0	0
mmu_piR_031000	0	0	0	0	3	0	0	0	0
mmu_piR_015669	11	0	0	0	0	0	0	0	12
mmu_piR_011945	6	0	4	0	0	0	0	0	0
mmu_piR_030891	22	34	12	3	14	14	46	6	6
mmu_piR_038098	0	0	0	0	0	0	0	0	6
mmu_piR_027071	0	0	0	0	0	0	6	0	0
mmu_piR_024215	0	0	0	0	0	0	6	0	0
mmu_piR_018376	205	141	113	13	14	20	119	191	82
mmu_piR_012653	0	17	0	0	3	0	0	0	12
mmu_piR_007490	50	85	44	19	3	25	46	62	47
mmu_piR_018621	11	0	8	3	0	3	6	0	0
mmu_piR_025215	0	0	0	0	0	0	6	0	0
mmu_piR_003710	11	6	16	0	0	0	17	23	6
mmu_piR_000934	227	175	109	47	22	39	216	191	246
mmu_piR_012107	10067	8157	6850	6113	3248	3650	8071	8675	6748
mmu_piR_015832	0	0	0	3	6	3	0	0	0
mmu_piR_017095	0	0	4	0	0	0	0	0	0
mmu_piR_002823	0	6	0	0	6	0	0	17	18
mmu_piR_015512	0	0	0	0	3	0	0	0	0
mmu_piR_000855	0	6	12	0	0	0	0	11	6
mmu_piR_021062	0	0	0	0	3	0	0	0	0
mmu_piR_008964	0	0	0	0	0	0	0	0	12
mmu_piR_021300	0	0	0	0	0	3	0	0	0
mmu_piR_026079	0	0	8	0	0	0	0	0	0
mmu_piR_016237	61	34	56	9	0	0	68	56	29
mmu_piR_011811	0	0	0	9	0	3	0	0	0
mmu_piR_016289	6	0	0	0	0	0	0	0	0
mmu_piR_025925	111	28	40	19	25	14	85	62	23
mmu_piR_011495	0	6	0	0	0	0	0	0	0
mmu_piR_003629	11	6	4	0	0	0	6	6	18
mmu_piR_006263	6	6	0	0	0	0	0	0	0
mmu_piR_010029	0	11	0	0	0	0	0	0	0
mmu_piR_021604	0	0	8	0	0	0	0	0	0
mmu_piR_002598	437	424	323	22	6	8	290	354	334
mmu_piR_028516	0	6	0	0	0	0	0	0	0
mmu_piR_035569	6	0	0	3	0	0	0	0	0
mmu_piR_012601	0	6	0	0	0	0	0	0	0
mmu_piR_022680	6	6	8	0	0	0	0	6	0
mmu_piR_027866	0	0	0	0	0	3	0	0	0
mmu_piR_024457	0	0	0	0	0	0	0	0	6
mmu_piR_023670	0	6	0	0	0	0	0	0	0
mmu_piR_022319	0	6	0	0	0	0	0	0	0
mmu_piR_016529	0	0	4	0	3	0	0	0	0
mmu_piR_018923	0	0	0	0	0	0	0	11	0
mmu_piR_011953	238	226	149	107	69	89	205	169	164
mmu_piR_014898	0	6	0	0	0	0	0	0	0
mmu_piR_025041	0	0	0	6	0	0	0	0	0
mmu_piR_015485	0	0	0	0	0	8	0	0	0
mmu_piR_031905	11	0	8	3	0	3	0	0	0
mmu_piR_002962	11869	11104	15099	20013	14523	15194	13082	12827	15672
mmu_piR_010874	0	0	0	0	0	0	6	0	0
mmu_piR_000524	0	6	0	3	6	6	6	0	0
mmu_piR_019674	0	0	0	0	0	3	0	6	0
mmu_piR_013033	0	0	0	3	0	0	0	0	0
mmu_piR_024629	0	11	0	3	17	3	28	28	18
mmu_piR_010205	0	6	0	0	6	0	11	0	0
mmu_piR_023481	0	0	0	0	0	3	0	0	0
mmu_piR_019695	0	0	8	0	0	0	0	0	0
mmu_piR_001147	0	0	0	3	0	0	11	6	0
mmu_piR_003057	951	639	549	309	236	224	592	681	679
mmu_piR_035969	6	17	8	0	0	0	6	6	29
mmu_piR_028376	6	11	0	0	0	0	0	0	6
mmu_piR_029246	6	0	0	0	0	0	0	0	0
mmu_piR_036020	11	0	0	0	0	0	0	0	0
mmu_piR_024116	0	0	0	3	0	0	0	0	0
mmu_piR_006902	0	6	0	0	0	0	0	0	0
mmu_piR_010015	6	0	4	0	0	0	0	0	0
mmu_piR_015619	0	0	0	13	6	8	0	0	6
mmu_piR_000935	154574	135855	117423	102648	75100	63390	109653	115033	96521
mmu_piR_004806	0	0	4	0	0	0	0	6	0
mmu_piR_015471	0	0	0	0	0	3	0	0	0
mmu_piR_010298	0	6	0	0	0	0	6	0	0
mmu_piR_008793	0	0	0	0	0	0	0	0	12
mmu_piR_035166	0	11	0	0	0	0	0	0	0
mmu_piR_005425	17	6	0	0	0	0	0	6	12
mmu_piR_037366	0	6	0	0	0	0	0	0	0
mmu_piR_006004	0	0	8	0	0	0	0	0	0
mmu_piR_026152	6	0	12	0	3	0	0	11	6
mmu_piR_020203	6	0	0	0	0	0	0	0	0
mmu_piR_005834	0	0	0	0	0	0	6	0	0
mmu_piR_029359	0	0	8	0	0	3	17	6	6
mmu_piR_005470	0	0	8	0	0	0	0	0	0
mmu_piR_000653	11	11	0	3	0	0	0	6	0
mmu_piR_023950	0	0	0	0	0	3	0	0	0
mmu_piR_004374	13428	11703	16854	21693	15939	16993	15556	13941	16398
mmu_piR_000518	6	0	0	0	0	0	0	6	0
mmu_piR_009083	238	288	141	85	67	67	228	219	293
mmu_piR_031331	0	0	0	0	0	0	6	0	0
mmu_piR_003532	0	0	0	0	3	0	6	0	0
mmu_piR_012987	0	23	8	19	8	3	0	0	0
mmu_piR_032974	3096	2885	2336	1668	973	1210	2707	2824	2353
mmu_piR_006648	6	28	20	0	0	3	51	23	18
mmu_piR_033725	0	6	0	0	0	0	0	0	6
mmu_piR_035482	17	23	12	6	19	22	6	0	6
mmu_piR_006243	0	0	0	0	0	0	6	0	0
mmu_piR_018413	0	0	0	0	0	0	6	6	0
mmu_piR_021636	11	6	4	0	0	0	0	0	6
mmu_piR_029364	0	0	4	0	0	0	0	0	0
mmu_piR_002491	0	6	0	0	0	3	0	0	0
mmu_piR_009978	0	0	0	0	0	0	6	0	0
mmu_piR_023310	6	23	16	13	8	6	40	79	29
mmu_piR_010430	0	0	0	0	0	0	0	0	12
mmu_piR_013729	0	0	0	0	0	0	11	0	0
mmu_piR_023014	0	6	0	0	0	0	0	0	0
mmu_piR_016439	0	0	0	0	0	6	0	0	0
mmu_piR_025127	0	0	0	0	0	0	0	0	6
mmu_piR_001535	6	0	0	0	0	0	0	0	0
mmu_piR_001530	0	0	4	0	0	0	0	0	0
mmu_piR_008802	0	6	0	0	0	0	0	0	0
mmu_piR_033247	0	0	4	0	0	0	0	0	0
mmu_piR_013303	0	0	0	0	0	0	0	0	6
mmu_piR_025397	17	0	8	0	3	14	0	0	12
mmu_piR_034518	22	6	8	6	14	8	0	11	0
mmu_piR_005030	0	0	0	0	0	0	17	0	0
mmu_piR_030161	0	0	4	3	0	0	0	0	0
mmu_piR_017405	4362	3920	3453	1444	928	844	3384	3404	2955
mmu_piR_008182	0	0	0	3	0	0	0	0	0
mmu_piR_004473	0	0	12	0	3	0	6	11	0
mmu_piR_035940	28	11	16	0	3	6	11	0	6
mmu_piR_034318	0	17	0	0	6	3	0	11	12
mmu_piR_001553	22	17	48	13	25	34	6	34	23
mmu_piR_007053	11	0	0	0	0	0	0	0	0
mmu_piR_010047	0	0	0	0	0	0	11	0	0
mmu_piR_021058	22	0	0	3	0	8	6	0	0
mmu_piR_020196	0	0	0	0	8	0	0	0	0
mmu_piR_024226	0	6	12	3	0	3	11	0	12
mmu_piR_030796	0	0	0	0	0	0	0	6	0
mmu_piR_021473	6	0	0	0	0	0	0	0	0
mmu_piR_012163	0	6	0	0	0	0	0	0	0
mmu_piR_027632	0	0	12	0	0	0	0	0	0
mmu_piR_007277	0	0	0	0	0	0	6	0	0
mmu_piR_002101	0	6	0	0	0	0	0	6	0
mmu_piR_029696	0	0	0	0	0	0	0	0	12
mmu_piR_031490	0	6	4	0	0	0	0	11	0
mmu_piR_020867	0	6	4	0	0	0	0	0	0
mmu_piR_033050	0	17	4	0	0	0	11	11	6
mmu_piR_025933	11	0	0	0	0	0	0	0	0
mmu_piR_038876	0	0	4	13	11	0	0	0	0
mmu_piR_014153	6	0	0	0	0	0	0	0	0
mmu_piR_017764	0	0	0	0	0	3	11	0	6
mmu_piR_035479	0	0	0	3	0	0	0	0	0
mmu_piR_000219	18409	18270	19557	29336	26658	26251	18621	18115	18446
mmu_piR_001425	11	0	0	0	0	0	0	11	0
mmu_piR_008241	0	0	0	0	0	0	0	6	0
mmu_piR_029173	11	0	0	0	0	0	0	6	0
mmu_piR_037483	0	17	4	0	0	0	6	0	0
mmu_piR_023189	370	209	169	85	44	84	199	163	240
mmu_piR_009798	0	0	0	0	0	0	0	0	6
mmu_piR_023303	0	0	0	0	6	0	0	0	0
mmu_piR_020107	0	0	0	0	6	0	0	0	0
mmu_piR_024494	0	6	0	0	0	0	0	0	12
mmu_piR_012211	0	17	0	0	0	0	0	0	0
mmu_piR_007921	0	0	0	0	0	0	0	11	0
mmu_piR_036226	0	0	12	0	0	0	0	0	0
mmu_piR_025543	0	0	0	0	0	3	0	0	0
mmu_piR_007586	6	0	8	0	6	0	0	0	0
mmu_piR_014451	0	0	0	0	0	0	6	0	0
mmu_piR_008960	0	0	0	3	0	0	0	0	0
mmu_piR_001097	0	0	0	0	0	0	0	0	6
mmu_piR_023522	0	0	4	0	0	0	0	0	0
mmu_piR_018625	702	741	496	63	33	20	580	574	515
mmu_piR_019465	0	0	0	3	8	8	0	0	6
mmu_piR_009480	0	6	4	0	0	0	0	0	12
mmu_piR_025079	0	0	0	0	0	0	0	6	0
mmu_piR_023916	0	0	0	0	0	0	0	6	0
mmu_piR_015100	0	0	0	0	6	0	0	0	6
mmu_piR_027661	0	0	0	0	0	3	0	0	0
mmu_piR_029693	0	0	4	0	0	0	0	0	0
mmu_piR_031912	0	0	0	0	3	0	0	0	0
mmu_piR_013500	0	0	4	0	0	0	0	0	0
mmu_piR_012733	0	0	0	3	0	0	0	6	0
mmu_piR_014142	55	57	69	16	0	6	34	17	47
mmu_piR_020135	0	0	0	0	0	0	0	6	0
mmu_piR_018325	0	6	0	0	0	0	0	0	0
mmu_piR_015265	0	0	0	0	0	3	0	0	0
mmu_piR_026096	0	0	8	0	0	0	0	0	0
mmu_piR_035974	0	0	4	0	0	0	0	0	0
mmu_piR_002084	11	0	4	0	0	0	0	0	0
mmu_piR_021441	0	6	0	0	0	0	0	0	0
mmu_piR_013687	0	0	12	0	0	0	0	0	0
mmu_piR_035971	6	0	0	3	0	0	6	0	6
mmu_piR_036650	17	6	4	0	3	6	0	6	12
mmu_piR_019931	0	0	0	0	6	0	0	0	0
mmu_piR_024845	0	0	4	0	0	0	0	0	0
mmu_piR_014549	0	6	4	0	0	0	0	0	0
mmu_piR_029031	11	0	0	6	0	0	0	0	0
mmu_piR_002457	0	0	0	3	0	0	0	0	0
mmu_piR_036284	6	0	0	0	0	0	0	0	0
mmu_piR_033106	17	0	4	0	0	0	0	0	12
mmu_piR_027762	310	249	210	22	47	36	319	349	293
mmu_piR_002945	105	79	109	110	291	257	57	45	111
mmu_piR_016685	0	0	0	0	0	0	0	11	0
mmu_piR_004531	0	0	0	0	0	0	0	0	6
mmu_piR_001693	0	0	0	3	3	0	0	0	0
mmu_piR_010764	0	0	0	0	0	3	0	0	0
mmu_piR_030502	0	0	0	0	0	0	0	6	0
mmu_piR_009109	11	11	4	6	3	0	0	23	6
mmu_piR_002356	0	0	0	6	0	0	0	0	0
mmu_piR_001333	0	0	0	0	0	0	0	0	12
mmu_piR_037992	0	0	4	0	0	0	0	0	0
mmu_piR_013396	0	6	0	0	0	0	0	0	0
mmu_piR_019334	11	0	0	0	0	0	0	0	0
mmu_piR_009427	0	0	0	0	0	0	0	0	12
mmu_piR_005217	6	0	4	0	0	0	6	0	12
mmu_piR_034426	0	0	0	0	0	0	0	6	0
mmu_piR_016903	6	11	4	0	0	0	0	0	0
mmu_piR_005462	0	0	0	3	0	0	0	0	0
mmu_piR_020492	12953	12116	13316	14534	9970	10178	11819	12186	13004
mmu_piR_018635	6	11	0	0	0	3	11	0	6
mmu_piR_028046	0	0	4	0	0	0	0	0	0
mmu_piR_022352	0	0	4	0	0	0	0	0	0
mmu_piR_013134	17	0	0	0	0	0	0	6	6
mmu_piR_000622	7690	7235	9698	13497	9037	9389	9720	8090	10610
mmu_piR_007581	6	6	0	0	3	0	11	6	12
mmu_piR_018805	0	23	56	13	6	8	11	28	53
mmu_piR_025576	5042	4831	3590	2639	1898	1450	7815	7826	7228
mmu_piR_018605	0	17	20	0	3	6	0	11	18
mmu_piR_008835	0	0	8	0	0	0	0	0	0
mmu_piR_007963	0	0	0	3	0	0	0	0	0
mmu_piR_018893	0	0	0	0	0	0	11	0	0
mmu_piR_033752	0	0	0	0	3	0	0	0	0
mmu_piR_021038	11	34	8	6	0	3	17	6	18
mmu_piR_018544	0	0	0	0	8	0	0	0	0
mmu_piR_000074	0	28	0	0	0	0	6	0	0
mmu_piR_026465	0	0	0	0	0	0	6	0	0
mmu_piR_019928	0	0	0	0	0	0	0	0	6
mmu_piR_032264	0	0	4	0	0	0	0	0	0
mmu_piR_038312	2670	2251	3235	4537	3079	3328	2656	2543	3067
mmu_piR_028615	0	0	0	0	0	0	6	0	0
mmu_piR_028720	0	0	0	0	3	0	0	0	0
mmu_piR_034927	0	0	0	0	3	0	0	0	0
mmu_piR_017229	0	0	4	0	0	0	0	0	0
mmu_piR_021027	0	0	8	0	0	0	0	0	0
mmu_piR_000549	22	0	0	0	0	3	6	6	0
mmu_piR_018443	11	0	12	3	0	0	0	17	6
mmu_piR_016290	0	0	0	0	0	0	0	0	6
mmu_piR_031373	0	0	0	6	0	11	6	0	0
mmu_piR_028167	0	0	4	0	0	0	0	0	0
mmu_piR_033992	6	0	0	0	0	0	0	0	0
mmu_piR_031281	0	17	8	0	0	0	6	0	29
mmu_piR_034872	0	0	8	0	0	0	6	0	0
mmu_piR_032801	6	0	8	3	0	3	11	11	0
mmu_piR_001503	0	0	4	0	0	0	0	0	0
mmu_piR_024023	11	0	0	0	0	0	0	0	0
mmu_piR_023750	166	102	153	13	11	3	154	96	135
mmu_piR_037459	17	6	0	66	47	22	6	11	18
mmu_piR_034288	0	0	0	0	0	0	0	6	0
mmu_piR_032034	11	0	12	0	0	6	6	6	0
mmu_piR_024694	0	0	0	0	0	3	0	0	0
mmu_piR_017173	0	0	0	0	0	0	0	0	6
mmu_piR_004970	0	0	8	0	0	0	0	0	0
mmu_piR_031214	6	6	4	3	8	6	6	6	6
mmu_piR_024068	0	0	0	0	0	0	11	0	0
mmu_piR_037416	0	0	4	0	0	0	0	0	0
mmu_piR_015386	17	17	24	22	19	36	28	17	0
mmu_piR_033355	11	0	0	0	0	0	6	0	0
mmu_piR_030975	0	6	0	0	0	0	11	0	0
mmu_piR_032532	0	0	0	0	0	0	0	0	6
mmu_piR_009360	160	91	52	32	50	45	131	90	64
mmu_piR_033950	11	0	0	0	0	0	0	0	0
mmu_piR_022021	0	6	0	0	0	0	11	0	0
mmu_piR_004131	0	17	0	0	0	0	0	0	0
mmu_piR_028177	0	0	4	0	0	0	0	0	0
mmu_piR_007945	0	0	0	0	0	0	6	0	0
mmu_piR_024234	144	130	121	16	6	6	142	158	82
mmu_piR_010859	0	0	4	0	0	0	0	0	0
mmu_piR_023381	11	0	0	0	0	0	0	0	0
mmu_piR_001521	11	23	0	0	0	0	0	0	0
mmu_piR_006304	0	6	0	0	0	0	0	0	0
mmu_piR_036644	0	0	0	0	0	0	0	6	0
mmu_piR_009111	39	45	20	16	6	11	57	28	70
mmu_piR_007615	6	0	0	0	0	0	0	0	0
mmu_piR_008816	0	11	0	0	0	0	0	0	0
mmu_piR_035923	0	6	0	0	0	0	0	0	0
mmu_piR_036092	0	6	0	0	0	0	0	0	0
mmu_piR_034219	0	6	0	0	0	0	0	17	6
mmu_piR_029984	0	0	0	0	0	0	6	0	0
mmu_piR_019843	0	0	0	0	3	0	6	0	0
mmu_piR_036504	0	0	0	3	0	0	0	0	0
mmu_piR_029719	0	0	0	0	0	0	0	6	0
mmu_piR_037350	0	0	0	0	3	0	0	0	0
mmu_piR_032625	0	0	0	0	0	0	0	0	6
mmu_piR_000691	152396	201905	214579	192536	349142	351075	181738	197970	223036
mmu_piR_024109	0	0	0	0	0	3	0	0	0
mmu_piR_007042	0	0	0	0	0	0	6	0	0
mmu_piR_037289	6	0	0	0	0	0	0	0	0
mmu_piR_034891	0	6	8	6	6	3	11	0	0
mmu_piR_032813	6	0	0	0	0	0	0	0	0
mmu_piR_026893	0	0	0	0	0	0	0	0	6
mmu_piR_010385	0	6	4	0	0	6	0	0	0
mmu_piR_017057	0	0	0	0	0	0	11	28	6
mmu_piR_035900	0	0	4	0	0	0	0	0	0
mmu_piR_034227	0	0	0	0	0	0	0	0	6
mmu_piR_001844	0	6	4	0	0	0	6	6	0
mmu_piR_034857	0	0	0	0	0	0	0	6	6
mmu_piR_008392	6	11	0	0	3	0	0	6	0
mmu_piR_001315	0	6	0	0	0	0	0	0	0
mmu_piR_022385	0	0	0	0	3	0	0	0	0
mmu_piR_014668	6	6	16	3	0	0	6	17	12
mmu_piR_031227	0	6	0	3	0	6	0	0	0
mmu_piR_010700	0	6	0	6	6	3	11	0	6
mmu_piR_008500	0	0	0	0	0	0	6	11	0
mmu_piR_007491	221	272	206	95	44	53	222	264	246
mmu_piR_012022	0	0	4	0	0	0	0	0	0
mmu_piR_004955	0	0	0	0	0	0	6	6	6
mmu_piR_019292	0	0	0	0	0	0	6	0	0
mmu_piR_004609	0	6	8	0	3	0	0	0	0
mmu_piR_007565	6	0	4	0	0	6	6	0	23
mmu_piR_030441	0	0	8	3	0	3	0	0	0
mmu_piR_034158	0	6	0	6	3	0	0	0	0
mmu_piR_017293	0	6	0	0	0	0	0	0	0
mmu_piR_009765	0	0	0	0	0	0	0	6	0
mmu_piR_025101	6	0	4	0	0	0	6	0	0
mmu_piR_013008	0	0	0	3	3	0	23	0	0
mmu_piR_037192	276	232	125	177	172	148	193	219	240
mmu_piR_013514	0	0	0	0	0	0	0	6	0
mmu_piR_012382	0	0	4	0	0	0	0	0	0
mmu_piR_024098	0	0	4	0	0	0	0	0	0
mmu_piR_008342	0	0	0	0	3	0	0	0	0
mmu_piR_027142	0	0	0	0	0	0	0	11	0
mmu_piR_025382	0	0	0	0	3	0	0	0	0
mmu_piR_003365	17	0	0	0	0	0	0	0	0
mmu_piR_000916	0	0	4	0	3	0	0	0	0
mmu_piR_032493	0	0	8	0	0	0	11	0	0
mmu_piR_001827	0	0	0	0	0	0	0	0	6
mmu_piR_030953	11	6	0	6	0	0	17	23	0
mmu_piR_008190	0	0	0	0	0	0	0	28	0
mmu_piR_037601	0	0	0	0	0	3	0	0	0
mmu_piR_026854	11	0	8	6	6	0	23	11	23
mmu_piR_016571	0	11	0	0	0	0	0	0	0
mmu_piR_034186	0	0	0	0	0	0	0	6	0
mmu_piR_021975	0	0	0	0	0	0	0	0	6
mmu_piR_001900	0	0	0	0	0	0	0	0	6
mmu_piR_011878	0	0	4	0	0	0	0	0	0
mmu_piR_015257	11	0	0	0	0	0	0	0	0
mmu_piR_008237	0	0	0	0	0	0	0	6	0
mmu_piR_017474	0	0	4	0	0	0	0	0	0
mmu_piR_015694	0	0	4	3	3	3	0	0	18
mmu_piR_006649	0	6	0	0	0	0	6	6	6
mmu_piR_018417	17	11	0	0	0	3	0	0	6
mmu_piR_037413	11	11	32	0	0	3	0	11	6
mmu_piR_017390	0	0	0	0	0	0	0	6	0
mmu_piR_006423	293	283	234	60	116	106	114	96	111
mmu_piR_022090	0	0	4	0	0	0	0	0	0
mmu_piR_023091	0	0	0	0	3	0	0	0	0
mmu_piR_018039	6	0	0	0	0	0	0	0	0
mmu_piR_035451	0	6	0	0	0	0	0	0	0
mmu_piR_012616	0	0	0	3	0	0	0	0	0
mmu_piR_014318	0	0	0	0	0	0	0	6	0
mmu_piR_007584	0	0	0	3	0	0	0	6	18
mmu_piR_027641	0	0	4	0	0	0	0	0	0
mmu_piR_034084	6	0	0	0	0	0	0	0	0
mmu_piR_026198	11	0	8	0	6	0	0	11	6
mmu_piR_006375	22	17	0	0	3	0	0	0	0
mmu_piR_016257	0	0	0	0	0	0	0	0	6
mmu_piR_029067	0	0	4	0	0	0	0	0	0
mmu_piR_010287	0	0	4	0	0	3	6	6	6
mmu_piR_035276	0	0	8	0	0	0	0	0	0
mmu_piR_000386	0	0	0	0	0	0	6	0	0
mmu_piR_019800	11	0	0	3	0	0	11	0	6
mmu_piR_003493	0	0	0	0	0	0	0	0	6
mmu_piR_007641	6	0	0	3	0	0	0	0	0
mmu_piR_017701	6	6	0	19	8	6	0	11	6
mmu_piR_033986	0	0	8	0	0	0	0	0	18
mmu_piR_019340	0	0	0	0	0	0	0	6	0
mmu_piR_007683	22	0	8	0	0	6	0	11	18
mmu_piR_018878	6	6	4	0	0	0	0	0	6
mmu_piR_026376	0	0	0	0	0	0	6	0	0
mmu_piR_037998	0	0	0	3	0	0	0	0	0
mmu_piR_036942	22	11	32	0	0	3	23	34	23
mmu_piR_031613	6	0	0	0	0	0	0	0	0
mmu_piR_011696	6	0	0	0	0	0	0	0	0
mmu_piR_010548	0	0	0	3	3	0	0	0	0
mmu_piR_008735	0	11	0	0	0	0	0	0	0
mmu_piR_016773	0	0	0	0	0	0	6	6	6
mmu_piR_032098	0	6	0	0	0	0	0	0	0
mmu_piR_033606	0	0	0	0	0	0	0	0	6
mmu_piR_014697	28	23	8	0	0	0	11	6	0
mmu_piR_032901	636	515	488	15149	9607	8828	483	540	386
mmu_piR_018568	0	6	0	13	36	0	0	6	0
mmu_piR_009019	0	0	8	0	0	0	0	0	0
mmu_piR_001538	0	0	0	0	0	0	6	0	0
mmu_piR_002429	11	6	8	3	0	3	0	0	23
mmu_piR_006288	0	0	0	0	0	0	0	6	0
mmu_piR_018753	0	0	8	3	0	0	0	0	0
mmu_piR_007512	0	0	0	9	0	0	11	0	0
mmu_piR_013942	0	0	0	0	0	0	0	0	6
mmu_piR_019238	0	0	20	0	0	0	11	0	6
mmu_piR_012002	0	0	0	0	0	0	0	0	6
mmu_piR_008680	0	0	0	3	0	0	11	0	0
mmu_piR_024233	0	0	4	0	0	0	0	0	0
mmu_piR_004926	0	0	0	0	3	0	6	0	0
mmu_piR_011445	0	0	0	0	3	0	0	0	0
mmu_piR_005971	6	0	4	0	0	0	0	0	0
mmu_piR_039550	0	0	0	0	0	0	11	0	0
mmu_piR_004014	28	17	16	0	0	14	0	34	23
mmu_piR_025793	6	0	0	0	0	0	0	6	0
mmu_piR_011423	0	0	0	0	0	0	0	0	6
mmu_piR_029360	17	0	12	0	0	0	6	0	0
mmu_piR_008420	0	11	0	0	0	3	0	0	0
mmu_piR_002954	0	0	0	3	0	0	0	0	6
mmu_piR_033406	0	0	0	0	0	0	0	6	0
mmu_piR_005034	6	40	0	0	0	0	11	34	0
mmu_piR_019963	0	0	0	0	0	0	0	11	0
mmu_piR_021551	0	0	0	0	3	0	0	0	0
mmu_piR_003971	66	68	28	0	0	3	23	45	82
mmu_piR_023325	0	0	0	0	3	6	11	0	0
mmu_piR_031177	0	0	0	0	0	6	0	0	0
mmu_piR_004489	0	0	0	0	0	0	0	6	0
mmu_piR_002924	22	34	36	44	33	45	17	34	41
mmu_piR_032329	0	0	4	3	0	0	0	6	0
mmu_piR_004113	17	23	8	3	0	0	57	45	53
mmu_piR_037324	0	0	0	0	3	0	0	11	0
mmu_piR_000685	160	204	278	290	333	360	228	225	234
mmu_piR_001312	0	6	0	0	0	0	0	0	0
mmu_piR_018204	0	0	12	0	0	0	0	0	0
mmu_piR_025652	254	300	206	136	83	112	228	276	269
mmu_piR_023049	0	0	0	0	0	0	0	6	0
mmu_piR_008536	0	6	4	0	0	0	0	6	6
mmu_piR_036455	0	6	0	0	0	0	0	0	0
mmu_piR_028093	0	6	0	0	0	0	0	0	0
mmu_piR_009084	210	158	125	3	8	0	131	158	135
mmu_piR_005028	17	0	0	0	3	0	6	28	6
mmu_piR_025133	0	11	0	0	0	0	0	0	0
mmu_piR_001322	0	0	0	0	0	0	0	6	0
mmu_piR_030801	22	0	0	0	0	0	0	6	12
mmu_piR_004828	50	51	56	32	14	8	74	56	64
mmu_piR_031571	0	6	0	0	0	0	0	0	0
mmu_piR_007385	0	0	0	0	0	0	6	0	0
mmu_piR_033832	6	0	0	0	3	0	6	11	6
mmu_piR_007943	0	0	0	0	0	0	0	6	0
mmu_piR_005087	0	0	0	0	3	0	0	0	6
mmu_piR_004803	166	141	73	28	3	20	80	96	135
mmu_piR_038779	0	11	0	0	0	0	11	0	0
mmu_piR_030337	28	23	16	19	14	6	0	6	0
mmu_piR_002490	11233	10476	12735	15152	10757	10943	12217	11606	13279
mmu_piR_009079	17	23	8	3	0	0	57	28	0
mmu_piR_027551	0	0	0	0	0	0	0	0	6
mmu_piR_025536	0	0	0	0	0	3	0	6	0
mmu_piR_003399	5268	4808	3736	608	355	425	3259	3032	2733
mmu_piR_027249	61	57	65	41	17	48	40	79	47
mmu_piR_004683	0	0	8	0	3	0	0	0	0
mmu_piR_017051	0	6	0	0	0	0	0	0	0
mmu_piR_002555	0	0	0	0	0	3	0	0	0
mmu_piR_033292	11	0	0	0	0	0	0	0	0
mmu_piR_001522	33	34	48	19	6	0	46	79	18
mmu_piR_036857	0	0	12	0	0	0	0	0	0
mmu_piR_017477	0	6	0	0	0	0	0	0	0
mmu_piR_039005	0	0	0	0	0	0	6	0	0
mmu_piR_007610	0	0	0	0	0	0	0	0	6
mmu_piR_013340	0	6	0	0	0	0	0	0	0
mmu_piR_029222	0	11	0	0	0	0	17	0	0
mmu_piR_022334	6	17	0	0	0	0	6	0	0
mmu_piR_000310	9243	8236	6680	3452	2109	2238	9049	9390	8316
mmu_piR_016195	11	23	16	6	17	8	17	56	12
mmu_piR_038544	0	0	0	0	0	0	6	0	0
mmu_piR_009660	6	0	0	0	0	3	11	0	0
mmu_piR_008707	0	0	8	0	0	0	0	0	0
mmu_piR_003474	0	0	4	0	0	0	0	0	0
mmu_piR_010021	0	0	4	0	0	0	0	0	0
mmu_piR_015290	22	6	16	3	0	0	11	23	12
mmu_piR_007446	44	34	20	6	0	6	51	51	41
mmu_piR_013268	0	0	0	0	0	0	6	0	0
mmu_piR_015695	343	266	307	54	22	28	319	315	269
mmu_piR_005961	0	0	4	0	0	0	0	0	0
mmu_piR_035894	0	0	0	0	0	0	6	0	0
mmu_piR_000164	50	11	24	167	136	89	46	11	6
mmu_piR_010292	11	11	20	38	28	25	17	34	18
mmu_piR_004567	5467	6358	6652	10051	8976	9831	6268	5429	5893
mmu_piR_004752	0	0	4	0	0	0	0	0	0
mmu_piR_017591	0	0	0	0	0	0	6	0	0
mmu_piR_027891	11	0	0	0	0	0	0	11	0
mmu_piR_021907	0	0	0	0	0	3	0	0	6
mmu_piR_028901	0	0	4	0	3	0	0	11	0
mmu_piR_024625	0	0	0	0	11	0	0	6	35
mmu_piR_016512	6	0	0	0	0	0	0	0	0
mmu_piR_014071	0	0	0	0	0	0	6	0	0
mmu_piR_004001	0	0	8	13	6	0	0	0	0
mmu_piR_006220	6	6	0	0	0	0	6	6	0
mmu_piR_008718	0	11	0	0	0	0	0	0	0
mmu_piR_001764	0	0	0	0	0	0	6	0	0
mmu_piR_027215	0	17	4	0	0	0	0	0	18
mmu_piR_022965	0	0	0	0	0	3	0	0	0
mmu_piR_006647	50	51	48	9	8	6	63	101	29
mmu_piR_020078	0	0	0	0	0	0	11	0	0
mmu_piR_036131	6	6	0	0	0	3	11	0	0
mmu_piR_029320	0	0	0	0	0	0	0	0	6
mmu_piR_032198	0	0	4	0	0	0	6	0	0
mmu_piR_024186	6	0	0	0	0	0	0	0	0
mmu_piR_026744	0	0	0	0	0	0	0	0	12
mmu_piR_035157	6	0	0	0	0	0	0	0	0
mmu_piR_034578	6	0	0	0	0	0	0	0	0
mmu_piR_018855	6	0	0	0	0	0	0	0	0
mmu_piR_011711	0	0	4	0	0	0	0	0	0
mmu_piR_016688	17	6	4	0	0	0	11	23	6
mmu_piR_017675	0	0	8	0	0	0	0	0	0
mmu_piR_004804	28	6	12	9	8	6	6	6	59
mmu_piR_029782	0	0	0	0	0	3	0	6	0
mmu_piR_024221	6	17	4	13	0	6	6	0	0
mmu_piR_003624	33	68	48	6	0	8	74	56	29
mmu_piR_008481	0	11	4	0	0	0	6	0	0
mmu_piR_005172	0	0	0	6	0	0	0	0	0
mmu_piR_034298	0	11	0	0	0	0	0	0	0
mmu_piR_039888	0	0	4	0	0	0	0	0	0
mmu_piR_003572	1023	882	613	47	30	34	825	1035	661
mmu_piR_026109	0	0	0	0	6	0	0	6	0
mmu_piR_013701	6	0	0	0	0	0	0	0	0
mmu_piR_013981	0	0	0	0	0	3	6	0	0
mmu_piR_020972	0	0	0	0	3	0	0	0	0
mmu_piR_008744	0	0	0	0	0	0	6	0	0
mmu_piR_019831	0	0	4	0	0	0	0	0	0
mmu_piR_025165	6	0	0	0	0	0	11	0	0
mmu_piR_002834	11	0	0	0	0	0	0	0	0
mmu_piR_000665	0	0	0	0	0	0	6	0	0
mmu_piR_001599	0	0	0	3	0	3	0	0	0
mmu_piR_033313	0	0	12	0	0	0	0	0	0
mmu_piR_017956	0	0	8	0	3	0	0	0	6
mmu_piR_011394	6	11	0	0	0	0	11	0	0
mmu_piR_039032	0	6	0	0	0	0	0	0	0
mmu_piR_007711	0	0	0	0	0	3	0	0	0
mmu_piR_013037	0	0	0	0	0	8	0	0	0
mmu_piR_010095	6	6	8	6	3	8	0	0	0
mmu_piR_016379	0	0	4	0	0	0	0	0	0
mmu_piR_018780	72	68	48	9	8	8	125	73	105
mmu_piR_032554	17	6	0	0	0	0	28	0	0
mmu_piR_001527	11	6	24	9	6	0	0	17	6
mmu_piR_016326	6	6	4	0	0	0	11	0	6
mmu_piR_001613	0	0	0	0	0	0	11	0	0
mmu_piR_004822	0	0	0	0	0	0	0	0	12
mmu_piR_030698	0	6	0	0	0	0	0	0	0
mmu_piR_011046	0	0	0	0	0	0	0	0	6
mmu_piR_010807	0	23	4	0	0	0	11	6	0
mmu_piR_026228	0	0	4	0	0	0	0	0	0
mmu_piR_035336	6	0	0	0	0	0	0	0	0
mmu_piR_033738	17	0	8	3	6	0	6	11	12
mmu_piR_001537	0	0	0	0	0	0	0	6	0
mmu_piR_032699	0	0	0	3	0	0	0	11	0
mmu_piR_035054	0	6	0	0	0	0	0	0	0
mmu_piR_035256	0	0	0	0	0	0	0	6	0
mmu_piR_027272	83	96	93	9	8	17	114	56	41
mmu_piR_000616	851	594	1093	1277	865	903	808	850	884
mmu_piR_023835	0	0	0	3	6	0	6	6	0
mmu_piR_023965	0	0	0	0	0	0	0	0	6
mmu_piR_033045	0	0	4	0	0	0	0	0	6
mmu_piR_002492	11	0	0	0	0	0	6	0	0
mmu_piR_004959	0	0	0	0	0	0	0	6	0
mmu_piR_031405	6	11	8	0	0	3	11	6	0
mmu_piR_002611	0	17	0	0	0	0	0	6	0
mmu_piR_028842	0	0	0	0	3	0	0	0	0
mmu_piR_006163	0	0	8	13	0	0	11	0	0
mmu_piR_019885	354	379	307	416	344	268	245	411	310
mmu_piR_002531	0	6	0	3	0	0	0	11	0
mmu_piR_005498	0	0	0	0	0	6	0	0	0
mmu_piR_004589	17	0	0	0	0	0	0	0	0
mmu_piR_034374	0	11	0	0	0	0	0	0	0
mmu_piR_014958	365	379	335	120	105	126	273	405	257
mmu_piR_004465	17	0	0	0	0	0	0	11	0
mmu_piR_030485	0	0	0	0	8	0	6	0	0
mmu_piR_032413	11	0	8	13	3	3	0	0	0
mmu_piR_006156	1564	1278	1807	2484	1895	1666	1985	1457	1744
mmu_piR_003174	6	74	24	6	8	6	51	45	53
mmu_piR_021039	6	6	0	0	0	0	0	0	6
mmu_piR_017227	6	0	0	0	0	0	0	0	0
mmu_piR_032812	0	0	0	0	0	3	0	0	0
mmu_piR_021182	6	0	4	0	0	0	0	0	12
mmu_piR_006955	205	181	202	38	22	22	159	253	205
mmu_piR_008569	0	6	0	0	0	0	0	0	0
mmu_piR_022432	11	0	0	0	0	0	0	0	0
mmu_piR_025774	0	0	4	0	0	0	11	0	0
mmu_piR_002207	0	0	0	0	0	0	0	11	0
mmu_piR_005626	0	0	0	9	0	0	0	0	0
mmu_piR_026005	0	6	0	0	0	0	0	0	0
mmu_piR_030586	0	6	0	0	0	0	0	0	0
mmu_piR_030151	0	0	0	0	0	0	0	6	0
mmu_piR_027915	6	0	0	0	0	0	0	0	0
mmu_piR_030106	0	0	0	0	0	0	0	6	0
mmu_piR_024087	0	0	0	3	0	0	0	0	0
mmu_piR_034568	6	0	0	0	0	0	0	0	0
mmu_piR_023806	6	0	0	0	0	0	0	0	0
mmu_piR_010202	11	0	0	0	0	0	0	0	0
mmu_piR_035983	6	0	0	0	0	0	11	6	0
mmu_piR_024715	0	0	8	0	0	0	0	0	0
mmu_piR_004003	0	0	0	0	0	0	0	0	6
mmu_piR_032971	22	0	0	0	0	0	0	0	0
mmu_piR_004112	0	0	0	0	0	0	6	0	0
mmu_piR_031491	0	0	0	0	0	0	0	6	0
mmu_piR_036900	0	0	0	0	0	6	6	11	0
mmu_piR_014246	0	0	0	0	0	0	17	0	0
mmu_piR_008425	11	0	0	0	0	0	0	0	0
mmu_piR_014115	0	0	0	6	3	0	0	0	0
mmu_piR_003312	0	0	0	0	3	0	0	0	0
mmu_piR_002119	0	11	4	0	0	3	0	0	0
mmu_piR_020481	0	0	0	3	0	0	0	6	0
mmu_piR_028239	0	6	0	0	0	0	0	0	0
mmu_piR_001817	17	17	4	22	11	3	0	39	23
mmu_piR_030892	0	11	0	0	3	0	6	0	6
mmu_piR_006047	0	0	4	0	0	0	0	0	0
mmu_piR_022384	0	0	8	0	3	14	0	0	12
mmu_piR_000471	0	0	0	0	0	0	11	6	0
mmu_piR_027126	17	0	0	0	0	0	0	0	0
mmu_piR_023216	0	11	0	0	0	0	0	0	0
mmu_piR_006449	0	0	0	3	0	0	0	0	0
mmu_piR_005489	0	0	0	0	0	3	0	0	0
mmu_piR_022194	11	0	0	0	0	0	0	0	0
mmu_piR_024601	0	6	0	0	0	0	0	11	0
mmu_piR_036879	0	0	4	0	0	0	0	0	0
mmu_piR_011841	6	0	4	0	0	0	6	0	0
mmu_piR_005206	0	0	0	0	0	0	0	6	0
mmu_piR_008470	11	0	4	0	0	0	0	11	0
mmu_piR_013309	0	6	4	0	0	0	6	0	0
mmu_piR_016491	6	17	4	0	0	0	0	0	18
mmu_piR_013357	50	34	56	0	8	3	11	45	29
mmu_piR_035137	0	0	0	0	8	0	0	0	0
mmu_piR_016001	0	0	0	0	0	0	0	6	0
mmu_piR_034778	0	0	0	0	0	0	0	6	0
mmu_piR_003758	116	124	133	199	197	277	165	248	135
mmu_piR_036204	0	0	0	0	6	0	0	0	0
mmu_piR_026137	0	11	0	22	8	28	6	0	0
mmu_piR_018049	232	113	149	47	36	50	228	219	176
mmu_piR_029424	182	130	113	73	44	53	131	146	94
mmu_piR_000585	4743	4502	6309	8257	5941	6103	5619	4647	5811
mmu_piR_016154	6	6	0	3	0	0	0	0	0
mmu_piR_015830	0	0	0	3	0	0	0	0	0
mmu_piR_038290	0	23	8	0	6	0	6	17	6
mmu_piR_021354	0	0	4	0	0	0	0	0	0
mmu_piR_016766	0	11	0	0	0	0	0	0	0
mmu_piR_004660	6	0	0	0	0	0	0	0	0
mmu_piR_011834	0	0	0	0	0	0	0	0	6
mmu_piR_022118	0	0	4	0	0	0	0	0	0
mmu_piR_001818	11	51	20	9	0	17	51	39	23
mmu_piR_035796	6	0	0	0	0	0	0	0	0
mmu_piR_009529	0	0	0	0	0	0	6	0	0
mmu_piR_034517	6	0	0	0	0	0	0	17	0
mmu_piR_009415	0	0	0	0	0	0	0	6	0
mmu_piR_004440	0	0	0	3	0	0	0	0	0
mmu_piR_014463	6	0	4	3	0	0	6	28	18
mmu_piR_007718	0	0	0	0	0	0	0	6	0
mmu_piR_037238	0	0	0	0	0	0	6	0	0
mmu_piR_035685	0	11	0	0	0	0	0	0	0
mmu_piR_027041	0	6	0	0	0	0	0	0	0
mmu_piR_006435	0	0	0	0	0	0	6	0	0
mmu_piR_000694	0	11	8	9	3	0	11	11	12
mmu_piR_035727	0	0	4	0	0	0	0	0	0
mmu_piR_032722	0	0	0	0	3	0	0	0	0
mmu_piR_024299	11	0	0	0	0	0	0	0	0
mmu_piR_017688	0	0	4	0	0	0	0	6	0
mmu_piR_026892	0	0	0	6	0	0	0	0	0
mmu_piR_007405	0	0	4	0	0	0	0	0	29
mmu_piR_014377	6	6	0	0	0	0	0	0	0
mmu_piR_000870	1365	1284	1593	1813	1701	1788	1342	1373	1697
mmu_piR_006854	210	232	214	91	163	254	239	197	193
mmu_piR_036569	39	57	28	3	8	6	28	23	23
mmu_piR_029747	11	6	0	0	0	3	11	11	0
mmu_piR_010794	0	0	4	0	8	0	0	0	6
mmu_piR_018165	11	0	0	0	0	0	0	0	0
mmu_piR_015680	0	0	0	0	0	3	6	6	0
mmu_piR_010049	0	0	4	0	0	0	0	0	0
mmu_piR_008267	0	0	0	0	0	0	0	6	0
mmu_piR_018495	6	6	4	0	0	0	6	0	0
mmu_piR_017997	0	0	0	0	0	0	0	11	0
mmu_piR_013102	0	0	0	0	0	0	0	6	0
mmu_piR_033715	0	0	0	3	0	0	0	0	0
mmu_piR_010584	0	6	12	0	0	3	0	11	0
mmu_piR_003371	0	0	0	0	3	3	0	0	0
mmu_piR_035331	6	6	0	3	11	3	0	6	0
mmu_piR_015483	0	45	12	0	8	3	0	6	12
mmu_piR_027124	6	0	0	0	0	3	0	0	0
mmu_piR_000818	175957	158933	126705	82824	50224	52780	168440	165469	134403
mmu_piR_023261	0	11	4	0	0	0	0	11	0
mmu_piR_033540	0	6	0	0	0	0	0	0	0
mmu_piR_000268	0	0	4	0	0	0	0	11	0
mmu_piR_035920	0	0	0	0	3	0	0	0	0
mmu_piR_015653	0	0	8	0	0	0	0	0	0
mmu_piR_013493	33	23	24	0	0	6	6	11	6
mmu_piR_038316	0	0	0	0	0	0	6	0	0
mmu_piR_003505	0	0	0	0	0	0	0	0	6
mmu_piR_009446	17	0	0	0	3	0	0	0	0
mmu_piR_030325	0	6	0	0	0	0	0	0	0
mmu_piR_001379	0	0	0	0	0	0	0	6	0
mmu_piR_016547	6	0	0	0	0	0	0	0	0
mmu_piR_008990	122	141	56	76	50	50	97	90	123
mmu_piR_028252	9398	9141	7302	5495	3877	3711	8321	7798	7046
mmu_piR_036041	0	0	0	6	3	0	0	11	0
mmu_piR_021814	22	0	0	0	0	0	0	6	0
mmu_piR_006746	0	0	0	0	3	0	0	0	0
mmu_piR_012500	0	0	0	0	0	3	0	0	0
mmu_piR_028051	6	0	8	3	0	0	6	0	6
mmu_piR_035517	0	0	0	0	0	0	0	6	0
mmu_piR_018886	0	0	0	0	0	0	0	0	6
mmu_piR_028537	0	11	0	3	0	0	0	0	0
mmu_piR_014481	11	0	0	0	0	0	0	0	0
mmu_piR_027772	0	0	8	6	0	0	0	6	0
mmu_piR_038213	6	0	0	0	0	0	0	0	0
mmu_piR_007729	5484	5204	7350	8913	6906	6679	6740	6008	6742
mmu_piR_023416	0	6	0	0	0	3	0	0	0
mmu_piR_004294	0	0	0	0	0	0	6	6	0
mmu_piR_012784	0	0	0	0	0	0	6	0	0
mmu_piR_018993	254	102	145	0	0	3	114	79	129
mmu_piR_028241	1426	1335	1109	482	244	291	756	776	720
mmu_piR_029938	6	28	8	6	0	0	23	0	0
mmu_piR_036686	0	0	0	3	0	0	0	0	0
mmu_piR_012174	0	0	0	0	0	6	0	0	0
mmu_piR_001533	44	45	32	13	3	3	28	73	23
mmu_piR_009081	160	130	125	22	19	31	159	163	117
mmu_piR_033854	0	0	0	0	3	0	0	0	0
mmu_piR_007587	28	17	32	9	0	0	23	17	6
mmu_piR_023680	11	17	4	3	0	0	46	11	0
mmu_piR_029261	11	34	12	0	6	3	0	0	0
mmu_piR_003128	6	0	0	0	0	0	0	0	0
mmu_piR_025540	0	0	4	0	0	0	0	0	0
mmu_piR_000307	6	6	0	0	0	0	0	0	6
mmu_piR_023718	0	0	0	0	3	0	0	0	0
mmu_piR_023123	17	0	0	0	0	0	0	0	0
mmu_piR_019813	0	0	0	0	6	3	0	0	0
mmu_piR_005314	0	11	0	0	0	0	11	6	0
mmu_piR_018920	0	0	0	3	0	0	0	0	0
mmu_piR_022981	0	6	0	0	0	0	0	0	0
mmu_piR_018812	33	11	16	3	0	3	17	23	12
mmu_piR_016262	0	0	0	6	0	3	0	11	0
mmu_piR_000591	0	0	4	0	0	0	0	0	6
mmu_piR_000580	1719	1782	1376	1040	679	746	1701	1851	1609
mmu_piR_038322	8226	8021	8359	14461	11694	11882	8281	8518	8878
mmu_piR_009812	0	6	4	0	0	0	0	0	18
mmu_piR_026969	0	0	0	0	3	0	0	0	0
mmu_piR_008766	0	0	0	3	0	0	0	0	0
mmu_piR_022263	0	0	4	0	0	0	0	0	0
mmu_piR_018312	22	0	12	0	0	0	0	23	18
mmu_piR_003673	17	28	20	0	3	0	28	0	12
mmu_piR_021699	0	0	4	0	0	0	0	0	0
mmu_piR_007716	6	6	4	0	0	3	0	0	0
mmu_piR_023380	0	6	0	0	0	0	0	0	0
mmu_piR_019135	6	0	0	0	0	0	0	0	0
mmu_piR_039655	6	6	0	6	0	0	6	0	0
mmu_piR_039113	0	0	0	3	0	0	0	0	12
mmu_piR_002213	0	11	0	0	0	0	0	0	0
mmu_piR_029460	0	0	0	0	0	0	0	0	6
mmu_piR_008544	39	11	8	9	3	0	0	6	6
mmu_piR_026416	0	0	4	0	0	0	0	0	0
mmu_piR_024731	0	0	0	0	0	0	0	17	6
mmu_piR_015812	0	0	4	0	3	0	0	0	0
mmu_piR_016265	17	0	12	0	0	0	23	6	0
mmu_piR_012785	0	0	0	0	0	0	6	11	6
mmu_piR_016357	17	0	0	0	0	0	0	0	0
mmu_piR_000619	6158	6578	7459	11655	10250	10748	8020	6757	7391
mmu_piR_026331	0	0	4	0	0	0	0	17	0
mmu_piR_037148	0	0	0	6	0	0	0	0	6
mmu_piR_037867	44	17	4	6	3	0	0	11	0
mmu_piR_031075	0	0	0	0	0	0	0	6	0
mmu_piR_012631	0	0	0	0	0	0	0	6	0
mmu_piR_001876	0	0	4	3	6	0	34	0	0
mmu_piR_020120	18962	17371	14418	4515	3226	2739	16494	16990	15620
mmu_piR_028900	0	0	0	0	0	0	6	0	0
mmu_piR_006711	0	17	12	6	6	0	0	23	12
mmu_piR_007142	0	0	0	0	3	0	0	11	0
mmu_piR_005010	17	0	0	0	0	0	0	0	12
mmu_piR_001280	0	0	4	0	0	6	0	0	0
mmu_piR_000443	0	6	0	0	0	0	0	0	0
mmu_piR_000273	33	51	40	6	14	3	34	17	12
mmu_piR_026177	6	6	0	0	0	0	0	0	0
mmu_piR_026131	6	11	0	0	0	0	6	11	18
mmu_piR_038155	0	0	4	0	0	0	0	0	0
mmu_piR_009108	199	181	153	19	39	64	216	225	222
mmu_piR_005994	0	6	0	0	0	0	0	0	0
mmu_piR_024533	17	0	0	0	0	6	0	0	0
mmu_piR_004498	33	0	4	0	0	0	11	6	6
mmu_piR_000903	0	0	0	3	0	0	0	0	0
mmu_piR_036564	0	0	0	0	3	0	0	0	0
mmu_piR_025007	6158	5328	4579	3928	2372	2347	5597	6127	5630
mmu_piR_039234	0	0	0	3	0	0	11	0	0
mmu_piR_031781	0	0	0	0	6	0	0	0	0
mmu_piR_024092	0	0	0	3	6	3	0	0	0
mmu_piR_002681	0	0	0	0	0	0	6	0	0
mmu_piR_038508	0	0	4	0	0	0	0	0	0
mmu_piR_033120	11	23	12	0	0	6	34	34	6
mmu_piR_036647	0	0	0	0	0	0	0	0	6
mmu_piR_037714	0	0	0	9	3	0	0	0	0
mmu_piR_033917	28	17	12	6	8	8	0	6	6
mmu_piR_025200	0	0	0	0	0	0	11	0	0
mmu_piR_000799	0	0	8	0	0	0	0	0	0
mmu_piR_004748	0	28	0	0	0	0	0	0	0
mmu_piR_022519	0	0	0	0	0	0	6	0	0
mmu_piR_017262	0	0	0	0	6	0	0	0	0
mmu_piR_032463	6	0	0	0	0	0	0	11	0
mmu_piR_034156	0	0	0	0	0	0	0	0	12
mmu_piR_010789	0	6	0	0	0	0	0	0	0
mmu_piR_002993	17	34	0	6	3	17	6	6	6
mmu_piR_036519	6	11	0	0	0	0	0	0	0
mmu_piR_013744	6	23	20	0	6	0	6	0	18
mmu_piR_017431	0	0	0	0	0	0	0	6	0
mmu_piR_008256	0	0	0	0	0	0	11	0	0
mmu_piR_008675	0	6	0	0	0	0	0	0	0
mmu_piR_016540	0	6	0	0	0	0	17	0	0
mmu_piR_028940	39	62	8	0	6	6	11	0	6
mmu_piR_014488	28	17	4	6	0	6	17	6	6
mmu_piR_003727	0	0	0	3	0	0	11	0	6
mmu_piR_036180	0	0	0	0	0	0	0	0	6
mmu_piR_015668	1415	1335	803	520	424	366	1086	1350	931
mmu_piR_029238	0	0	0	0	6	0	0	0	0
mmu_piR_020047	0	0	0	0	0	0	6	0	0
mmu_piR_026351	437	396	294	807	587	595	228	180	129
mmu_piR_029516	6	0	0	0	0	0	0	0	0
mmu_piR_026493	11	11	20	13	14	14	0	51	23
mmu_piR_024641	72	96	44	22	14	14	57	73	53
mmu_piR_030406	0	11	0	0	3	0	0	0	0
mmu_piR_019731	0	0	4	0	0	0	6	11	0
mmu_piR_011833	0	0	0	6	0	6	0	11	0
mmu_piR_033501	0	0	0	0	0	3	0	0	0
mmu_piR_020914	0	0	4	0	0	0	0	0	0
mmu_piR_009029	0	0	0	0	0	0	6	0	0
mmu_piR_007101	6	0	0	3	0	0	6	0	0
mmu_piR_018746	0	11	4	0	0	0	0	0	0
mmu_piR_025023	17	0	8	13	6	3	40	39	6
mmu_piR_018425	0	0	4	22	19	11	11	0	18
mmu_piR_018514	0	0	0	9	6	8	0	6	0
mmu_piR_028515	6	0	0	0	0	0	0	0	0
mmu_piR_024866	6	6	4	3	0	0	6	0	6
mmu_piR_020024	11	0	4	0	3	0	0	6	12
mmu_piR_001411	6	0	4	0	3	0	0	0	0
mmu_piR_017559	6	6	0	0	0	0	0	0	0
mmu_piR_012841	0	0	0	9	0	0	0	0	0
mmu_piR_023800	0	6	0	0	0	0	0	0	0
mmu_piR_007564	0	0	0	0	0	0	0	6	0
mmu_piR_013059	0	0	0	0	0	0	0	0	6
mmu_piR_024027	0	23	0	0	3	0	6	6	0
mmu_piR_026411	11	0	8	0	0	0	6	6	23
mmu_piR_004957	249	192	161	6	6	6	148	96	105
mmu_piR_004740	6	0	0	0	0	0	0	0	0
mmu_piR_016900	0	0	12	0	0	0	6	0	0
mmu_piR_012564	0	0	0	0	0	0	0	6	0
mmu_piR_005294	0	6	8	0	0	0	0	0	6
mmu_piR_038328	4555	5119	5692	9455	8239	8372	6473	6025	5952
mmu_piR_017444	0	0	0	0	0	0	6	6	6
mmu_piR_002608	11	11	48	6	6	0	23	17	35
mmu_piR_037772	0	6	0	0	0	0	0	6	0
mmu_piR_009797	0	6	0	0	0	0	0	0	0
mmu_piR_037470	0	0	4	3	0	0	0	0	0
mmu_piR_024489	11	0	0	0	0	0	0	0	0
mmu_piR_005109	9050	7427	9536	11709	9413	9675	8907	8782	9527
mmu_piR_016073	0	6	0	0	0	0	0	0	0
mmu_piR_014792	0	0	8	0	0	0	0	0	0
mmu_piR_021286	11	0	0	0	0	0	0	0	0
mmu_piR_011547	6	0	0	0	0	0	0	0	0
mmu_piR_002886	111	215	85	16	22	14	74	163	29
mmu_piR_035441	0	0	0	0	0	3	0	0	0
mmu_piR_010581	0	6	0	0	0	0	0	0	0
mmu_piR_029242	0	0	0	0	0	0	0	0	6
mmu_piR_024997	6	0	0	0	0	0	0	0	0
mmu_piR_003126	0	0	0	0	3	0	0	0	0
mmu_piR_000958	4052	6075	4240	4931	4334	4256	8031	5727	5150
mmu_piR_015107	0	0	4	0	3	11	0	0	0
mmu_piR_001875	22	17	12	3	0	0	17	11	18
mmu_piR_004791	66	113	32	0	0	8	40	51	18
mmu_piR_035021	0	0	0	3	0	0	6	0	0
mmu_piR_005184	0	0	0	0	0	0	0	0	6
mmu_piR_003704	33	23	12	3	0	0	6	23	18
mmu_piR_019997	0	0	0	6	0	0	0	0	0
mmu_piR_020784	0	0	0	0	0	0	6	0	0
mmu_piR_026157	0	0	0	0	0	0	6	0	6
mmu_piR_004562	0	28	4	0	0	0	11	0	0
mmu_piR_024115	22	0	12	0	0	0	0	11	0
mmu_piR_016327	0	0	4	0	0	0	0	0	6
mmu_piR_021833	6	0	0	0	0	0	0	0	0
mmu_piR_005117	0	6	0	0	0	0	0	0	0
mmu_piR_005418	0	6	0	3	0	0	0	0	0
mmu_piR_022629	44	6	12	6	11	0	17	6	12
mmu_piR_022197	0	0	0	0	3	0	0	11	6
mmu_piR_039662	0	6	0	0	0	0	0	0	0
mmu_piR_007464	0	23	4	9	0	0	0	0	6
mmu_piR_009773	0	0	0	0	0	3	0	0	0
mmu_piR_000858	1294	1109	762	82	67	45	950	1114	1147
mmu_piR_023830	0	0	4	0	0	0	0	0	0
mmu_piR_020764	6	6	4	6	11	0	6	11	0
mmu_piR_001126	28	6	8	3	0	3	6	11	18
mmu_piR_032553	0	0	0	3	0	0	0	0	0
mmu_piR_002556	0	0	0	0	3	0	0	11	0
mmu_piR_034454	912	990	726	306	260	265	842	793	849
mmu_piR_028344	17	0	20	19	25	17	17	0	0
mmu_piR_002548	28	45	16	6	3	6	46	39	47
mmu_piR_008854	11	0	0	3	0	0	0	0	6
mmu_piR_007902	0	6	0	0	0	0	0	6	0
mmu_piR_001545	0	0	0	0	0	0	0	0	12
mmu_piR_007354	0	0	8	0	0	0	0	0	0
mmu_piR_023098	0	0	0	0	0	0	6	0	0
mmu_piR_000082	0	0	4	0	0	0	0	0	0
mmu_piR_008377	0	0	8	0	0	0	0	0	0
mmu_piR_024777	44	57	16	3	3	0	23	34	47
mmu_piR_015715	0	17	0	0	0	0	0	0	0
mmu_piR_011613	0	0	4	0	0	0	0	0	0
mmu_piR_008545	0	0	8	0	0	3	6	0	0
mmu_piR_016737	0	0	4	0	0	0	0	0	0
mmu_piR_009304	210	221	149	38	53	56	142	197	187
mmu_piR_027186	0	0	0	0	0	0	0	6	0
mmu_piR_022440	0	17	0	0	3	3	0	0	0
mmu_piR_029306	0	11	0	3	0	0	0	0	0
mmu_piR_013313	0	0	0	0	0	0	0	6	0
mmu_piR_027553	33	23	8	0	8	0	17	23	18
mmu_piR_030600	0	11	0	0	0	0	0	0	0
mmu_piR_032359	6	17	28	3	3	0	6	11	35
mmu_piR_026485	0	0	0	3	0	0	0	0	0
mmu_piR_022444	0	0	0	0	0	0	0	6	0
mmu_piR_031776	11	28	8	3	0	0	6	17	12
mmu_piR_000267	752	600	545	230	130	193	620	591	603
mmu_piR_028949	17	11	12	0	0	6	11	23	29
mmu_piR_030511	6	0	4	0	0	0	0	0	0
mmu_piR_038011	17	0	0	3	0	0	0	0	0
mmu_piR_023691	0	0	0	0	0	0	0	0	18
mmu_piR_034793	2565	2127	1775	2049	1336	1216	2599	2357	2159
mmu_piR_037668	6	0	0	0	0	0	0	6	0
mmu_piR_027972	0	6	4	0	3	0	6	0	0
mmu_piR_010579	0	0	4	3	0	0	0	0	0
mmu_piR_015215	133	96	85	6	3	3	68	28	59
mmu_piR_016719	0	0	8	0	0	0	0	0	0
mmu_piR_005997	0	0	0	0	0	0	0	6	0
mmu_piR_039284	17	0	0	0	0	0	0	0	0
mmu_piR_017023	0	0	4	0	0	0	0	0	0
mmu_piR_032696	0	0	0	0	3	0	6	6	6
mmu_piR_004499	6	0	0	0	0	0	0	0	0
mmu_piR_029685	0	0	0	0	3	0	0	0	0
mmu_piR_037351	0	0	0	3	0	0	0	0	0
mmu_piR_025856	0	0	0	0	0	0	0	11	0
mmu_piR_032153	6	0	0	0	0	0	0	0	0
mmu_piR_009969	0	0	0	0	0	0	0	6	0
mmu_piR_001641	0	0	0	0	0	0	0	6	0
mmu_piR_025515	0	0	0	0	3	3	0	0	0
mmu_piR_010677	6	11	4	0	0	6	6	6	0
mmu_piR_024620	0	0	0	0	0	3	0	0	0
mmu_piR_010892	0	0	4	6	11	0	0	0	12
mmu_piR_022068	0	0	4	0	0	0	0	0	0
mmu_piR_011560	0	0	4	0	0	0	6	0	0
mmu_piR_017863	0	0	0	0	0	3	0	0	0
mmu_piR_018895	6	6	8	0	0	0	28	11	12
mmu_piR_009293	0	0	4	0	0	0	0	0	0
mmu_piR_005301	0	6	12	9	0	0	6	0	6
mmu_piR_001061	6	0	0	0	0	0	0	0	0
mmu_piR_020871	0	0	12	0	0	0	6	0	0
mmu_piR_029753	6	0	0	0	0	0	0	0	0
mmu_piR_015028	0	0	0	0	3	0	0	0	0
mmu_piR_018082	0	0	0	0	0	6	0	0	0
mmu_piR_007247	0	0	4	0	0	0	0	0	12
mmu_piR_031812	6	34	8	3	11	14	0	11	12
mmu_piR_032937	6	0	0	0	0	0	0	0	0
mmu_piR_024441	6	0	0	0	0	0	0	0	0
mmu_piR_029675	127	158	230	170	244	238	142	208	158
mmu_piR_024244	6	6	0	0	0	0	17	0	6
mmu_piR_014859	890	939	779	79	53	75	853	1024	878
mmu_piR_004116	111	85	56	0	6	0	85	96	18
mmu_piR_034689	6	0	0	0	0	0	0	0	0
mmu_piR_000225	11	23	8	3	0	8	28	23	6
mmu_piR_000618	39	74	28	3	0	6	40	56	23
mmu_piR_003707	50	23	8	9	0	8	23	34	23
mmu_piR_025867	0	0	4	0	0	0	0	0	0
mmu_piR_021318	0	11	0	3	0	0	0	6	0
mmu_piR_024602	0	0	0	0	0	3	0	0	0
mmu_piR_003770	77	91	44	129	114	156	28	39	18
mmu_piR_002731	6	0	0	0	0	0	0	0	0
mmu_piR_010938	6	0	12	0	0	0	0	0	0
mmu_piR_027673	5351	4321	3804	1189	950	1017	4271	4180	3090
mmu_piR_032703	0	0	0	0	0	3	0	0	0
mmu_piR_005085	0	11	0	3	0	0	0	0	6
mmu_piR_021333	0	0	0	0	0	3	0	0	0
mmu_piR_023346	0	0	0	0	0	0	0	17	0
mmu_piR_000442	343	226	186	63	58	84	222	231	211
mmu_piR_023590	0	0	8	0	0	0	0	0	0
mmu_piR_014360	0	0	4	0	0	3	0	0	0
mmu_piR_011102	0	0	0	3	0	3	0	0	0
mmu_piR_017289	636	820	799	624	1164	1216	688	546	574
mmu_piR_017880	39	11	0	0	3	0	6	6	18
mmu_piR_021499	0	0	4	0	0	0	0	0	0
mmu_piR_025212	193	272	190	0	11	14	199	169	176
mmu_piR_001951	0	0	0	0	0	0	23	0	0
mmu_piR_022293	0	0	0	0	3	0	0	0	0
mmu_piR_006417	6	0	0	0	0	0	0	0	0
mmu_piR_025893	0	0	0	0	3	0	0	0	0
mmu_piR_011349	0	0	0	0	0	0	11	0	0
mmu_piR_013824	0	0	0	0	0	0	6	0	6
mmu_piR_015811	0	0	0	0	6	0	6	0	12
mmu_piR_012958	0	0	0	0	6	11	0	0	0
mmu_piR_008745	0	6	4	9	11	14	0	0	0
mmu_piR_032638	33	79	52	0	0	11	57	17	35
mmu_piR_031887	0	0	0	0	0	0	11	0	0
mmu_piR_003204	0	6	0	0	0	0	0	0	0
mmu_piR_009717	0	6	0	0	6	0	11	0	0
mmu_piR_030963	0	0	0	0	0	6	0	0	0
mmu_piR_023195	0	0	4	0	0	0	0	0	0
mmu_piR_031581	0	0	0	0	0	0	11	0	0
mmu_piR_007583	83	107	101	16	11	42	46	113	94
mmu_piR_032221	0	0	0	0	0	0	6	6	0
mmu_piR_004086	17679	15261	11808	6699	4220	3884	14646	16557	13887
mmu_piR_024185	55	85	73	19	33	17	51	56	35
mmu_piR_025834	0	0	4	0	0	0	0	6	0
mmu_piR_017984	6	0	4	3	0	3	0	0	0
mmu_piR_035781	0	0	0	0	0	0	0	6	0
mmu_piR_024149	0	0	0	0	0	0	0	6	0
mmu_piR_021554	0	0	4	6	0	0	0	0	0
mmu_piR_028826	6	0	0	0	0	0	0	6	0
mmu_piR_029902	0	0	0	0	0	3	0	0	0
mmu_piR_013373	11	11	0	0	0	0	23	17	0
mmu_piR_007226	0	0	0	0	0	0	6	0	0
mmu_piR_004424	22	6	16	0	0	0	11	0	12
mmu_piR_003583	6	0	4	0	0	3	11	0	0
mmu_piR_011911	0	0	4	0	0	0	0	0	0
mmu_piR_033272	0	6	0	0	0	0	0	17	6
mmu_piR_003324	0	6	0	0	0	0	6	0	0
mmu_piR_015997	232	153	125	91	58	95	80	152	158
mmu_piR_032204	0	0	8	3	6	3	0	0	0
mmu_piR_007852	0	0	0	0	0	0	0	6	0
mmu_piR_033942	0	0	0	0	3	0	0	0	0
mmu_piR_032853	0	0	0	0	0	3	0	6	0
mmu_piR_010341	0	11	0	0	0	0	0	0	0
mmu_piR_023459	0	0	4	0	0	0	0	0	6
mmu_piR_011824	0	0	4	0	0	0	0	0	0
mmu_piR_021454	0	6	0	0	0	0	0	0	0
mmu_piR_001402	0	6	0	0	0	0	0	0	0
mmu_piR_001464	0	0	0	0	0	0	0	0	6
mmu_piR_020013	0	6	0	0	0	0	0	0	0
mmu_piR_003763	0	0	0	0	0	0	6	0	0
mmu_piR_019464	6	0	0	0	0	0	0	0	0
mmu_piR_012516	0	0	0	0	0	0	0	0	6
mmu_piR_039341	0	0	0	0	0	0	0	0	6
mmu_piR_004468	0	0	0	0	0	0	6	0	0
mmu_piR_037887	22	0	4	0	0	0	0	28	0
mmu_piR_035430	22	0	0	0	0	0	0	0	0
mmu_piR_026884	0	0	0	3	0	0	0	0	0
mmu_piR_034935	6	0	0	0	0	0	0	6	18
mmu_piR_034667	0	6	4	0	0	0	6	0	0
mmu_piR_010658	0	0	0	0	0	0	6	6	0
mmu_piR_030594	6	0	4	0	0	0	0	0	0
mmu_piR_010210	0	0	0	0	0	0	6	0	0
mmu_piR_004435	0	0	4	0	0	0	0	0	0
mmu_piR_016119	0	0	0	0	0	0	0	6	0
mmu_piR_032031	6	0	0	0	0	0	0	0	0
mmu_piR_035406	0	17	0	0	0	0	0	6	0
mmu_piR_024433	0	11	0	0	0	0	0	0	0
mmu_piR_022423	0	0	8	0	0	0	0	0	0
mmu_piR_006817	6	6	0	0	0	3	17	11	0
mmu_piR_032364	0	0	0	0	0	0	0	11	0
mmu_piR_011982	11	0	8	9	3	14	0	6	12
mmu_piR_014876	17	23	8	16	8	8	34	17	0
mmu_piR_033683	0	6	0	0	0	0	0	0	0
mmu_piR_019282	0	0	0	3	0	0	0	0	0
mmu_piR_028870	0	0	0	6	0	0	0	0	0
mmu_piR_003713	11	17	4	3	3	0	17	0	12
mmu_piR_013472	0	6	0	0	0	0	0	0	0
mmu_piR_001996	0	0	0	0	0	0	0	6	0
mmu_piR_000581	0	0	8	0	0	0	0	0	0
mmu_piR_021372	0	0	0	0	0	3	0	0	0
mmu_piR_011531	0	6	0	0	3	3	6	6	6
mmu_piR_002377	0	0	0	3	0	3	0	0	0
mmu_piR_001770	0	0	0	0	0	0	6	0	0
mmu_piR_000251	6	6	4	0	6	0	17	11	12
mmu_piR_032864	6	0	0	0	0	0	0	0	0
mmu_piR_014764	0	6	0	0	0	0	0	0	0
mmu_piR_013810	0	6	0	0	0	0	0	0	0
mmu_piR_024971	11	0	4	0	0	0	0	0	0
mmu_piR_038154	0	0	0	3	0	0	0	0	0
mmu_piR_006064	0	0	0	0	0	0	0	0	18
mmu_piR_039275	0	0	4	0	0	0	0	0	0
mmu_piR_037851	0	0	4	0	0	0	0	0	0
mmu_piR_025618	0	6	0	0	0	0	0	0	0
mmu_piR_030657	0	11	4	0	0	0	6	0	0
mmu_piR_010434	0	0	4	0	0	0	0	0	0
mmu_piR_030799	66	17	28	22	19	11	34	56	35
mmu_piR_016709	0	0	4	0	0	0	0	0	0
mmu_piR_014742	0	0	0	0	0	0	0	6	12
mmu_piR_034620	6	0	0	0	0	0	0	0	0
mmu_piR_013061	6	0	0	0	0	0	0	0	0
mmu_piR_019471	6	6	8	3	0	3	0	6	0
mmu_piR_025196	0	6	0	0	0	0	0	0	0
mmu_piR_009624	0	0	0	0	0	3	0	0	0
mmu_piR_021381	0	0	0	0	0	0	0	0	6
mmu_piR_030562	11	0	0	0	0	0	0	0	0
mmu_piR_026025	0	0	4	0	0	0	0	0	0
mmu_piR_005250	6	6	8	0	0	0	6	6	0
mmu_piR_023089	0	6	0	0	0	6	0	6	0
mmu_piR_029180	0	0	12	0	0	6	0	0	0
mmu_piR_027798	0	0	0	0	0	0	6	0	0
mmu_piR_019424	0	0	0	0	0	0	0	6	0
mmu_piR_009266	72	45	16	16	6	11	23	34	47
mmu_piR_026361	11	0	0	0	0	0	0	0	0
mmu_piR_036824	0	0	0	0	0	0	0	0	6
mmu_piR_001849	61	57	12	19	28	6	40	51	18
mmu_piR_019556	0	0	0	0	0	0	0	0	6
mmu_piR_024425	0	6	0	0	0	0	0	0	0
mmu_piR_000604	0	0	4	0	0	0	0	0	0
mmu_piR_000428	0	0	4	0	3	0	0	0	0
mmu_piR_028410	0	0	4	3	0	6	0	0	0
mmu_piR_036873	0	0	0	0	0	0	6	0	0
mmu_piR_024563	11	6	0	0	0	0	11	17	6
mmu_piR_020692	116	136	153	54	39	31	97	118	88
mmu_piR_022638	0	0	0	0	6	0	0	0	0
mmu_piR_011491	17	0	0	0	0	0	0	0	0
mmu_piR_012329	11	0	0	0	0	0	0	0	0
mmu_piR_013912	0	0	0	0	3	0	0	0	0
mmu_piR_023253	6	0	0	0	0	0	0	0	0
mmu_piR_027427	6	6	4	0	0	3	6	0	0
mmu_piR_021767	0	0	0	0	0	3	0	0	0
mmu_piR_037577	0	0	0	0	0	0	0	0	6
mmu_piR_000436	0	0	0	0	0	8	0	0	6
mmu_piR_009378	0	0	4	0	0	0	0	0	0
mmu_piR_039308	0	0	0	3	0	0	0	0	0
mmu_piR_000578	2659	2743	3485	5691	4849	4823	3185	2931	2903
mmu_piR_039115	0	11	0	0	0	0	0	0	0
mmu_piR_011245	0	0	0	3	0	0	0	0	0
mmu_piR_004827	61	74	61	6	14	0	80	73	94
mmu_piR_030887	0	17	0	3	6	3	0	6	0
mmu_piR_002557	11	0	4	0	0	0	0	0	6
mmu_piR_024511	0	0	4	0	22	3	6	6	0
mmu_piR_025767	0	0	0	0	0	0	0	0	12
mmu_piR_018698	0	0	0	3	0	0	11	0	0
mmu_piR_012524	210	204	182	82	44	67	233	186	187
mmu_piR_000216	6142	5306	7612	9609	6803	7523	7041	6419	7520
mmu_piR_032907	0	0	16	0	0	0	6	0	0
mmu_piR_030130	5816	5125	4050	2235	1555	1414	4357	4557	3699
mmu_piR_000200	0	0	16	3	0	0	17	0	0
mmu_piR_004111	0	0	4	0	0	0	0	0	0
mmu_piR_036003	0	0	0	0	0	0	0	0	6
mmu_piR_008701	0	0	0	0	0	0	0	0	6
mmu_piR_023850	6	0	0	0	0	0	0	0	0
mmu_piR_022067	0	6	0	0	0	0	0	0	0
mmu_piR_017376	0	6	0	0	0	0	0	0	0
mmu_piR_027610	0	0	0	0	0	0	0	6	0
mmu_piR_005736	0	0	4	0	0	0	0	0	0
mmu_piR_029221	0	0	0	0	3	0	0	0	0
mmu_piR_017283	0	0	4	0	0	0	0	0	0
mmu_piR_000370	0	0	0	0	0	0	11	6	0
mmu_piR_004757	0	0	0	0	0	3	0	0	0
mmu_piR_004117	6	11	0	0	0	0	11	0	6
mmu_piR_021293	0	6	0	0	0	0	0	0	0
mmu_piR_019434	44	62	24	25	30	36	11	45	41
mmu_piR_015430	0	0	4	0	0	0	0	6	0
mmu_piR_008534	0	0	0	0	0	0	0	17	0
mmu_piR_006829	0	0	0	0	0	0	0	6	0
mmu_piR_016341	0	0	8	0	0	0	0	0	0
mmu_piR_031112	22	11	16	0	0	11	46	51	18
mmu_piR_009063	0	0	0	0	0	0	0	11	0
mmu_piR_021415	0	6	0	0	0	0	0	0	0
mmu_piR_013175	0	0	0	0	0	0	0	0	6
mmu_piR_031760	0	0	0	0	0	0	0	0	12
mmu_piR_027329	6	0	0	0	0	0	0	0	0
mmu_piR_011012	0	0	0	3	0	0	0	0	0
mmu_piR_028055	28	28	16	0	0	6	17	23	0
mmu_piR_017123	6	6	0	0	0	0	0	11	0
mmu_piR_003114	0	0	0	0	0	0	0	11	0
mmu_piR_009110	11	11	16	3	0	0	6	0	6
mmu_piR_023763	0	0	0	0	3	0	0	0	0
mmu_piR_014108	11	0	0	6	0	6	0	0	6
mmu_piR_002787	0	0	4	0	0	0	0	6	0
mmu_piR_006563	94	68	81	66	114	129	40	17	41
mmu_piR_016487	0	0	0	0	0	0	6	0	0
mmu_piR_004958	232	164	165	32	14	28	159	169	164
mmu_piR_008074	0	0	0	3	0	0	0	0	0
mmu_piR_007582	33	34	20	3	0	3	23	45	47
mmu_piR_025722	22	0	8	3	3	0	0	6	0
mmu_piR_007813	0	6	0	0	0	0	11	0	0
mmu_piR_009080	22	51	32	9	0	6	40	34	41
mmu_piR_011465	28	45	12	6	11	0	6	23	0
mmu_piR_015862	6	0	0	0	0	0	0	0	0
mmu_piR_006539	0	6	0	0	0	0	0	0	0
mmu_piR_014872	160	141	101	9	19	14	119	73	187
mmu_piR_032865	10868	9842	8427	5700	3796	3300	7172	6847	6514
mmu_piR_027161	0	0	4	0	0	0	0	0	0
mmu_piR_010114	0	11	0	3	0	0	0	6	0
mmu_piR_008314	0	0	0	0	3	0	0	0	0
mmu_piR_027133	0	0	0	0	0	0	0	0	6
mmu_piR_037128	0	0	4	0	0	0	0	0	0
mmu_piR_020177	11	0	0	0	0	0	0	17	0
mmu_piR_001520	22	0	0	0	0	0	6	6	6
mmu_piR_014919	0	0	0	0	0	0	11	0	0
mmu_piR_026624	17	0	0	0	0	0	0	0	0
mmu_piR_032071	6	0	4	0	6	0	6	0	6
mmu_piR_003404	11	6	0	0	0	0	6	0	0
mmu_piR_023671	0	0	0	9	0	0	0	0	0
mmu_piR_033467	0	0	0	0	3	0	0	0	6
mmu_piR_001531	6	0	4	0	0	0	0	0	0
mmu_piR_004801	475	390	335	120	89	81	427	478	375
mmu_piR_023131	22	17	0	0	0	0	0	6	12
mmu_piR_030147	0	0	0	0	6	6	0	0	0
mmu_piR_002355	0	6	0	6	3	0	0	6	0
mmu_piR_039510	0	0	0	0	0	0	0	0	6
mmu_piR_016407	0	6	0	0	0	0	0	0	0
mmu_piR_026860	0	0	0	0	0	3	0	0	0
mmu_piR_035431	0	0	0	0	0	0	0	11	0
mmu_piR_010083	0	0	0	0	0	0	0	0	6
mmu_piR_003992	0	0	0	0	0	0	0	0	6
mmu_piR_005500	0	0	0	3	3	0	0	6	6
mmu_piR_022086	0	0	4	0	3	3	0	11	0
mmu_piR_001226	6	17	0	3	8	22	11	6	23
mmu_piR_024137	0	0	0	0	0	0	0	0	6
mmu_piR_022424	17	6	4	22	25	20	0	17	12
mmu_piR_030020	0	0	0	3	0	0	0	0	0
mmu_piR_015378	221	339	186	110	108	112	250	242	351
mmu_piR_010383	0	0	0	0	0	3	0	0	0
mmu_piR_003497	0	0	0	0	0	3	0	0	0
mmu_piR_026480	0	0	0	0	0	0	0	0	6
mmu_piR_004668	6	0	0	0	3	3	0	0	0
mmu_piR_021653	0	34	8	6	3	11	23	6	12
mmu_piR_007144	94	107	101	63	36	20	108	113	88
mmu_piR_032692	6	0	0	0	0	0	0	0	0
mmu_piR_008730	0	6	0	0	0	0	6	0	0
mmu_piR_013872	0	6	0	0	0	0	0	0	0
mmu_piR_022343	6	11	8	0	0	0	0	11	0
mmu_piR_035235	6	0	0	0	0	0	0	0	0
mmu_piR_002677	0	0	0	3	0	0	0	11	0
mmu_piR_027064	0	0	4	0	0	0	0	0	0
mmu_piR_012571	11	0	8	0	0	0	0	6	12
mmu_piR_029217	6	0	0	0	0	0	0	0	0
mmu_piR_005355	12814	13219	15943	23446	21665	22454	15055	13502	14707
mmu_piR_000634	29836	29057	37214	49497	35747	37142	35952	35933	41738
mmu_piR_014435	6	0	4	0	0	0	11	6	12
mmu_piR_005029	6	17	8	0	3	0	11	17	18
mmu_piR_012955	0	0	0	0	3	0	0	0	0
mmu_piR_031053	0	0	0	0	0	0	0	0	6
mmu_piR_033572	0	11	0	0	0	0	0	0	0
mmu_piR_009774	0	0	0	0	0	0	0	6	0
mmu_piR_030971	6	0	0	0	0	0	0	0	0
mmu_piR_016349	0	0	0	0	0	0	11	0	6
mmu_piR_003484	0	0	0	0	0	0	6	0	0
mmu_piR_009655	0	0	0	0	0	3	0	0	0
mmu_piR_030539	0	11	12	0	0	0	6	11	0
mmu_piR_032574	0	0	8	0	0	0	0	0	0
mmu_piR_021789	0	0	0	3	0	0	0	0	0
mmu_piR_036170	0	0	0	0	3	0	0	0	0
mmu_piR_011481	0	6	0	0	0	0	0	0	0
mmu_piR_022028	0	6	0	0	0	0	0	0	0
mmu_piR_038153	0	0	0	3	3	0	0	0	0
mmu_piR_018175	17	6	0	0	3	0	0	0	6
mmu_piR_002142	133	232	161	117	50	87	176	84	88
mmu_piR_036826	22	11	4	9	17	22	6	0	29
mmu_piR_022703	17	23	0	3	3	0	0	6	6
mmu_piR_008153	0	0	0	0	0	0	23	0	12
mmu_piR_020653	6	0	0	0	0	0	0	0	0
mmu_piR_031451	6	0	4	3	0	0	0	0	12
mmu_piR_030521	0	0	0	0	0	0	6	0	6
mmu_piR_021704	0	0	0	0	3	0	0	0	0
mmu_piR_011212	0	0	0	0	0	0	6	0	0
mmu_piR_002730	0	0	0	0	0	3	0	0	0
mmu_piR_015678	6	0	0	0	0	0	0	0	0
mmu_piR_023293	0	6	0	0	0	0	0	0	0
mmu_piR_015785	0	0	0	3	0	0	0	0	0
mmu_piR_026103	11	0	0	3	0	0	0	0	0
mmu_piR_016536	11	17	16	6	0	3	11	11	18
mmu_piR_023179	0	11	0	0	0	0	0	0	0
mmu_piR_037331	11	0	0	6	3	6	0	0	12
mmu_piR_020788	0	17	4	3	3	6	0	0	0
mmu_piR_009135	0	0	0	0	3	0	0	0	0
mmu_piR_035602	0	0	0	0	0	3	0	0	0
mmu_piR_007323	0	11	16	0	0	0	6	0	6
mmu_piR_017661	0	6	0	0	0	0	0	0	0
mmu_piR_004459	0	0	0	0	0	0	0	0	6
mmu_piR_021026	0	0	4	0	0	0	0	0	0
mmu_piR_007034	6	0	0	0	0	0	0	0	0
mmu_piR_019814	11	0	4	0	0	0	0	6	0
mmu_piR_000414	21527	23553	27258	40458	35387	35971	25265	23685	25539
mmu_piR_016519	0	0	0	6	8	3	0	0	0
mmu_piR_038323	5926	5498	7774	9805	6947	7341	6416	6087	6812
mmu_piR_020126	11	6	0	0	0	0	0	0	0
mmu_piR_031898	0	0	4	0	0	0	0	0	0
mmu_piR_037171	17	0	0	0	8	3	6	11	0
mmu_piR_004880	0	6	0	0	0	0	0	0	0
mmu_piR_032350	0	17	4	0	0	0	0	0	0
mmu_piR_011677	0	0	0	0	0	0	0	11	0
mmu_piR_004792	22	17	16	3	3	6	17	11	12
mmu_piR_020839	0	0	4	0	0	0	0	0	0
mmu_piR_011664	0	6	0	0	0	0	11	11	6
mmu_piR_016041	0	6	0	3	0	0	11	11	6
mmu_piR_037426	0	0	4	0	6	0	6	0	0
mmu_piR_023510	11	34	12	3	0	3	6	6	18
mmu_piR_034571	28	23	8	0	0	6	6	0	23
mmu_piR_012532	6	0	0	0	0	0	11	0	6
mmu_piR_000949	4732	4706	5676	6387	5010	5290	5409	5468	6350
mmu_piR_011310	0	0	0	0	0	3	0	0	0
mmu_piR_015758	0	0	0	3	0	0	0	0	0
mmu_piR_017215	0	0	0	6	0	3	0	0	0
mmu_piR_006518	6	6	0	0	0	0	6	0	0
mmu_piR_013406	0	0	12	0	0	0	0	0	0
mmu_piR_027783	0	6	0	0	0	0	0	0	0
mmu_piR_005037	0	6	0	0	0	0	0	0	0
mmu_piR_007781	0	0	0	0	0	0	0	11	0
mmu_piR_004961	50	34	36	6	11	11	63	51	59
mmu_piR_000913	6	0	0	3	8	0	0	0	0
mmu_piR_021708	0	6	0	0	0	0	0	0	0
mmu_piR_010984	0	0	4	0	0	0	0	0	0
mmu_piR_034694	0	0	0	0	0	6	0	0	0
mmu_piR_006305	6	6	0	0	0	0	0	0	0
mmu_piR_033543	0	11	0	6	0	0	0	0	0
mmu_piR_000168	17	34	20	3	0	0	23	28	12
mmu_piR_032382	310	328	202	9	3	8	267	281	158
mmu_piR_008952	0	0	0	3	0	0	0	0	0
mmu_piR_037087	0	0	0	0	0	0	0	6	0
mmu_piR_018083	6	6	8	0	0	6	6	0	0
mmu_piR_028837	0	0	0	0	6	0	0	0	0
mmu_piR_021732	0	0	0	0	6	0	0	0	0
mmu_piR_000366	807	933	710	243	335	265	552	675	579
mmu_piR_029934	0	6	0	0	0	0	0	0	6
mmu_piR_016730	66	51	89	9	17	3	57	56	59
mmu_piR_012132	0	0	4	0	0	0	0	0	0
mmu_piR_020588	0	0	0	0	0	0	0	11	0
mmu_piR_027428	0	0	0	16	0	3	0	0	0
mmu_piR_012618	17	0	16	0	0	0	17	6	0
mmu_piR_004857	0	17	16	0	3	0	0	6	23
mmu_piR_000355	0	0	0	0	0	0	0	0	12
mmu_piR_022499	0	0	4	0	0	0	0	0	0
mmu_piR_035549	39	11	4	0	0	3	6	34	35
mmu_piR_009629	0	0	0	0	0	0	0	11	0
mmu_piR_024927	0	0	0	0	0	0	0	6	0
mmu_piR_025720	0	0	4	0	0	0	0	0	0
mmu_piR_036128	0	0	0	0	3	6	17	6	6
mmu_piR_013345	0	0	0	0	0	0	6	0	0
mmu_piR_009242	0	0	0	0	0	0	0	6	0
mmu_piR_020850	0	0	0	0	0	0	6	11	0
mmu_piR_014039	0	0	0	0	0	0	0	0	6
mmu_piR_024102	0	0	4	0	0	0	0	0	0
mmu_piR_032726	0	0	0	0	0	0	0	11	0
mmu_piR_000664	0	0	0	0	0	6	0	0	0
mmu_piR_028946	0	0	0	0	0	0	11	0	0
mmu_piR_022844	11	0	0	0	0	0	0	0	0
mmu_piR_013866	6	0	0	0	0	0	0	0	0
mmu_piR_005086	0	11	0	0	0	0	0	0	0
mmu_piR_035805	11	0	4	6	0	0	0	0	0
mmu_piR_002914	0	0	0	0	0	0	6	0	0
mmu_piR_028793	0	0	0	0	0	0	0	6	0
mmu_piR_028257	6	6	4	0	0	0	6	6	6
mmu_piR_008509	0	0	0	3	0	0	0	0	0
mmu_piR_033741	0	0	0	3	3	0	0	0	0
mmu_piR_009423	0	0	0	0	0	3	0	0	0
mmu_piR_024834	6	0	0	3	0	3	0	0	0
mmu_piR_020557	0	0	0	3	0	0	0	0	6
mmu_piR_013222	0	0	4	0	0	0	0	0	0
mmu_piR_031310	0	0	0	0	0	0	0	6	0
mmu_piR_000644	885	899	1416	1214	1374	1489	961	945	1153
mmu_piR_010741	11	6	0	0	0	0	6	11	6
mmu_piR_015345	0	0	4	0	0	0	0	6	0
mmu_piR_022189	0	0	0	0	0	0	0	0	6
mmu_piR_037624	0	6	4	0	0	0	0	0	0
mmu_piR_001539	6	0	0	0	0	0	0	6	0
mmu_piR_025419	6	6	0	3	0	0	0	0	0
mmu_piR_020630	0	6	0	0	0	0	0	0	0
mmu_piR_016200	6	0	0	0	0	0	0	0	0
mmu_piR_010651	0	6	0	0	0	0	0	6	0
mmu_piR_019219	11	11	24	0	0	0	0	0	0
mmu_piR_032992	6	6	0	0	0	3	6	0	0
mmu_piR_033932	17	6	0	0	0	0	0	0	0
mmu_piR_004800	39	51	24	3	0	0	34	34	53
mmu_piR_016450	0	0	0	0	0	0	0	0	6
mmu_piR_006500	0	0	0	0	3	0	0	0	0
mmu_piR_002566	0	0	0	0	0	3	0	0	0
mmu_piR_028962	11	6	8	0	0	0	0	6	0
mmu_piR_038022	6	0	0	0	0	0	0	0	0
mmu_piR_017855	6	6	4	38	22	17	28	6	0
mmu_piR_031187	0	0	0	0	0	0	0	6	12
mmu_piR_018423	6	11	0	0	8	0	0	11	0
mmu_piR_001034	0	0	0	3	0	0	0	0	0
mmu_piR_030665	0	0	0	0	0	3	0	0	0
mmu_piR_006688	0	0	0	0	0	0	6	0	0
mmu_piR_027651	6	0	0	0	0	0	0	0	0
mmu_piR_001523	0	0	0	0	0	0	6	6	0
mmu_piR_026785	0	0	0	3	0	0	0	0	0
mmu_piR_014515	6	0	0	0	0	0	0	0	0
mmu_piR_006581	0	6	0	0	0	0	0	0	0
mmu_piR_024088	6	6	0	0	0	0	0	0	0
mmu_piR_009550	6	0	0	0	0	0	0	0	0
mmu_piR_036965	0	0	0	3	0	0	0	0	0
mmu_piR_005858	17	0	12	0	0	0	11	0	12
mmu_piR_005591	177	79	113	22	0	20	57	84	82
mmu_piR_019637	5788	5656	4563	561	582	657	4897	5198	3845
mmu_piR_035291	0	0	4	3	0	0	0	0	0
mmu_piR_027379	0	0	4	0	0	0	11	0	6
mmu_piR_026619	0	0	0	0	0	0	0	6	0
mmu_piR_010506	0	0	4	0	0	0	0	0	0
mmu_piR_008979	105	107	56	3	3	0	91	34	23
mmu_piR_012871	6	11	4	0	0	3	0	28	0
mmu_piR_001001	6	0	0	0	0	0	0	6	0
mmu_piR_030291	17	28	12	6	0	3	6	6	0
mmu_piR_028952	0	6	4	0	0	0	0	0	0
mmu_piR_034932	6	6	0	0	0	0	6	6	12
mmu_piR_019359	17	23	20	50	25	28	17	17	18
mmu_piR_038401	0	0	0	0	0	3	0	0	0
mmu_piR_026038	0	0	0	0	0	0	6	0	0
mmu_piR_013957	0	0	0	0	0	0	17	0	0
mmu_piR_001752	17	85	32	69	36	39	57	34	35
mmu_piR_031448	6	0	0	0	0	0	0	0	0
mmu_piR_036555	6	0	0	0	0	0	0	0	0
mmu_piR_007546	11	0	0	0	0	0	0	0	0
mmu_piR_030997	17	0	12	19	3	0	11	17	12
mmu_piR_027546	6	6	0	0	0	0	11	0	0
mmu_piR_034711	17	0	0	0	0	0	11	0	0
mmu_piR_030635	0	6	0	0	0	0	6	0	0
mmu_piR_011436	6	0	0	0	0	0	0	11	6
mmu_piR_007831	0	6	0	0	0	0	0	0	0
mmu_piR_015546	6	0	0	0	0	3	23	6	6
mmu_piR_019691	0	0	8	0	0	0	0	0	0
mmu_piR_032944	0	0	0	0	0	0	0	0	12
mmu_piR_001648	0	0	0	0	0	0	6	0	0
mmu_piR_017120	6	0	12	0	0	0	11	6	0
mmu_piR_007513	105	204	129	32	36	67	131	79	146
mmu_piR_026756	11	0	0	0	3	0	0	0	0
mmu_piR_016134	72	11	77	19	8	11	91	90	70
mmu_piR_022410	0	0	0	0	0	0	6	0	0
mmu_piR_001709	6	0	0	0	0	0	0	0	6
mmu_piR_004460	0	11	0	0	0	0	0	0	0
mmu_piR_015150	0	6	0	0	0	0	0	0	0
mmu_piR_029937	0	0	4	0	0	0	0	0	0
mmu_piR_031799	0	0	0	0	0	0	0	6	0
mmu_piR_037907	0	0	0	0	0	3	0	0	0
mmu_piR_017861	0	0	4	0	0	0	0	0	0
mmu_piR_038305	6	0	8	9	3	0	0	0	6
mmu_piR_025644	0	0	4	0	0	0	0	0	0
mmu_piR_028267	0	11	4	0	0	0	0	6	0
mmu_piR_029379	0	0	0	6	0	0	0	0	0
mmu_piR_002028	0	0	0	0	0	3	0	0	0
mmu_piR_022534	6	0	0	0	0	0	0	6	6
mmu_piR_033422	0	0	0	3	0	0	0	0	0
mmu_piR_014996	0	23	0	0	0	0	0	0	0
mmu_piR_012612	0	6	0	0	0	0	0	0	0
mmu_piR_003239	0	0	4	0	0	0	0	0	0
mmu_piR_018638	6	0	0	0	0	0	0	0	0
mmu_piR_017904	0	0	0	0	0	0	0	11	0
mmu_piR_007340	0	0	0	0	0	3	0	0	0
mmu_piR_012264	0	0	4	0	3	0	23	11	0
mmu_piR_036601	0	0	0	0	0	3	0	0	0
mmu_piR_036282	6	0	0	0	0	0	0	0	0
mmu_piR_012087	0	0	0	16	36	22	0	0	6
mmu_piR_018216	0	0	4	0	0	0	0	0	0
mmu_piR_031547	6	0	0	0	0	0	0	0	0
mmu_piR_001534	0	0	0	0	0	0	0	0	18
mmu_piR_036425	0	0	0	0	3	0	0	0	0
mmu_piR_008895	0	0	0	0	0	0	0	11	0
mmu_piR_006015	6	0	4	0	0	0	0	0	0
mmu_piR_009833	0	0	0	0	0	3	0	0	0
mmu_piR_026339	0	0	0	0	0	0	0	6	0
mmu_piR_028904	0	6	4	0	0	3	11	0	0
mmu_piR_016484	6	0	0	0	0	0	0	0	0
mmu_piR_027958	11	0	0	0	0	0	0	0	0
mmu_piR_006316	0	0	0	0	0	0	6	0	0
mmu_piR_006708	0	0	4	0	0	0	0	0	0
mmu_piR_038882	0	0	16	0	0	0	0	0	0
mmu_piR_005810	0	6	0	0	0	0	0	0	0
mmu_piR_038253	0	0	4	0	0	0	0	0	0
mmu_piR_006456	6	0	4	0	0	0	0	0	0
mmu_piR_018624	0	17	0	0	3	0	0	0	12
mmu_piR_000331	0	0	0	0	0	0	0	0	6
mmu_piR_039054	6	11	20	25	17	22	11	0	6
mmu_piR_031231	0	6	0	0	0	0	0	0	0
mmu_piR_004902	0	0	0	3	0	0	0	0	0
mmu_piR_010529	6	0	8	0	0	0	0	23	0
mmu_piR_034985	0	11	0	0	0	0	0	0	0
mmu_piR_019871	0	0	0	0	0	0	0	0	6
mmu_piR_012810	0	0	0	6	0	0	0	0	0
mmu_piR_009861	0	0	0	0	0	0	0	6	0
mmu_piR_005177	0	6	0	0	0	0	0	0	0
mmu_piR_000226	11	0	0	0	0	0	0	11	0
mmu_piR_015114	0	0	0	0	0	0	0	11	0
mmu_piR_027533	0	0	0	3	0	0	6	0	0
mmu_piR_021106	0	0	0	0	0	0	0	11	6
mmu_piR_038317	0	6	0	0	0	0	0	0	0
mmu_piR_005123	0	6	4	6	3	0	0	0	0
mmu_piR_023546	0	6	0	3	3	0	0	0	0
mmu_piR_029143	0	0	0	0	3	0	6	0	0
mmu_piR_003993	11	34	44	104	83	70	6	73	23
mmu_piR_019598	6	0	4	0	0	6	0	0	0
mmu_piR_015847	0	0	0	0	0	0	0	0	6
mmu_piR_000103	0	6	0	0	0	0	0	0	0
mmu_piR_012187	0	6	0	0	0	0	0	0	0
mmu_piR_032402	0	0	0	6	0	0	0	0	0
mmu_piR_025892	39	45	16	0	14	8	28	39	18
mmu_piR_036328	0	0	12	0	3	0	0	0	0
mmu_piR_009444	0	0	0	0	0	0	11	0	0
mmu_piR_006012	0	0	0	0	0	0	0	11	0
mmu_piR_034757	22	11	8	0	0	3	17	6	0
mmu_piR_004398	0	0	0	0	0	0	0	11	0
mmu_piR_000224	6	28	4	6	6	0	6	6	6
mmu_piR_018323	29896	27349	35258	45815	32730	35138	35753	32957	37817
mmu_piR_025852	0	17	0	0	0	0	23	6	0
mmu_piR_012577	0	0	0	0	0	0	0	0	18
mmu_piR_014923	22	11	20	0	3	3	6	6	0
mmu_piR_001644	287	345	335	19	28	36	267	399	369
mmu_piR_003124	0	0	0	3	0	0	0	0	0
mmu_piR_004470	6	6	4	0	0	3	0	0	0
mmu_piR_005035	6	6	16	0	0	0	0	23	12
mmu_piR_035608	17	23	0	47	39	22	17	6	0
mmu_piR_013094	0	0	0	0	6	0	0	0	0
mmu_piR_030093	0	0	0	0	3	0	0	0	0
mmu_piR_023608	0	0	0	0	3	0	0	0	0
mmu_piR_025443	0	0	0	0	0	0	6	0	0
mmu_piR_023582	0	0	0	3	0	0	0	0	0
mmu_piR_025616	17	6	0	0	0	0	0	0	0
mmu_piR_012713	83	96	149	3	14	3	119	62	99
mmu_piR_019225	11	17	0	0	3	0	6	17	0
mmu_piR_019499	6	0	0	0	0	0	6	6	0
mmu_piR_012017	0	23	4	0	0	0	0	6	6
mmu_piR_035037	0	0	0	0	0	0	0	11	6
mmu_piR_001215	0	0	0	0	0	0	0	6	0
mmu_piR_023484	0	6	0	0	0	0	0	0	0
mmu_piR_010915	0	0	0	0	0	0	0	0	6
mmu_piR_014131	0	0	0	0	0	0	6	0	0
mmu_piR_004114	846	713	504	50	36	59	865	709	755
mmu_piR_010137	0	0	0	0	0	3	0	0	0
mmu_piR_003924	6	0	0	0	0	0	0	0	0
mmu_piR_037320	901	752	545	586	527	394	592	512	562
mmu_piR_013627	0	6	0	3	0	0	0	6	0
mmu_piR_027474	6	17	4	9	0	34	34	6	6
mmu_piR_000875	0	6	0	0	0	0	0	0	0
mmu_piR_026989	0	0	8	0	0	3	0	0	0
mmu_piR_032695	0	0	0	0	0	0	0	0	6
mmu_piR_029016	0	0	0	0	0	0	6	0	0

## Sheet: snoRNA
	M0-1	M0-2	M0-3	M1-1	M1-2	M1-3	M2-1	M2-2	M2-3
ENSMUSG00000064925	125	202	238	262	895	656	362	334	505
ENSMUSG00000065231	106	91	46	160	330	443	35	33	106
ENSMUSG00000077270	0	0	18	0	0	0	0	0	0
ENSMUSG00000088744	10	0	0	0	0	0	0	0	0
ENSMUSG00000077756	211	222	147	218	236	131	292	212	146
ENSMUSG00000095176	0	0	9	0	16	16	0	0	13
ENSMUSG00000064877	0	0	18	0	0	16	0	0	0
ENSMUSG00000077603	29	40	9	15	110	131	0	45	40
ENSMUSG00000080615	6414	15781	9977	18496	17591	13064	10092	7649	5193
ENSMUSG00000089534	0	0	0	0	0	0	0	11	0
ENSMUSG00000088108	48	40	83	29	188	49	23	22	66
ENSMUSG00000089127	0	0	0	0	16	0	0	0	0
ENSMUSG00000064634	547	595	504	713	770	688	385	424	611
ENSMUSG00000080622	0	0	0	0	31	0	0	0	0
ENSMUSG00000087723	0	0	0	0	16	0	0	0	0
ENSMUSG00000089098	19	0	0	0	0	0	0	0	0
ENSMUSG00000077236	10	0	0	0	0	0	0	0	0
ENSMUSG00000064862	0	0	0	0	0	0	12	0	0
ENSMUSG00000077639	0	0	0	0	0	16	0	0	0
ENSMUSG00000088447	0	10	9	0	16	0	0	0	0
ENSMUSG00000105780	6078	5580	5484	4453	3125	3524	5705	5776	5591
ENSMUSG00000077527	442	676	587	582	455	574	688	680	584
ENSMUSG00000094470	0	0	0	0	0	16	0	0	0
ENSMUSG00000084686	48	161	92	116	63	311	58	100	106
ENSMUSG00000064900	0	0	0	0	0	0	12	0	0
ENSMUSG00000065041	163	141	211	320	974	1229	93	145	186
ENSMUSG00000065265	29	30	9	58	79	98	58	0	0
ENSMUSG00000064647	1507	1746	1311	2678	2057	1852	1435	1583	1700
ENSMUSG00000097052	509	474	486	509	628	574	723	725	903
ENSMUSG00000064513	67	61	92	146	346	295	140	123	80
ENSMUSG00000064463	0	0	28	0	0	0	0	0	0
ENSMUSG00000088058	0	0	0	0	0	0	35	0	0
ENSMUSG00000077318	10	0	0	29	31	0	0	22	27
ENSMUSG00000065124	192	283	422	480	1068	1000	268	401	279
ENSMUSG00000065200	29	0	18	44	16	33	0	0	0
ENSMUSG00000065939	29	30	18	15	31	16	12	0	27
ENSMUSG00000093413	19	10	18	15	79	33	0	0	0
ENSMUSG00000077391	29	20	55	44	63	49	12	33	13
ENSMUSG00000065463	4839	4843	4851	3420	3581	4164	4072	4025	4396
ENSMUSG00000064595	10	10	9	0	16	0	0	0	0
ENSMUSG00000065734	6241	6135	6483	9488	8293	9163	5927	6277	5950
ENSMUSG00000065274	0	20	0	0	0	0	0	0	0
ENSMUSG00000077503	0	0	9	0	0	0	0	0	0
ENSMUSG00000077776	10	0	0	0	0	0	0	0	0
ENSMUSG00000087819	19	20	46	44	94	148	35	0	0
ENSMUSG00000084459	0	0	0	15	0	0	0	0	0
ENSMUSG00000064540	2708	3532	3870	4759	3832	3819	3173	3289	2988
ENSMUSG00000089458	0	0	0	29	16	0	0	0	0
ENSMUSG00000065036	557	535	651	771	1099	1426	840	725	784
ENSMUSG00000064487	19	10	18	0	16	0	12	0	13
ENSMUSG00000065228	11599	9364	11261	14596	11858	10310	10675	10213	10306
ENSMUSG00000093178	6692	7578	6621	11133	9691	8589	7537	6366	6813
ENSMUSG00000077575	38	111	73	160	440	213	58	78	53
ENSMUSG00000064966	1997	2290	2577	2343	3141	2803	2275	2196	2005
ENSMUSG00000088056	0	20	0	0	16	82	12	11	0
ENSMUSG00000064450	9937	9243	9996	10143	7649	7147	9602	9990	9656
ENSMUSG00000093645	230	131	183	15	16	16	187	167	266
ENSMUSG00000088628	0	0	0	0	0	0	0	0	13
ENSMUSG00000065272	31128	28272	27236	32365	25224	23916	30870	33560	32035
ENSMUSG00000064570	96	91	64	73	455	328	58	111	0
ENSMUSG00000064984	5674	4853	5456	3725	4178	3967	5425	5430	6229
ENSMUSG00000064776	9669	15418	14581	25074	54908	57683	13720	12019	13879
ENSMUSG00000065004	29	20	28	58	126	148	23	45	13
ENSMUSG00000080469	1699	1362	1339	2954	3220	2705	1820	1583	1275
ENSMUSG00000077440	3120	2805	3035	4031	2403	3098	2508	2732	2882
ENSMUSG00000064400	6375	9182	8923	11526	18078	17900	9228	7470	7292
ENSMUSG00000077734	2381	2452	2439	3580	5262	6081	2217	2631	2497
ENSMUSG00000088524	25885	30038	28299	51880	43411	39029	29272	31018	29458
ENSMUSG00000095868	230	172	238	349	424	295	233	357	279
ENSMUSG00000080365	0	20	18	15	204	49	35	11	13
ENSMUSG00000064471	38	0	0	0	0	0	0	0	0
ENSMUSG00000088273	38	30	9	29	126	148	35	45	93
ENSMUSG00000080486	20134	16548	17194	16415	11293	12507	16380	17572	18435
ENSMUSG00000064514	259	192	257	524	817	803	315	256	186
ENSMUSG00000064620	19	50	119	146	283	197	47	89	53
ENSMUSG00000065196	5559	5338	5585	7829	5686	7327	5763	5920	5591
ENSMUSG00000065378	15602	16487	14361	16910	16271	12900	16684	17360	16549
ENSMUSG00000092819	58	91	46	87	173	229	47	78	53
ENSMUSG00000089317	202	172	165	87	110	98	105	245	106
ENSMUSG00000089350	10	0	0	0	0	0	0	0	0
ENSMUSG00000064665	0	0	0	0	0	16	0	0	0
ENSMUSG00000077777	0	0	0	0	0	0	0	0	27
ENSMUSG00000065883	0	71	9	15	63	49	47	11	13
ENSMUSG00000077158	0	0	9	0	0	0	0	0	0
ENSMUSG00000088654	0	0	0	15	0	0	0	0	0
ENSMUSG00000106585	0	10	0	0	0	0	0	0	0
ENSMUSG00000095220	0	20	9	0	16	0	35	0	40
ENSMUSG00000065289	999	1019	1155	3478	3487	2934	922	948	850
ENSMUSG00000064602	6011	6326	6337	6840	6769	6622	7350	5987	6508
ENSMUSG00000088891	0	0	0	0	0	0	0	0	13
ENSMUSG00000088925	0	0	0	0	16	0	0	0	0
ENSMUSG00000105884	230	40	147	160	173	180	82	78	133
ENSMUSG00000065061	38	50	46	73	204	197	0	56	27
ENSMUSG00000064778	2861	2401	2604	4439	3550	3819	2415	2587	2338
ENSMUSG00000065852	0	40	9	29	47	33	23	33	27
ENSMUSG00000088144	19	30	37	29	31	16	0	22	13
ENSMUSG00000064671	0	0	0	15	0	0	0	11	0
ENSMUSG00000064596	0	0	0	0	0	16	0	0	0
ENSMUSG00000089587	0	10	0	0	0	0	0	0	0
ENSMUSG00000077221	557	565	596	437	817	738	432	413	398
ENSMUSG00000064604	566	505	459	757	848	951	443	502	478
ENSMUSG00000065884	19	0	0	58	0	33	0	0	0
ENSMUSG00000089157	0	0	9	0	0	0	0	0	0
ENSMUSG00000089309	0	0	0	0	0	0	0	22	0
ENSMUSG00000065680	5233	4490	5631	6476	5230	5508	5437	5842	5897
ENSMUSG00000065782	5214	4208	4512	8251	7869	6868	4165	5318	4409
ENSMUSG00000087791	0	0	0	0	0	0	12	0	0
ENSMUSG00000064380	365	333	523	757	2105	2246	245	513	478
ENSMUSG00000077227	0	0	0	29	0	0	0	0	0
ENSMUSG00000077648	0	0	0	0	47	33	0	0	13
ENSMUSG00000095691	0	0	0	0	0	0	0	11	0
ENSMUSG00000064823	3437	4863	3531	5428	4209	5213	3337	2944	2377
ENSMUSG00000077426	298	151	303	597	1414	1410	432	290	332
ENSMUSG00000084734	10	0	0	0	0	0	0	0	0
ENSMUSG00000077457	2026	2028	2293	2561	2026	2278	2182	2029	2059
ENSMUSG00000064741	307	394	358	1193	1523	754	315	435	199
ENSMUSG00000088164	0	0	0	0	0	0	0	0	13
ENSMUSG00000065346	19	30	64	0	31	33	93	45	27
ENSMUSG00000098813	0	0	9	0	0	0	0	0	27
ENSMUSG00000064837	259	414	449	320	565	754	210	334	239
ENSMUSG00000092730	826	888	972	2183	3612	3934	910	970	956
ENSMUSG00000077438	0	20	0	0	0	0	0	0	0
ENSMUSG00000093002	0	0	0	15	0	0	0	0	0
ENSMUSG00000089580	0	0	0	0	0	0	0	0	13
ENSMUSG00000088817	0	10	0	0	0	0	0	0	0
ENSMUSG00000080536	173	172	156	160	94	66	210	201	80
ENSMUSG00000077604	2573	2573	2815	2445	2686	2541	2917	2431	2563
ENSMUSG00000092687	26481	25235	24338	14611	11151	12638	23765	24161	27240
ENSMUSG00000064477	10	0	0	0	0	0	0	0	0
ENSMUSG00000092887	749	666	679	626	754	541	863	892	784
ENSMUSG00000088634	0	10	46	0	0	0	12	11	13
ENSMUSG00000065282	1411	1705	1559	2838	6754	7442	1482	1817	1846
ENSMUSG00000095507	10	0	0	0	0	0	0	0	0
ENSMUSG00000077785	0	0	0	0	0	0	12	0	0
ENSMUSG00000106147	5050	8486	7455	11773	16538	16392	7548	6601	6442
ENSMUSG00000064405	77	91	174	160	220	311	58	111	53
ENSMUSG00000087857	0	0	18	0	0	0	0	11	0
ENSMUSG00000065752	2218	2452	2293	3158	3078	2705	2368	2386	2417
ENSMUSG00000087880	0	40	0	0	0	0	0	0	0
ENSMUSG00000064780	3745	3289	3100	5079	3440	4082	3698	3746	3878
ENSMUSG00000077564	0	0	0	0	16	0	0	0	0
ENSMUSG00000065637	528	575	486	291	236	180	420	557	452
ENSMUSG00000092713	711	575	734	1644	1602	1541	805	702	584
ENSMUSG00000096191	2458	2664	2485	5137	4979	4672	2858	3077	3041
ENSMUSG00000065226	106	40	64	102	283	328	140	33	80
ENSMUSG00000089473	0	0	9	0	0	0	0	0	13
ENSMUSG00000077256	0	0	0	0	0	0	0	11	0
ENSMUSG00000077614	106	151	101	73	110	197	210	33	66
ENSMUSG00000089275	0	0	9	0	0	0	0	0	0
ENSMUSG00000077515	2842	2613	2302	3071	2450	2262	2800	2587	2723
ENSMUSG00000089190	0	0	0	0	0	0	0	11	0
ENSMUSG00000065649	230	293	578	1150	2010	2082	455	457	345
ENSMUSG00000093929	0	0	0	0	0	0	12	0	0
ENSMUSG00000084433	0	0	0	0	16	0	0	0	0
ENSMUSG00000089531	86	101	165	204	455	393	152	89	93
ENSMUSG00000096263	38	20	55	102	157	164	35	89	0
ENSMUSG00000075770	931	989	926	1135	2057	1574	945	847	691
ENSMUSG00000064768	15804	16195	16580	11176	9125	9573	15890	14929	15406
ENSMUSG00000087936	0	0	0	0	0	0	12	0	0
ENSMUSG00000065016	1623	1594	1357	1644	1492	1738	1318	1628	1395
ENSMUSG00000064658	19	10	46	29	157	49	12	0	13
ENSMUSG00000064880	10	0	64	73	251	197	12	0	27
ENSMUSG00000077449	0	30	0	15	63	33	0	0	13
ENSMUSG00000065812	0	0	0	15	31	0	0	0	13
ENSMUSG00000089571	24359	23187	22696	13549	11434	11114	25235	26793	25979
ENSMUSG00000070167	154	252	211	538	1366	1065	327	156	332
ENSMUSG00000065160	1671	1614	1504	2765	2057	2541	1622	1572	1673
ENSMUSG00000077354	0	10	37	160	141	246	23	33	0
ENSMUSG00000077392	0	0	0	0	0	0	0	0	13
ENSMUSG00000088420	173	111	248	204	754	508	163	201	120
ENSMUSG00000077711	538	585	578	960	1115	1328	747	691	757
ENSMUSG00000088835	9006	8546	6337	2619	2686	2639	4223	4460	4688
ENSMUSG00000080616	0	0	0	0	0	16	0	0	0
ENSMUSG00000080352	2832	2240	2008	1441	1869	1787	1295	1349	1660
ENSMUSG00000064751	1920	2119	2320	2168	3989	3573	2053	2286	1926
ENSMUSG00000065853	163	81	73	87	141	115	93	89	159
ENSMUSG00000077736	0	0	0	0	16	0	0	0	13
ENSMUSG00000065818	259	121	248	1368	1869	1557	198	190	186
ENSMUSG00000065738	3293	3027	2879	2096	2796	2328	2217	2598	2311
ENSMUSG00000080463	1834	2048	1999	3129	2717	3180	1727	1717	1448
ENSMUSG00000065640	807	696	614	888	628	672	583	814	478
ENSMUSG00000105037	48	131	73	218	220	295	82	45	93
ENSMUSG00000087802	19	0	0	0	0	0	0	22	0
ENSMUSG00000064609	19	61	18	0	31	33	35	11	27
ENSMUSG00000065716	0	20	0	44	0	49	0	22	0
ENSMUSG00000065899	29	20	73	131	110	148	58	111	106
ENSMUSG00000065669	38	50	28	87	188	246	0	45	53
ENSMUSG00000087867	0	0	0	0	0	16	0	0	0
ENSMUSG00000065870	38	40	64	0	31	0	35	11	27
ENSMUSG00000080478	192	172	183	131	283	361	187	190	186
ENSMUSG00000095472	720	424	477	757	346	623	513	669	452
ENSMUSG00000065924	0	0	9	0	0	0	0	0	0
ENSMUSG00000064441	1699	1463	1660	2081	1822	1557	1470	1762	1461
ENSMUSG00000077680	19	0	0	0	0	0	0	0	0
ENSMUSG00000065262	125	50	28	15	63	66	47	22	40
ENSMUSG00000096684	38	30	18	87	16	16	12	22	40
ENSMUSG00000064437	3437	4954	4246	8426	8136	7704	3897	3925	3334
ENSMUSG00000077571	2285	2785	2696	2241	2026	2262	2240	2431	2391
ENSMUSG00000064791	3188	3340	3613	5836	8623	8212	2683	2598	2656
ENSMUSG00000088323	0	0	9	15	31	49	23	11	53
ENSMUSG00000089585	0	20	0	0	47	66	0	0	0
ENSMUSG00000065328	0	0	0	15	94	0	0	0	0
ENSMUSG00000095031	0	10	18	0	0	0	0	0	13
ENSMUSG00000077549	538	454	468	1150	864	1033	782	569	505
ENSMUSG00000087722	221	252	229	44	94	98	210	223	279
ENSMUSG00000077655	0	0	0	0	0	0	0	0	13
ENSMUSG00000080396	298	283	486	626	393	574	280	279	252
ENSMUSG00000077709	134	182	193	160	597	426	117	178	133
ENSMUSG00000064829	1459	1211	1641	1310	942	606	1493	1516	1448
ENSMUSG00000064525	576	595	779	640	832	1000	677	680	651
ENSMUSG00000077707	0	0	0	0	16	0	0	0	0
ENSMUSG00000088252	58	81	46	116	126	246	58	89	66
ENSMUSG00000104921	29	61	92	73	236	98	117	45	66
ENSMUSG00000065219	3245	2704	2834	3798	3911	4213	2392	3010	2842
ENSMUSG00000088398	0	0	9	0	0	0	0	0	0
ENSMUSG00000089014	298	242	284	451	173	311	327	268	359
ENSMUSG00000065094	2679	2361	2779	3202	2419	2852	2870	2888	3188
ENSMUSG00000064995	38	20	46	73	204	82	93	22	13
ENSMUSG00000065715	163	81	73	87	47	82	105	111	66
ENSMUSG00000065392	15103	15266	16296	12894	12659	12540	14047	13748	14968
ENSMUSG00000089114	0	30	0	0	0	0	0	0	0
ENSMUSG00000064938	17705	16689	17524	19093	18564	15589	17489	18542	18049
ENSMUSG00000080540	355	313	385	451	660	574	292	279	226
ENSMUSG00000065281	18848	16437	17341	30590	20433	23162	17990	18865	16947
ENSMUSG00000064427	202	141	257	1557	3597	3623	140	312	120
ENSMUSG00000064390	807	1019	1220	1077	1256	1098	945	691	584
ENSMUSG00000065642	154	111	248	611	1084	1229	117	312	239
ENSMUSG00000065904	1431	1352	1357	2794	2152	2229	1377	1394	1222
ENSMUSG00000064493	182	182	138	247	518	443	47	178	106
ENSMUSG00000094183	19	10	18	0	31	49	0	0	27
ENSMUSG00000088850	10	0	0	0	0	0	0	0	0
ENSMUSG00000064767	2276	2089	1990	9023	7382	7360	2438	2676	2537
ENSMUSG00000087790	1325	1120	1055	2081	1523	1951	980	1015	1355
ENSMUSG00000064500	2343	1978	2045	3056	1571	2229	1948	2308	1780
ENSMUSG00000088930	0	0	0	0	0	0	12	0	0
ENSMUSG00000088735	0	0	9	15	0	0	0	11	13
ENSMUSG00000065336	173	151	293	102	110	311	128	123	133
ENSMUSG00000064981	67	141	147	189	251	213	35	123	66
ENSMUSG00000084519	0	0	9	15	0	0	12	0	0
ENSMUSG00000065304	67	71	147	175	251	525	93	201	199
ENSMUSG00000065087	557	1181	972	1281	2073	2278	758	624	890
ENSMUSG00000064600	115	161	128	175	471	426	70	100	93
ENSMUSG00000089265	470	424	541	859	565	639	677	502	545
ENSMUSG00000065280	1843	1917	1394	1121	1414	1311	1598	1427	1527
ENSMUSG00000088255	10	0	0	0	0	0	0	0	0
ENSMUSG00000092680	3937	3491	4163	3042	3848	3934	3418	3936	3493
ENSMUSG00000064717	67	131	147	407	1021	787	82	123	93
ENSMUSG00000065283	19	0	0	0	110	197	12	0	13
ENSMUSG00000064382	240	232	220	378	613	656	280	268	159
ENSMUSG00000088906	0	10	0	0	0	0	0	0	0
ENSMUSG00000064899	8075	9606	8748	14713	13507	14376	9613	7537	7783
ENSMUSG00000077625	538	676	587	800	424	426	782	491	611
ENSMUSG00000084521	0	10	0	29	16	16	0	0	0
ENSMUSG00000089011	0	0	0	0	16	0	0	0	0
ENSMUSG00000065305	12597	13047	12472	12297	10837	10540	14875	15063	14676
ENSMUSG00000065673	10	0	0	0	0	0	0	0	0
ENSMUSG00000080461	38	10	9	15	16	16	47	33	27
ENSMUSG00000077611	38	71	28	146	298	213	47	33	27
ENSMUSG00000084667	238519	239297	241692	98478	79048	82549	252470	241869	248536
ENSMUSG00000095772	0	0	0	44	16	0	0	0	0
ENSMUSG00000064655	29	30	46	29	126	180	23	0	0
ENSMUSG00000105115	307	313	477	146	644	246	280	379	372
ENSMUSG00000077394	691	494	752	247	204	197	688	435	598
ENSMUSG00000064871	182	252	193	291	220	180	222	145	252
ENSMUSG00000064410	58	40	64	58	47	115	58	11	80
ENSMUSG00000064850	0	10	0	0	16	0	12	11	0
ENSMUSG00000077220	3649	3057	3494	13767	11748	11097	4433	4103	3891
ENSMUSG00000064844	5569	5822	5603	6360	5356	4950	5588	5697	6083
ENSMUSG00000084708	144	101	202	233	314	311	303	201	133
ENSMUSG00000077494	0	0	0	0	0	16	0	0	0
ENSMUSG00000088504	0	10	28	0	0	0	0	0	0
ENSMUSG00000088169	58	40	46	44	31	66	12	11	53
ENSMUSG00000064442	0	0	0	0	0	16	0	11	27
ENSMUSG00000088870	0	0	0	0	0	0	0	0	13
ENSMUSG00000077506	2103	1604	1605	1135	1256	1361	1657	1962	1846
ENSMUSG00000065628	1123	868	1119	1281	1256	1426	1027	1160	930
ENSMUSG00000094251	19	0	46	0	0	16	12	0	0
ENSMUSG00000094068	0	0	0	15	0	0	0	0	27
ENSMUSG00000077635	0	20	9	0	0	0	0	0	0
ENSMUSG00000065097	1815	2260	2733	4875	11387	10245	2578	2486	2444
ENSMUSG00000065725	58	81	128	175	251	229	58	100	173
ENSMUSG00000088260	0	0	0	0	0	0	0	22	0
ENSMUSG00000077473	0	0	0	0	0	0	23	0	0
ENSMUSG00000077192	566	888	1036	2474	5638	5245	875	959	1076
ENSMUSG00000065706	38	0	0	58	94	98	0	0	0
ENSMUSG00000088094	0	0	0	0	0	0	23	0	0
ENSMUSG00000064841	154	232	403	669	1492	1361	292	312	438
ENSMUSG00000087793	0	0	9	0	0	0	0	0	0
ENSMUSG00000089542	13048	12037	12692	7640	12643	11622	10313	9656	9616
ENSMUSG00000077455	0	0	9	0	0	0	0	0	0
ENSMUSG00000077178	0	0	0	15	0	0	0	0	0
ENSMUSG00000064918	461	515	614	1091	1398	1016	583	513	478
ENSMUSG00000088929	1335	1110	917	1222	880	738	1143	1249	1116
ENSMUSG00000065258	739	656	633	1033	958	1295	443	513	744
ENSMUSG00000077274	10	10	0	0	31	33	0	0	0
ENSMUSG00000077708	0	0	0	0	0	0	0	0	13
ENSMUSG00000065295	1699	1312	1733	1324	1099	1065	1820	1494	1448
ENSMUSG00000098425	5626	4672	5273	2750	5089	5278	4702	4928	5259
ENSMUSG00000077306	0	0	0	0	16	0	0	0	0
ENSMUSG00000088155	0	0	9	0	0	0	0	0	0
ENSMUSG00000077250	0	0	0	15	0	0	0	0	0
ENSMUSG00000098925	19289	19222	19368	23604	39658	42356	18364	20036	22140
ENSMUSG00000095926	0	0	0	0	0	16	0	0	0
ENSMUSG00000077565	230	161	202	451	393	459	222	323	199
ENSMUSG00000065287	202	71	193	291	722	820	140	201	199
ENSMUSG00000064731	15535	15105	16011	24623	17277	19310	16205	17327	17279
ENSMUSG00000065105	230	202	202	306	1005	902	117	178	239
ENSMUSG00000077222	38	61	37	102	141	311	117	33	27
ENSMUSG00000065147	451	555	403	975	2356	2557	455	334	558
ENSMUSG00000088198	0	0	0	0	0	0	35	0	0
ENSMUSG00000088391	0	0	0	0	0	0	0	11	0
ENSMUSG00000064949	1479	1786	1797	4060	6125	5606	1622	1829	1607
ENSMUSG00000064573	29	10	37	0	16	0	0	11	13
ENSMUSG00000093009	6203	5701	5952	6767	4869	5393	5822	6244	6548
ENSMUSG00000077358	2544	2260	2604	640	738	590	2112	2509	2616
ENSMUSG00000093562	86	81	128	146	16	131	105	78	106
ENSMUSG00000077797	5761	5116	5126	4177	2890	4262	5285	5553	5220
ENSMUSG00000088059	250	272	293	233	738	639	210	446	319
ENSMUSG00000093355	202	121	257	349	801	820	140	223	213
ENSMUSG00000084738	0	0	0	0	0	16	0	0	13
ENSMUSG00000065118	134	252	220	233	487	525	233	279	279
ENSMUSG00000065862	144	353	486	437	1571	1819	280	256	332
ENSMUSG00000065362	96	131	183	247	754	688	140	156	80
ENSMUSG00000099280	106	111	101	175	31	0	198	89	213
ENSMUSG00000088781	0	0	9	0	31	0	0	0	0
ENSMUSG00000065089	29	61	46	73	63	98	35	0	13
ENSMUSG00000094274	10	0	9	15	0	16	12	11	0
ENSMUSG00000089093	2458	2533	2311	1237	1131	1410	2322	2609	2431
ENSMUSG00000077505	77	283	193	553	1492	1295	222	245	305
ENSMUSG00000089239	19	10	0	0	16	0	0	0	0
ENSMUSG00000065726	0	0	0	15	0	0	0	0	0
ENSMUSG00000077345	13471	12270	10537	2285	1775	2131	12822	11830	12113
ENSMUSG00000065208	182	111	64	131	188	262	82	89	133
ENSMUSG00000080465	134	172	174	189	424	246	268	290	239
ENSMUSG00000077185	2573	3188	3292	3871	3267	3016	3850	3345	4011
ENSMUSG00000065259	10	20	28	29	31	164	0	0	0
ENSMUSG00000095118	17331	16427	16396	28872	27517	27702	11947	12053	11967
ENSMUSG00000077569	0	0	0	0	0	0	12	0	0
ENSMUSG00000077291	0	0	0	0	16	0	0	0	0
ENSMUSG00000087781	0	0	0	0	0	16	0	0	0
ENSMUSG00000088948	15439	14469	13471	6971	5827	6245	8797	9210	9058
ENSMUSG00000089255	96	81	92	102	220	131	70	78	159
ENSMUSG00000089308	1325	928	1265	7204	8214	5901	1295	1338	1235
ENSMUSG00000089512	768	827	981	582	597	525	747	814	930
ENSMUSG00000080610	2698	2684	2944	4249	3016	2590	2847	3055	3307
ENSMUSG00000065687	470	424	440	306	220	246	455	457	624
ENSMUSG00000077172	0	10	0	0	0	0	0	0	0
ENSMUSG00000077243	0	0	0	29	0	16	0	0	0
ENSMUSG00000064453	9246	8708	8638	2998	2262	2770	6790	6155	6242
ENSMUSG00000064917	19	50	28	262	110	164	128	134	66
ENSMUSG00000095045	0	0	0	0	0	0	0	0	13
ENSMUSG00000096563	0	10	0	0	0	0	0	22	0
ENSMUSG00000088941	0	0	0	0	0	0	12	0	0
ENSMUSG00000077304	0	0	0	0	0	16	0	0	0
ENSMUSG00000064721	11771	10786	11784	19326	14340	14671	12950	13368	14463
ENSMUSG00000088691	0	0	0	0	0	0	12	0	0
ENSMUSG00000064797	202	353	248	437	691	525	233	268	120
ENSMUSG00000077738	0	0	9	0	0	0	0	0	0
ENSMUSG00000088635	0	0	9	0	16	33	0	0	13
ENSMUSG00000077483	19	0	18	0	16	0	0	0	0
ENSMUSG00000064612	2256	2290	2714	2969	2434	2803	2555	2520	2205
ENSMUSG00000087912	979	2159	1467	1601	1037	1442	1388	803	863
ENSMUSG00000095205	4686	4127	4218	5996	4476	5147	4305	4404	4808
ENSMUSG00000077181	0	10	0	0	0	0	12	0	0
ENSMUSG00000095119	346	414	459	393	330	410	280	312	372
ENSMUSG00000093044	230	111	238	160	188	246	222	212	80
ENSMUSG00000088877	0	0	0	0	16	0	0	0	0
ENSMUSG00000065874	0	0	0	29	0	66	0	0	0
ENSMUSG00000065750	48	40	64	73	173	279	12	0	66
ENSMUSG00000095977	10	0	0	0	16	33	0	0	0
ENSMUSG00000088868	29	0	0	29	79	49	0	0	0
ENSMUSG00000077702	2007	2038	2146	771	911	623	1948	2040	1833
ENSMUSG00000077212	28785	26587	27172	16881	12989	12507	27965	28643	27718
ENSMUSG00000094109	19	10	9	58	63	98	12	11	13
ENSMUSG00000064897	0	0	0	0	0	16	0	22	0
ENSMUSG00000077239	3389	3188	3503	6214	5403	5491	3360	4192	3719
ENSMUSG00000064637	58	61	64	73	126	164	117	67	53
ENSMUSG00000089617	547	575	697	830	1147	1065	537	613	691
ENSMUSG00000089427	0	0	0	15	0	0	0	0	0
ENSMUSG00000077714	11954	11271	11600	13432	10649	10786	10792	10704	10599
ENSMUSG00000064440	6318	5489	6878	10361	7115	7770	7140	6578	6667
ENSMUSG00000077733	10	0	0	0	0	0	12	0	0
ENSMUSG00000064761	0	0	0	0	16	0	0	0	0
ENSMUSG00000064901	173	434	312	786	1963	1918	385	357	279
ENSMUSG00000064952	8036	7537	7015	4395	2482	3295	6837	7537	6800
ENSMUSG00000065728	29	20	0	15	16	66	23	22	0
ENSMUSG00000087963	19	20	73	87	188	82	47	67	27
ENSMUSG00000077704	470	343	495	626	832	623	338	413	372
ENSMUSG00000077685	576	515	688	262	236	410	338	591	425
ENSMUSG00000087903	0	0	0	0	0	0	12	0	0
ENSMUSG00000077545	0	0	0	0	0	0	0	11	0
ENSMUSG00000096832	0	0	37	0	0	33	47	11	40
ENSMUSG00000089524	0	0	0	15	16	33	0	0	13
ENSMUSG00000088858	0	10	0	0	0	0	0	0	0
ENSMUSG00000087935	269	404	330	800	1775	1885	548	390	398
ENSMUSG00000064994	106	172	128	58	188	82	93	100	80
ENSMUSG00000077167	307	515	559	1397	1932	2147	583	357	611
ENSMUSG00000095395	10	0	0	0	79	33	0	45	27
ENSMUSG00000064451	58	81	101	0	47	148	23	56	13
ENSMUSG00000080440	38	30	18	44	47	33	12	22	0
ENSMUSG00000077737	451	394	275	538	581	361	152	390	491
ENSMUSG00000094411	768	1080	1201	3012	6534	5819	1015	1082	837
ENSMUSG00000077617	0	0	0	0	0	0	12	0	0
ENSMUSG00000088857	0	10	0	0	0	0	0	0	0
ENSMUSG00000064666	336	333	504	815	1948	2164	327	368	518
ENSMUSG00000084447	0	0	18	0	0	0	0	0	0
ENSMUSG00000087926	0	0	0	0	0	0	0	0	13
ENSMUSG00000065778	144	161	110	175	314	295	175	89	120
ENSMUSG00000064696	19501	18879	18946	16648	15926	14277	21035	20538	19909
ENSMUSG00000080518	595	484	504	917	722	541	490	691	624
ENSMUSG00000088351	595	737	614	247	188	393	478	792	505
ENSMUSG00000099002	10	20	18	15	31	49	0	0	0
ENSMUSG00000084422	0	0	9	0	0	0	0	0	0
ENSMUSG00000065686	0	0	0	44	31	49	0	0	0
ENSMUSG00000077380	10	0	0	0	0	0	0	0	0
ENSMUSG00000065126	6807	6589	6208	7800	6973	7737	6848	6913	6269
ENSMUSG00000065735	0	0	0	0	0	0	12	0	0
ENSMUSG00000077563	711	1211	1183	1790	5167	5278	1248	1483	1288
ENSMUSG00000065799	77	20	28	29	251	98	0	22	66
ENSMUSG00000064495	163	373	385	422	440	410	397	290	478
ENSMUSG00000077180	0	0	0	0	0	16	0	0	0
ENSMUSG00000096473	3706	3057	3136	4308	3958	3377	3022	3579	3918
ENSMUSG00000080364	317	363	440	204	550	361	362	401	398
ENSMUSG00000077493	1488	1594	1706	2678	2199	2442	1517	1929	1461
ENSMUSG00000093289	634	434	385	742	1068	1164	513	435	412
ENSMUSG00000077254	10	0	9	29	94	131	58	0	0
ENSMUSG00000077442	19	0	9	15	47	16	0	45	13
ENSMUSG00000077339	0	0	0	0	16	0	0	0	0
ENSMUSG00000065676	5281	5903	5346	9416	7052	7032	5857	5731	5831
ENSMUSG00000065878	211	192	165	655	487	492	198	212	146
ENSMUSG00000080683	1642	1150	1091	422	565	738	1213	1048	996
ENSMUSG00000077332	10	0	0	0	0	0	0	0	0
ENSMUSG00000077294	182	141	147	131	94	148	105	145	120
ENSMUSG00000088219	0	0	0	0	0	16	0	11	0
ENSMUSG00000065158	10	10	9	29	63	16	0	0	0
ENSMUSG00000089034	10	0	0	0	0	0	23	0	0
ENSMUSG00000088578	10	0	0	0	0	0	0	0	0
ENSMUSG00000065273	5137	4793	4658	3856	3644	3852	4048	4683	5113
ENSMUSG00000087715	0	10	0	0	0	0	0	0	0
ENSMUSG00000065749	0	0	0	0	0	0	12	0	0
ENSMUSG00000084744	19	0	9	0	31	33	0	11	13
ENSMUSG00000064563	941	797	890	815	1445	1492	898	1383	1182
ENSMUSG00000065022	96	91	73	15	94	115	70	123	93
ENSMUSG00000065698	0	0	18	0	16	16	0	0	0
ENSMUSG00000080370	10	0	9	15	16	0	12	0	0
ENSMUSG00000065663	86	141	156	87	330	197	140	123	133
ENSMUSG00000064672	38	10	28	160	157	180	58	11	80
ENSMUSG00000077514	10	0	0	0	31	49	0	33	0
ENSMUSG00000095530	451	373	468	422	393	492	420	446	359
ENSMUSG00000064387	566	767	908	1688	4036	4573	688	747	770
ENSMUSG00000065629	115	121	28	87	236	197	105	67	53
ENSMUSG00000077175	0	0	0	0	0	0	12	0	0
ENSMUSG00000088135	0	0	0	15	0	0	0	0	0
ENSMUSG00000095971	0	0	0	0	0	0	0	22	0
ENSMUSG00000070063	38	20	9	0	79	66	12	45	0
ENSMUSG00000093245	566	777	550	815	675	738	875	580	545
ENSMUSG00000088308	29	20	28	44	110	164	47	56	53
ENSMUSG00000088739	10	0	0	0	0	0	0	0	0
ENSMUSG00000065110	307	333	339	422	173	229	315	268	372
ENSMUSG00000064597	29	20	37	29	94	66	35	0	80
ENSMUSG00000077403	38	30	18	58	157	213	23	45	27
ENSMUSG00000089313	0	10	0	29	31	0	0	0	0
ENSMUSG00000104848	0	0	0	0	16	0	0	0	0
ENSMUSG00000096296	624	373	559	713	691	361	408	825	558
ENSMUSG00000088536	0	0	0	0	31	0	0	0	40
ENSMUSG00000064930	58	10	9	44	16	49	35	33	13
ENSMUSG00000077698	1623	1554	1275	1688	1445	1197	1575	1817	1328
ENSMUSG00000064788	0	0	0	0	0	0	12	0	0
ENSMUSG00000077609	0	0	0	0	0	0	0	0	27
ENSMUSG00000064853	48	61	28	277	691	508	35	67	66
ENSMUSG00000064725	1498	1503	1495	1106	1068	1361	1388	1505	1527
ENSMUSG00000064968	2928	2815	3191	4075	3330	2705	3138	2776	3188
ENSMUSG00000077464	0	0	0	0	0	0	0	0	13
ENSMUSG00000064858	58	20	28	73	79	148	23	45	53
ENSMUSG00000064816	2429	2654	2650	3507	3675	3901	2298	2308	2935
ENSMUSG00000064740	10	0	0	0	0	0	0	0	0
ENSMUSG00000077579	0	0	0	15	0	16	0	0	0
ENSMUSG00000089414	0	0	0	15	0	33	0	0	0
ENSMUSG00000077152	29	0	0	0	0	0	0	45	27
ENSMUSG00000104827	0	0	0	15	16	0	0	0	0
ENSMUSG00000087850	0	0	0	0	0	0	12	0	0
ENSMUSG00000064581	29	50	55	58	220	82	70	78	80
ENSMUSG00000088519	10	0	0	0	0	0	0	0	0
ENSMUSG00000088477	19	0	0	0	0	0	12	0	0
ENSMUSG00000065822	7191	6548	6713	2940	3298	3688	6242	6378	6109
ENSMUSG00000077480	0	30	0	0	0	0	12	0	0
ENSMUSG00000065817	1219	1292	1504	2256	2513	2803	1552	1795	1806
ENSMUSG00000064542	3361	3279	2861	3580	3220	3360	3465	3657	3055
ENSMUSG00000065353	250	283	385	771	1979	2082	210	334	226
ENSMUSG00000064558	0	0	0	15	47	0	0	0	0
ENSMUSG00000077526	0	0	28	0	63	98	12	33	27

## Sheet: snRNA
	M0-1	M0-2	M0-3	M1-1	M1-2	M1-3	M2-1	M2-2	M2-3
ENSMUSG00000088793	0	0	139	0	0	0	0	0	208
ENSMUSG00000088370	0	0	0	0	0	58	0	0	0
ENSMUSG00000094551	190	0	0	0	0	58	0	0	0
ENSMUSG00000064941	0	0	0	0	56	0	0	0	0
ENSMUSG00000087779	190	371	0	136	0	0	212	0	208
ENSMUSG00000065176	3803	5013	3188	6793	3652	4310	1487	2546	2075
ENSMUSG00000096205	10458	14296	9563	16033	16743	20853	12537	10576	11621
ENSMUSG00000065344	0	186	139	0	225	58	0	0	208
ENSMUSG00000095584	0	0	277	136	0	0	0	0	208
ENSMUSG00000064395	0	0	416	136	0	58	425	0	0
ENSMUSG00000064494	0	186	139	0	0	0	0	0	0
ENSMUSG00000064605	0	0	139	0	112	175	0	0	0
ENSMUSG00000089015	0	0	0	272	0	0	0	0	0
ENSMUSG00000087780	0	0	0	0	0	0	212	0	0
ENSMUSG00000080413	190	371	139	272	281	349	1487	196	0
ENSMUSG00000095506	190	0	139	0	0	0	212	0	0
ENSMUSG00000096559	380	0	0	0	0	0	0	0	0
ENSMUSG00000064669	0	186	139	0	0	0	212	0	0
ENSMUSG00000065764	0	0	0	0	0	0	212	0	0
ENSMUSG00000065237	0	186	0	0	0	0	0	0	0
ENSMUSG00000095729	0	0	0	272	0	58	0	0	0
ENSMUSG00000084454	0	0	0	408	0	116	0	0	0
ENSMUSG00000064476	0	0	0	0	0	116	0	0	208
ENSMUSG00000088318	0	0	0	0	0	0	212	0	0
ENSMUSG00000094158	190	557	416	0	112	116	425	392	0
ENSMUSG00000064772	0	371	139	136	281	466	0	392	0
ENSMUSG00000088989	0	0	0	0	0	0	0	196	0
ENSMUSG00000088490	0	0	0	0	0	116	0	0	208
ENSMUSG00000064762	0	0	0	136	112	0	0	0	0
ENSMUSG00000084557	0	0	139	0	0	58	637	0	415
ENSMUSG00000087911	0	0	277	0	0	0	0	0	0
ENSMUSG00000088258	0	0	0	0	0	58	0	0	0
ENSMUSG00000084583	0	0	0	0	112	0	0	0	0
ENSMUSG00000088394	0	0	139	136	0	116	0	0	0
ENSMUSG00000084504	190	186	277	0	56	0	0	0	415
ENSMUSG00000095738	1902	928	693	1087	337	233	1275	1371	2075
ENSMUSG00000096126	0	0	0	0	112	0	0	0	0
ENSMUSG00000096692	190	371	0	272	0	116	0	0	0
ENSMUSG00000088779	0	0	0	136	0	0	0	0	0
ENSMUSG00000064613	0	0	0	136	112	175	0	196	0
ENSMUSG00000096243	2662	3342	4019	19022	3371	4136	2125	1567	4150
ENSMUSG00000089021	0	0	0	0	0	58	0	196	0
ENSMUSG00000098578	190	0	139	0	0	0	0	0	0
ENSMUSG00000096391	190	0	277	543	225	408	0	196	0
ENSMUSG00000064971	190	371	0	136	0	0	212	0	0
ENSMUSG00000084621	0	0	0	0	0	58	0	0	0
ENSMUSG00000064443	0	0	0	0	0	0	0	196	0
ENSMUSG00000065372	0	0	0	0	112	0	0	0	0
ENSMUSG00000095299	761	186	139	272	56	175	212	588	415
ENSMUSG00000084610	0	0	0	0	0	0	0	196	0
ENSMUSG00000084437	0	186	0	272	0	58	0	0	208
ENSMUSG00000077163	380	0	0	0	0	0	212	0	415
ENSMUSG00000094377	52291	45674	40887	19293	14776	14678	36974	46612	53746
ENSMUSG00000084558	190	0	0	0	0	0	0	0	0
ENSMUSG00000075837	0	186	0	0	0	0	0	0	0
ENSMUSG00000065743	190	0	0	0	0	0	0	0	415
ENSMUSG00000096863	190	0	139	0	0	58	0	0	208
ENSMUSG00000095635	190	186	139	0	56	0	425	0	415
ENSMUSG00000094131	0	0	0	0	225	0	0	0	208
ENSMUSG00000065006	380	928	139	0	281	58	212	588	208
ENSMUSG00000093864	190	0	0	0	56	0	0	0	0
ENSMUSG00000064659	0	371	0	0	56	0	212	0	0
ENSMUSG00000064909	0	0	0	0	0	0	212	0	0
ENSMUSG00000064587	1141	928	277	1223	1236	815	425	1371	415
ENSMUSG00000084659	0	186	0	272	225	291	0	392	0
ENSMUSG00000064673	570	0	139	0	0	0	0	0	0
ENSMUSG00000064492	0	186	0	136	56	0	212	0	0
ENSMUSG00000064884	0	0	0	0	0	58	0	0	0
ENSMUSG00000065333	0	0	139	0	0	0	0	0	0
ENSMUSG00000064889	29283	23023	20651	15217	19327	18814	18487	15276	21789
ENSMUSG00000064606	2092	3899	3326	2310	3483	3320	2975	2350	2075
ENSMUSG00000065881	4944	6870	6376	6522	7472	9028	4037	5680	3735
ENSMUSG00000065683	0	186	0	0	0	0	0	0	0
ENSMUSG00000065215	0	0	0	0	0	0	0	196	0
ENSMUSG00000065050	55524	72039	79556	94837	119670	115040	78411	73639	79477
ENSMUSG00000094963	380	186	0	0	112	0	0	0	415
ENSMUSG00000095615	190	0	139	0	112	0	0	196	0
ENSMUSG00000084575	0	0	0	0	0	0	425	0	0
ENSMUSG00000084425	380	557	970	1766	955	1048	425	783	623
ENSMUSG00000064541	0	0	416	408	393	466	212	0	0
ENSMUSG00000095531	0	0	0	0	0	58	0	0	0
ENSMUSG00000089228	0	0	0	0	0	0	0	0	208
ENSMUSG00000064555	0	0	0	0	0	58	0	196	0
ENSMUSG00000089071	0	0	0	0	0	0	212	0	0
ENSMUSG00000088549	0	186	139	136	0	0	0	0	0
ENSMUSG00000084589	0	0	0	0	0	0	0	0	208
ENSMUSG00000064575	0	0	0	136	0	0	0	0	0
ENSMUSG00000096849	0	0	0	0	0	0	0	0	208
ENSMUSG00000065191	380	186	0	272	56	58	0	0	0
ENSMUSG00000065907	380	371	416	272	337	175	0	588	623
ENSMUSG00000064872	0	0	0	136	112	58	0	0	0
ENSMUSG00000096809	190	186	0	0	112	0	0	0	0
ENSMUSG00000096790	190	0	0	0	0	0	212	0	0
ENSMUSG00000064795	380	743	277	0	393	175	425	0	415
ENSMUSG00000088548	190	0	0	0	0	0	425	0	1038
ENSMUSG00000094137	0	0	0	0	112	0	0	0	208
ENSMUSG00000093983	0	0	0	136	112	0	0	196	0
ENSMUSG00000064755	951	371	139	0	169	0	212	588	623
ENSMUSG00000094301	190	0	0	0	56	175	425	196	208
ENSMUSG00000089183	0	0	139	0	0	58	0	0	208
ENSMUSG00000064422	0	186	0	0	0	0	0	0	0
ENSMUSG00000065792	0	0	0	0	56	58	0	0	0
ENSMUSG00000094605	0	186	0	0	56	0	0	0	208
ENSMUSG00000089066	0	0	0	0	56	0	0	0	0
ENSMUSG00000088758	0	0	0	0	0	0	212	0	0
ENSMUSG00000096238	0	0	0	0	0	0	425	0	0
ENSMUSG00000093843	570	557	554	1223	1180	1340	850	0	830
ENSMUSG00000080542	18254	17453	17048	15897	5674	5708	14237	16060	15563
ENSMUSG00000065198	190	0	0	0	0	0	0	0	0
ENSMUSG00000095731	0	186	0	0	0	0	0	0	0
ENSMUSG00000065889	0	0	139	272	0	0	0	196	0
ENSMUSG00000095133	0	0	0	0	56	0	0	196	0
ENSMUSG00000084522	0	0	0	0	0	0	0	392	0
ENSMUSG00000096310	0	0	0	0	0	0	212	0	0
ENSMUSG00000064517	380	371	0	136	169	58	0	392	0
ENSMUSG00000094473	190	186	0	272	112	233	0	0	0
ENSMUSG00000064759	14642	11140	10811	543	56	233	9775	10380	11206
ENSMUSG00000094275	190	0	0	0	0	58	0	0	208
ENSMUSG00000089009	0	0	0	0	0	58	0	0	0
ENSMUSG00000065770	0	0	0	136	56	116	0	0	0
ENSMUSG00000089223	0	0	0	0	0	0	425	0	0
ENSMUSG00000093660	1711	1671	1386	1902	2472	2097	1275	1175	2905
ENSMUSG00000077577	1521	928	1386	1902	2360	2446	850	783	1038
ENSMUSG00000064982	190	0	277	136	112	291	0	588	623
ENSMUSG00000064522	190	186	277	136	225	58	212	0	0
ENSMUSG00000094980	0	0	0	136	56	0	0	0	0
ENSMUSG00000088339	0	0	0	0	0	0	212	0	0
ENSMUSG00000065178	4564	4827	5544	7473	6911	7689	3825	3329	3320
ENSMUSG00000077323	7226	7612	7346	9783	6124	7572	10625	7051	9338
ENSMUSG00000064856	20156	18010	17741	26495	25114	23066	23162	19781	17431
ENSMUSG00000065371	0	0	0	0	169	0	0	0	0
ENSMUSG00000093905	190	186	0	0	0	0	212	0	0
ENSMUSG00000084441	0	0	0	0	56	0	0	0	0
ENSMUSG00000089486	0	186	0	0	56	0	0	196	208
ENSMUSG00000089399	0	0	0	136	0	0	0	0	0
ENSMUSG00000095116	190	0	0	0	0	58	0	196	0
ENSMUSG00000064429	0	0	139	0	0	0	0	0	0
ENSMUSG00000064566	0	0	139	0	0	0	0	0	0
ENSMUSG00000095422	380	0	0	0	0	58	0	0	208
ENSMUSG00000098478	0	0	139	0	0	0	0	392	0
ENSMUSG00000087812	0	0	0	0	0	58	0	0	0
ENSMUSG00000064719	0	371	0	0	0	0	212	0	0
ENSMUSG00000084678	0	0	416	408	225	408	212	588	415
ENSMUSG00000064940	0	186	0	0	0	0	0	0	0
ENSMUSG00000096200	0	0	0	0	56	0	0	0	0
ENSMUSG00000064691	0	186	139	0	0	0	0	196	0
ENSMUSG00000096731	0	0	0	0	112	0	212	588	0
ENSMUSG00000064432	0	0	139	136	112	0	212	0	0
ENSMUSG00000065943	0	0	0	0	0	0	212	0	0
ENSMUSG00000088656	0	0	139	0	0	0	0	0	0
ENSMUSG00000088154	0	186	139	0	0	0	0	0	0
ENSMUSG00000095087	0	0	139	136	112	0	212	196	0
ENSMUSG00000089352	0	0	0	0	0	58	0	0	0
ENSMUSG00000077327	0	0	0	136	0	58	0	196	0
ENSMUSG00000065232	0	186	139	0	281	58	0	0	208
ENSMUSG00000065820	5134	6127	7484	10734	11686	11300	9137	8813	9131
ENSMUSG00000084581	761	186	693	951	337	524	212	588	830
ENSMUSG00000064446	0	0	0	0	56	58	425	0	0
ENSMUSG00000094976	380	371	416	0	337	233	0	0	208
ENSMUSG00000088915	380	186	0	0	0	0	212	0	0
ENSMUSG00000064393	190	186	139	0	56	0	0	392	415
ENSMUSG00000064746	0	0	0	0	56	0	0	0	0
ENSMUSG00000065636	0	0	0	272	169	0	212	0	0
ENSMUSG00000096689	0	371	0	0	0	0	0	0	0
ENSMUSG00000070249	0	0	0	0	0	0	0	196	0
ENSMUSG00000088048	570	0	0	0	0	0	0	0	0
ENSMUSG00000096786	102111	99332	90922	82337	54554	54462	80110	87740	76987
ENSMUSG00000064745	0	0	0	0	0	58	0	0	0
ENSMUSG00000094738	0	743	0	136	0	0	0	0	0
ENSMUSG00000095140	0	0	0	0	0	0	0	0	208
ENSMUSG00000064882	0	0	0	0	0	58	0	0	0
ENSMUSG00000065913	190	0	0	0	0	116	0	196	623
ENSMUSG00000075934	0	0	0	0	0	58	0	0	0
ENSMUSG00000088128	0	0	0	0	0	0	0	196	0
ENSMUSG00000064413	0	0	139	0	0	0	212	0	0
ENSMUSG00000065794	570	0	1247	815	1405	1864	212	588	623
ENSMUSG00000064565	0	0	139	0	0	0	0	0	0
ENSMUSG00000064987	0	0	0	0	56	0	0	0	0
ENSMUSG00000094394	0	186	0	0	0	0	212	0	0
ENSMUSG00000094850	0	0	0	0	0	0	0	196	0
ENSMUSG00000065718	0	0	0	0	56	0	0	0	0
ENSMUSG00000088696	0	0	0	0	0	0	0	0	415
ENSMUSG00000065622	570	557	693	543	169	175	850	588	208
ENSMUSG00000094471	190	0	0	0	0	0	0	0	0
ENSMUSG00000064689	380	0	139	0	0	0	0	0	0
ENSMUSG00000064664	0	0	0	0	56	0	0	0	0
ENSMUSG00000089182	0	0	0	0	0	0	425	0	0
ENSMUSG00000089499	190	0	0	0	0	0	0	0	0
ENSMUSG00000089479	0	0	0	0	0	0	0	196	0
ENSMUSG00000064735	1141	557	416	272	337	699	0	588	415
ENSMUSG00000088407	190	0	0	0	0	0	0	0	0
ENSMUSG00000089549	0	0	0	0	56	0	0	0	0
ENSMUSG00000065331	0	0	0	0	0	0	212	0	0
ENSMUSG00000064921	570	371	693	0	0	0	425	0	1038
ENSMUSG00000065773	0	0	0	679	506	175	0	0	208
ENSMUSG00000064943	0	0	0	0	112	0	0	0	0
ENSMUSG00000065797	0	186	139	0	0	0	0	0	0
ENSMUSG00000064472	0	0	0	0	0	0	212	0	0
ENSMUSG00000084560	0	0	0	0	0	0	0	0	208
ENSMUSG00000080545	0	0	0	136	0	0	0	0	0
ENSMUSG00000095033	0	0	0	0	56	0	0	0	0
ENSMUSG00000089083	17684	12625	14830	19293	5618	4194	14662	25069	15978
ENSMUSG00000096005	0	0	0	0	0	116	0	0	0
ENSMUSG00000087734	190	186	139	136	0	0	0	0	0
ENSMUSG00000064764	0	0	0	136	0	58	0	0	0
ENSMUSG00000088064	0	0	0	136	0	0	0	0	0
ENSMUSG00000096801	0	0	0	0	0	58	0	0	0
ENSMUSG00000088195	4944	2785	4297	951	787	582	5525	4113	4358
ENSMUSG00000065206	190	0	0	0	0	0	212	196	0
ENSMUSG00000065876	190	0	139	0	112	0	0	0	0
ENSMUSG00000065090	0	0	0	0	56	0	0	0	415
ENSMUSG00000077421	190	0	0	0	0	0	0	0	0
ENSMUSG00000089068	0	0	0	0	0	0	0	196	0
ENSMUSG00000084717	0	0	277	0	0	0	0	0	0
ENSMUSG00000096564	0	0	0	0	0	0	0	0	208
ENSMUSG00000089137	761	743	832	0	0	0	425	196	415
ENSMUSG00000077317	0	0	139	0	0	0	0	0	0
ENSMUSG00000064830	0	0	0	0	0	58	0	0	0
ENSMUSG00000064436	0	0	0	0	0	58	212	0	0
ENSMUSG00000089381	0	0	0	0	0	0	0	0	208
ENSMUSG00000088364	0	0	0	0	0	0	0	392	0
ENSMUSG00000064591	0	0	0	0	0	0	212	0	0
ENSMUSG00000094668	1902	1671	1386	2038	1180	1048	850	1175	1453
ENSMUSG00000065747	0	0	0	0	0	0	212	0	0
ENSMUSG00000065751	2852	3528	5267	4212	3315	3961	4037	4700	4358
ENSMUSG00000095616	0	0	0	0	56	116	0	0	0
ENSMUSG00000087875	380	186	139	136	56	58	0	0	0
ENSMUSG00000064926	190	186	0	136	337	58	212	0	208
ENSMUSG00000088275	0	0	0	136	0	0	0	0	0
ENSMUSG00000065708	380	0	0	0	0	0	0	0	0
ENSMUSG00000065188	0	0	0	0	56	0	212	0	0
ENSMUSG00000064983	0	0	0	0	0	58	0	0	0
ENSMUSG00000075983	0	0	0	0	0	0	212	0	0
ENSMUSG00000084497	380	0	693	0	0	0	425	0	0
ENSMUSG00000064715	190	371	139	272	0	0	0	196	830
ENSMUSG00000088096	380	0	0	0	0	0	0	0	0
ENSMUSG00000065096	0	0	0	0	56	175	0	0	0
ENSMUSG00000088152	0	186	0	0	0	116	0	0	0
ENSMUSG00000084652	190	0	693	136	393	233	850	0	0
ENSMUSG00000077369	0	0	139	0	169	0	0	0	0
ENSMUSG00000077461	0	186	0	0	0	58	0	0	0
ENSMUSG00000065373	0	0	416	0	169	58	0	783	0
ENSMUSG00000087708	0	0	0	0	56	0	0	0	0
ENSMUSG00000088516	761	0	416	272	112	0	1062	196	208
ENSMUSG00000065319	0	0	0	0	0	0	0	0	208
ENSMUSG00000094726	0	186	0	0	0	0	0	0	0
ENSMUSG00000064805	0	0	0	0	0	0	212	0	0
ENSMUSG00000075760	1331	1300	693	272	225	291	0	196	623
ENSMUSG00000094405	2282	3899	1386	1359	787	641	1912	979	1868
ENSMUSG00000089510	0	0	0	0	112	0	0	0	0
ENSMUSG00000065389	7986	11140	16771	21603	25844	27726	14025	12730	14733
ENSMUSG00000064967	0	0	0	136	112	58	0	0	0
ENSMUSG00000064543	0	0	0	0	0	58	0	0	0
ENSMUSG00000088768	0	0	0	0	112	0	0	0	0
ENSMUSG00000095676	18064	11883	10672	7201	6461	7339	9350	9597	10583
ENSMUSG00000064831	0	0	0	272	56	58	0	0	0
ENSMUSG00000087894	0	0	0	0	56	58	0	0	0
ENSMUSG00000101392	16543	10397	12613	5571	4607	5009	10412	11555	12866
ENSMUSG00000065045	190	186	139	0	225	58	0	0	208
ENSMUSG00000077791	0	186	0	0	0	58	0	0	0
ENSMUSG00000065944	231033	260119	295357	331929	340637	327586	269656	276342	233243
ENSMUSG00000095059	0	0	0	136	112	0	425	392	0
ENSMUSG00000088625	0	371	0	136	0	116	0	0	0
ENSMUSG00000077857	0	0	0	0	56	0	0	0	0
ENSMUSG00000088951	0	0	0	136	0	0	0	0	0
ENSMUSG00000095396	0	186	139	0	112	58	212	196	0
ENSMUSG00000089416	0	0	0	136	0	0	0	0	0
ENSMUSG00000096211	0	0	0	0	112	116	0	0	0
ENSMUSG00000088402	3233	3342	2079	1495	1798	2330	3612	2546	1868
ENSMUSG00000064779	570	186	139	408	56	116	425	0	415
ENSMUSG00000096208	0	0	0	136	0	0	0	0	0
ENSMUSG00000096639	380	0	0	0	225	0	0	196	0
ENSMUSG00000065017	380	0	554	136	674	582	212	196	208
ENSMUSG00000084703	0	371	0	272	0	58	425	0	0
ENSMUSG00000095998	190	0	139	0	0	0	0	0	208
ENSMUSG00000093956	3423	2785	2633	1359	1910	2388	2337	2154	2075
ENSMUSG00000064769	0	0	139	136	0	0	0	0	0
ENSMUSG00000096018	1141	743	693	408	56	116	425	196	623
ENSMUSG00000088623	0	0	0	0	0	0	212	0	0
ENSMUSG00000088363	0	0	0	0	0	58	0	0	0
ENSMUSG00000094440	0	0	0	136	0	0	0	0	0
ENSMUSG00000080524	0	0	139	0	0	0	0	0	0
ENSMUSG00000064551	190	371	970	815	955	582	425	0	208
ENSMUSG00000094655	2282	3713	2633	4212	2416	3961	2762	2350	2698
ENSMUSG00000084638	1331	3156	3326	0	449	349	1062	2350	1453
ENSMUSG00000088216	0	0	0	136	0	0	0	0	0
ENSMUSG00000075829	0	186	0	0	0	0	0	196	0
ENSMUSG00000075906	0	0	0	0	0	58	0	0	0
ENSMUSG00000096280	21297	14111	9425	6793	2472	3145	9987	13709	14111
ENSMUSG00000096627	0	0	0	0	0	0	0	0	208
ENSMUSG00000093074	0	0	139	272	0	0	0	0	0
ENSMUSG00000065382	0	0	0	0	56	58	0	196	0
ENSMUSG00000088231	0	0	277	0	0	0	0	0	0
ENSMUSG00000064732	0	0	0	0	0	0	0	0	623
ENSMUSG00000065866	2282	557	1109	1902	1966	1631	2550	2742	3113
ENSMUSG00000064876	0	0	139	0	0	0	212	0	0
ENSMUSG00000089242	0	0	139	0	0	0	0	0	0
ENSMUSG00000077387	0	0	0	0	56	0	0	0	0
ENSMUSG00000084632	0	0	0	0	0	58	0	0	208
ENSMUSG00000065040	0	557	0	0	56	0	0	0	208
ENSMUSG00000096022	380	0	0	0	0	0	0	392	0
ENSMUSG00000089271	190	0	0	0	0	0	0	0	0
ENSMUSG00000094026	190	0	0	272	112	0	0	0	0
ENSMUSG00000064682	5895	5570	3465	3533	4888	5184	5950	6855	4565
ENSMUSG00000098940	190	0	416	136	56	408	0	0	208
ENSMUSG00000064653	380	186	139	136	169	0	0	0	0
ENSMUSG00000089189	0	0	0	136	0	0	0	0	0
ENSMUSG00000093999	0	186	277	136	0	58	0	196	0
ENSMUSG00000065238	0	186	416	272	169	233	637	0	0
ENSMUSG00000096202	0	0	0	0	56	0	0	0	0
ENSMUSG00000064490	0	0	0	0	0	58	0	0	0
ENSMUSG00000088188	951	0	554	408	225	408	0	196	208
ENSMUSG00000065380	190	0	0	0	0	0	212	0	0
ENSMUSG00000065905	0	0	0	0	56	58	0	0	1038
ENSMUSG00000095068	0	0	139	0	0	58	0	0	0
ENSMUSG00000065898	0	0	0	0	56	0	0	0	0
ENSMUSG00000064845	380	0	0	0	0	0	0	0	0
ENSMUSG00000099206	0	0	0	0	0	0	212	0	0
ENSMUSG00000084550	0	0	139	0	0	0	0	196	0
ENSMUSG00000064806	190	0	0	0	56	58	0	0	0
ENSMUSG00000095513	0	0	0	0	0	58	0	0	0
ENSMUSG00000094199	190	0	0	0	0	0	212	0	0
ENSMUSG00000093147	0	186	416	0	56	0	0	0	0
ENSMUSG00000064491	0	0	139	0	0	0	0	0	0
ENSMUSG00000096163	0	0	0	136	0	0	0	0	0
ENSMUSG00000065664	0	0	139	0	0	0	0	0	0
ENSMUSG00000065657	0	0	0	0	0	58	0	196	0
ENSMUSG00000096247	0	0	0	0	0	0	212	0	0
ENSMUSG00000089156	0	371	0	272	0	0	0	0	0
ENSMUSG00000077713	0	0	0	0	0	0	0	0	208
ENSMUSG00000087859	0	0	0	136	0	0	0	0	0
ENSMUSG00000088436	0	0	139	0	0	0	0	0	0
ENSMUSG00000087923	0	371	139	0	56	116	0	196	208
ENSMUSG00000084725	0	0	0	0	0	175	0	0	0
ENSMUSG00000077419	951	1114	693	543	169	0	637	1371	415
ENSMUSG00000095980	0	186	0	0	0	0	0	0	0
ENSMUSG00000096804	0	0	0	0	112	0	0	0	0
ENSMUSG00000065791	0	0	0	0	0	0	0	0	208
ENSMUSG00000088066	190	186	277	136	0	0	212	0	208
ENSMUSG00000065212	380	186	277	0	56	116	0	0	208
ENSMUSG00000093856	0	186	0	0	0	58	0	0	0
ENSMUSG00000065313	0	0	139	0	0	58	0	0	0
ENSMUSG00000088184	0	0	0	136	112	0	0	0	0
ENSMUSG00000088201	0	0	0	0	0	0	212	0	0
ENSMUSG00000094419	0	0	0	0	56	0	0	0	0
ENSMUSG00000065658	0	186	0	272	0	58	212	196	0
ENSMUSG00000092888	3423	557	3188	2989	1910	2155	1062	1763	2905
ENSMUSG00000064553	0	186	0	0	0	0	425	0	0
ENSMUSG00000096479	0	186	139	136	56	175	0	392	0
ENSMUSG00000087947	0	0	0	0	0	58	0	0	0
ENSMUSG00000095780	0	0	0	0	0	0	0	0	208
ENSMUSG00000064512	0	186	0	0	0	0	0	196	0
ENSMUSG00000088168	0	0	0	0	56	58	0	196	0
ENSMUSG00000084507	0	371	416	272	169	116	0	0	0
ENSMUSG00000065173	0	0	0	0	0	0	0	196	0
ENSMUSG00000095892	26051	20052	22037	12772	11405	12698	16575	15080	12866
ENSMUSG00000093921	0	0	0	0	0	0	0	196	0
ENSMUSG00000096222	0	743	277	136	112	233	0	0	0
ENSMUSG00000064580	0	0	0	0	112	58	0	196	0
ENSMUSG00000065301	0	0	139	0	0	0	0	0	0
ENSMUSG00000077633	190	0	0	272	0	0	0	0	0
ENSMUSG00000064428	0	186	277	136	0	116	0	196	0
ENSMUSG00000095016	0	186	0	0	0	0	0	0	0
ENSMUSG00000065729	0	186	0	0	0	0	0	0	0
ENSMUSG00000065315	0	0	139	0	56	0	0	0	0
ENSMUSG00000077253	57806	43632	37422	12772	3427	3611	59499	51116	50425
ENSMUSG00000065127	0	186	139	0	0	0	0	196	0
ENSMUSG00000095590	0	0	0	0	56	0	0	392	208
ENSMUSG00000094366	0	0	0	0	56	0	212	0	0
ENSMUSG00000064582	570	186	970	543	1011	582	1062	783	415
ENSMUSG00000065705	0	0	0	0	0	58	0	0	0
ENSMUSG00000095504	0	0	0	0	0	58	0	0	0
ENSMUSG00000065298	0	0	0	0	0	0	0	196	0
ENSMUSG00000065057	0	0	0	0	56	0	212	196	0
ENSMUSG00000096766	761	557	416	1766	562	1107	212	1175	1038
ENSMUSG00000095624	0	0	0	0	0	58	0	0	0
ENSMUSG00000065760	0	0	0	0	0	58	0	196	0
ENSMUSG00000096349	0	186	416	0	56	116	212	0	208
ENSMUSG00000064399	0	0	0	136	56	0	0	0	0
ENSMUSG00000096866	380	557	277	0	0	233	425	196	208
ENSMUSG00000064586	0	0	0	0	56	116	0	392	0
ENSMUSG00000064859	0	371	139	136	0	0	0	196	0
ENSMUSG00000088935	0	0	0	0	0	58	0	0	0
ENSMUSG00000065845	56094	67768	68607	78804	104051	100652	60561	58950	75327
ENSMUSG00000084448	0	0	0	0	56	58	0	0	0
ENSMUSG00000064802	0	0	0	0	56	0	0	0	0
ENSMUSG00000088657	380	0	0	0	0	0	0	0	0
ENSMUSG00000088179	0	0	0	0	56	0	0	0	0
ENSMUSG00000093967	0	186	0	0	0	0	0	0	0
ENSMUSG00000064408	0	186	0	0	0	0	212	0	0
ENSMUSG00000065277	0	0	0	0	0	0	0	196	415
ENSMUSG00000064632	190	0	0	543	112	116	212	0	208
ENSMUSG00000065296	0	0	0	136	0	0	0	0	0
ENSMUSG00000064923	2092	3528	4019	5435	5281	6873	1912	3329	1038
ENSMUSG00000087896	0	0	0	0	0	0	0	0	208
ENSMUSG00000064619	0	0	0	0	0	0	0	196	0
ENSMUSG00000080538	3423	2599	4297	1223	899	757	3400	3917	4773
ENSMUSG00000088121	190	0	0	0	0	0	0	0	0
ENSMUSG00000064481	0	0	139	0	0	116	212	0	415
ENSMUSG00000065162	0	0	0	0	56	175	0	0	0
ENSMUSG00000064734	0	0	0	0	56	0	0	0	0
ENSMUSG00000094754	380	0	139	0	56	0	0	0	0
ENSMUSG00000089070	0	0	0	0	0	0	212	0	0
ENSMUSG00000096147	570	743	139	0	169	175	425	196	0
ENSMUSG00000065934	761	1300	1247	1359	1629	1864	850	783	415
ENSMUSG00000088250	0	0	0	0	56	0	0	0	0
ENSMUSG00000064403	6845	9469	10256	13859	18316	17358	11687	8421	8093
ENSMUSG00000084601	0	0	416	0	0	0	0	0	0
ENSMUSG00000064854	0	0	139	136	0	0	425	0	0
ENSMUSG00000065307	0	0	0	0	0	0	425	0	0
ENSMUSG00000096181	0	186	0	0	0	0	0	0	0
ENSMUSG00000065836	3423	2414	1525	2310	2247	2505	3400	979	1660
ENSMUSG00000094020	0	371	0	136	0	0	0	0	0
ENSMUSG00000094400	0	0	0	0	56	0	0	0	0
ENSMUSG00000065251	0	0	0	0	0	1398	0	0	20959
ENSMUSG00000077666	5134	8912	4712	9511	11686	11999	5950	7834	7885
ENSMUSG00000065330	0	0	0	136	0	58	0	0	0
ENSMUSG00000065674	3423	1485	1109	1359	506	757	1487	1763	1453
ENSMUSG00000089562	0	0	0	0	56	0	0	196	208
ENSMUSG00000064572	0	0	0	0	0	58	0	0	0
ENSMUSG00000084700	107055	101003	85378	64130	90623	97856	124097	114963	111641
ENSMUSG00000088957	0	371	0	0	0	0	0	0	0
ENSMUSG00000065018	0	0	0	136	169	233	0	196	0
ENSMUSG00000088160	0	0	0	0	0	58	212	0	0
ENSMUSG00000065811	0	0	0	0	0	0	0	196	0
ENSMUSG00000088343	0	0	0	0	56	0	0	0	0
ENSMUSG00000065042	0	0	0	0	0	0	0	0	208
ENSMUSG00000065659	0	186	0	0	0	0	0	0	0
ENSMUSG00000064550	0	0	0	0	56	0	0	0	0
ENSMUSG00000089199	0	371	0	136	169	58	212	196	208
ENSMUSG00000089288	0	0	0	0	0	0	0	196	0
ENSMUSG00000065384	0	0	0	0	56	0	0	0	0
ENSMUSG00000087754	6845	9655	8316	12364	14383	13455	6587	7442	11828

## Sheet: repeatRNA
	M0-1	M0-2	M0-3	M1-1	M1-2	M1-3	M2-1	M2-2	M2-3
LTR/ERVL-MaLR	1064	916	834	68	66	57	877	1034	839
Low_complexity	11	23	8	1	4	4	4	12	4
srpRNA	11756	14433	16923	12345	15190	16878	15949	16502	18693
LTR	1434	1602	1165	241	216	141	1602	1247	1215
LINE/CR1	0	0	5	0	0	0	8	0	0
Simple_repeat	1579	1448	1264	379	342	290	1489	1627	1286
Unknown	25	12	13	5	6	1	13	8	17
scRNA	101706	101661	82053	41893	40334	34316	84284	86350	70763
DNA/hAT-Charlie	14	31	13	3	1	1	8	8	25
LTR/ERV1	608	635	501	442	418	350	751	658	743
Satellite	25	12	40	3	0	0	25	45	8
tRNA	305840	281548	221647	359347	347568	290572	181836	191569	169729
LINE/L2	28	12	19	13	3	6	21	29	25
LTR/ERVL	231	162	165	6	9	7	260	319	167
SINE/B2	4756	4713	3842	454	432	431	4405	5134	4096
Retroposon/L1-dep	4	12	16	6	6	3	13	8	13
snRNA	5236	5649	4980	2884	5514	5911	4451	5298	5035
SINE/tRNA	0	0	3	0	0	0	8	0	0
SINE/ID	11	12	3	4	0	1	4	20	21
SINE/MIR	18	19	13	3	0	4	17	25	8
SINE/B4	28	19	37	1	1	1	21	33	38
rRNA	542568	558825	640628	569115	562768	624605	676108	656348	696303
LINE/L1	3731	3258	2866	224	175	194	3205	3654	2864
LTR/ERVK	2056	1968	1448	250	286	268	1678	1999	1687
SINE/Alu	6783	6489	5249	604	743	928	6385	7358	6392
SINE/5S-Deu-L2	10462	16539	16254	11708	25915	25028	16570	20708	20029
SINE/tRNA-RTE	25	4	11	1	1	1	8	8	0
