# Supplementary material for: Changes in the Small Noncoding RNAome During M1 and M2 Macrophage Polarization
Source: Front Immunol. 2022 May 10;13:799733. doi: 10.3389/fimmu.2022.799733 (PMC9127141; doi:10.3389/fimmu.2022.799733)
Supplement: Supplementary file 4 [file Table_2.xlsx]

## Sheet: Sheet1
Primer name	sequence (5' to 3')
ENSMUSG00000077253	CATCACTTCTGGGCCTTTTGGCTA
ENSMUST00000104032.3	GCGGCGCTTGTAATGATGTTGATCAA
ENSMUST00000082983.2	TCGCGTACATGTGATGAAGCAAATCAG
ENSMUST00000122718.3	GCCTGCATGATGACGAACAAATACTGA
ENSMUST00000082983.2	CGCGTACATGTGATGAAGCAAATCAGT
DQ714299	AACCGGTGAAAGGATGGACC
DQ561111	CACCGTGTTCAGATCGTATAAATC
DQ710106	AACCTCCTAAGGATGTATGTGGT
DQ703900	AATATTAGCGCCGCTGGTGT
DQ712821	AACAGACGTCAACACTTGCTG
DQ703493	ACGGTATATGAGTTCGAGGCC
DQ549760	AACCTCCTGCCAATGATGACA
DQ541470	AATTGCTCGAGGATCACGAGT
DQ719430	AACAGAGCACTGAGATGGGAG
DQ541777	AAGAATGGCTGGTCCGAAGG
DQ541851	AAGCTGAGGTAGGTGAACCTG
DQ713872	CTATCATACCTCCCACACCCAA
DQ708952	AACCTCCCATGCCTTGAGTG
mmu-miR-144-5p	AGCGAGGCGGATATCATCATAT
mmu-miR-451a	AACACGTGAAACCGTTACCATT
mmu-miR-486b-5p	AACTTGATTCCTGTACTGAGCTG
mmu-miR-486a-5p	AACTTGATTCCTGTACTGAGCTG
mmu-miR-193b-3p	AATAGTCAACTGGCCCACAAAG
mmu-miR-144-3p	CGCCGCGTACAGTATAGATGATGTACT
mmu-miR-486b-3p	AGTATAATCGGGGCAGCTCAG
mmu-miR-486a-3p	AGTATAATCGGGGCAGCTCAG
mmu-miR-363-3p	ACACTACGAATTGCACGGTATC
mmu-miR-488-3p	AACACGCTTGAAAGGCTGTTT
mmu-miR-150-5p	ACGACGTCTCCCAACCCTT
mmu-miR-148a-5p	ACACTACGAAAGTTCTGAGACAC
mmu-miR-148a-3p	AACCGGTCAGTGCACTACAG
mmu-miR-143-3p	ATGCGCTGAGATGAAGCACT
mmu-miR-31-5p	AGTATAATAGGCAAGATGCTGGC
mmu-miR-145a-5p	ACGCATGTCCAGTTTTCCCA
mmu-miR-181c-5p	AACACGTGAACATTCAACCTGT
mmu-miR-222-5p	AGGTGTTCTCAGTAGCCAGTG
mmu-miR-96-3p	ATGCGCCAATCATGTGTAGTG
mmu-miR-362-5p	AACGGCAATCCTTGGAACCTA
mmu-miR-188-3p	AACAGACTCCCACATGCAGG
mmu-miR-449a-5p	AACACGTGTGGCAGTGTATTG
mmu-miR-500-5p	AAGAGCGTAATCCTTGCTATCTG
mmu-miR-5107-3p	AAGCTTACAACCTGTGCTTCTC
mmu-miR-5107-5p	AAGAATTGGGCAGAGGAGGC
mmu-miR-199b-5p	AAGCACCCCAGTGTTTAGACTA
mmu-miR-5620-5p	TATATGACGAGGCAGGGGCT
mmu-novel-142-star	AACAGTGTCTGGCATTACTGTAG
mmu-miR-511-3p	CCAGGCCAAATGTGTAGCAAA
mmu-miR-511-5p	ACCATTCAATGCCTTTTGCTCT
DQ699360	AATGCACTGGTTGGTGATGTAG
DQ551308	ACGAGATCTGCTTAAGCAATAGG
DQ569022	AACGATATCAATCTGTAGACCAGG
DQ551741	AACACGCTGGAACTCACTTTG
DQ569324	AATGCTTTCACTCTGTAGACCAG
DQ718721	AGCAGGTGATTTTCAAGACAGG
DQ554102	ACGGTATATGGCCTCGAACTC
DQ554594	AAGCACTGGGAATTGAACTCAG
DQ547060	AAGTACTCTGAGACAGGGTTTCT
DQ693758	ACTATCTTACAACAAGCGCTCG
DQ708438	AACAGTGTATCTTCAGACACACC
DQ554082	AACGGCTGGCCTCAAACTC
DQ550258	AACAGATGCCCTCTTCTGGAG
DQ554593	AAGCACTGGGAATTGAACTCAG
DQ707807	ACCGCATGCACTAGCAAGAT
DQ695279	AAGAAGACTGTGTAGCCCTGG
DQ698828	CGCAGGATCTAATGAAATCTGATG
DQ690018	AACTTGATTACCAGAAGTCGACC
DQ706330	AATCGGCGTGGAGTTACAGAT
DQ541610	AACAATGCCCTGGCTGTCC
DQ710106	AACCTCCTAAGGATGTATGTGGT
DQ550742	AACGATATGCGCTATGCCGA
DQ550765	ATAGTGATGCGGGATGCCTG
DQ686272	AACACGTGACCACTTAGAACAC
DQ545504	AAGAATTGAACGCGCCCGA
DQ703900	AATATTAGCGCCGCTGGTGT
DQ548138	ACGTATGCTGATCACGAAGGT
DQ551040	ATATCATGCTCCGTCCACTCC
DQ551351	AACAGATGCTTCAACAGTGCTT
DQ704410	ACGACAATGGGTTTCTTCCCT
DQ723486	CCGCTCGTAGATTTGATGTTCA
DQ539915	ACATTGGCAACATTTCCTGGG
DQ697660	AACGATATTGCAACTTCGTCGT
DQ709776	AACAAGAGGCGTGGGTTCG
DQ726164	AGCGAATTCGAGCCTGAGC
DQ698745	GCACGTCCTGAACTTCCAAAA
DQ694365	AACACGCTACGAGATCGTCC
DQ698530	AGCCAGCGTACGATTCAGTTA
DQ719488	AACTTGATTTGGTCGCAGTTGA
DQ689049	CGACATGCAAAATGGAATCTCG
mmu-novel-1-mature	CGCCTGGTGGGTGCATATGTT
mmu-novel-3-mature	CCGCATTTGATGGCCCTGAAGT
mmu-miR-92a-1-5p	AGGTTGGGATTTGTCGCAATGCT
mmu-novel-198-mature	CACCCGTGATGAAAGCTGAGC
mmu-miR-6992-5p	TGCCTGTGATGGTTTGGCTGAG
mmu-miR-26a-2-3p	CGGCGCCTGTTCTTGATTACTTGTTTC
mmu-miR-27a-5p	AGGGCTTAGCTGCTTGTGAGC
mmu-let-7c-1-3p	GCGCTGTACAACCTTCTAGCTTTCC
mmu-miR-181b-1-3p	GCCGCTCACTGAACAATGAATGC
mmu-miR-6539	GCACAGTGATGAACTCTGAGGGC
mmu-miR-23b-5p	TGGGTTCCTGGCATGCTGATTT
mmu-miR-3091-3p	CGGGCCTGACCAGTCTCAA
mmu-miR-128-1-5p	TATACGGGGCCGTAGCACTGT
mmu-miR-25-5p	AGGCGGAGACTTGGGCAATT
mmu-miR-29b-1-5p	GCCGCTGGTTTCATATGGTGGTTTA
mmu-novel-227-mature	GCGCACAGTGATGGATCTGAGT
mmu-miR-6399	CCGCTTGCAATGATGGTATTCTGAGG
mmu-novel-199-mature	GAGGCGTTCCGGTAGCTCA
mmu-miR-27b-5p	CGCAGAGCTTAGCTGATTGGTGAAC
mmu-miR-466i-5p	CGTGTGTGTGTGTGTGTGTGTG
mmu-novel-22-mature	TCGCTCTCCAGCCACCATTT
mmu-miR-5122	TAATACCGCGGGACCCGG
mmu-miR-541-5p	CAAGGGATTCTGATGTTGGTCACACT
mmu-miR-7669-3p	GAGCTGGGTGTGGTGGC
mmu-novel-185-mature	ACCTGTGGTGGCTGCAAG
mmu-miR-692	CCATCTCTTTGAGCGCCTCACTC
mmu-novel-131-mature	CTCAGTGCCTGGCTTGTCC
mmu-novel-203-mature	GGCGTGAATTGGCTCAGCAGAT
mmu-novel-251-mature	CCACAGGAGCCAGATGTTGCATT
mmu-novel-15-star	TATAGTGGGCATGCAGTAGTGGACC
mmu-miR-129-1-3p	CGCAAGCCCTTACCCCAAAAAGTAT
mmu-miR-129-5p	CTTTTTGCGGTCTGGGCTTGC
mmu-miR-6933-3p	AGGTGTTTCCTCTGCCGTCA
mmu-miR-1948-3p	CCTTTAGGCAGAGCACTCGTACAG
mmu-miR-1948-5p	TGCGCCGATATGAGTATTCTGCCTAA
mmu-novel-155-mature	GGGCAGTGGACAGCGAAG
mmu-novel-264-mature	TATACCTCCTGCCAGCAGGGA
mmu-miR-155-3p	GGCGCTCCTACCTGTTAGCATTAAC
mmu-novel-183-mature	TGGGACTATGCTCTGGCTCC
mmu-miR-155-5p	CGCGTTAATGCTAATTGTGATAGGGGT
ENSMUST00000083752.3F	CAAATGGCTGCCACAGCAAG
ENSMUST00000083752.3R	GACATAGGGCCCATGAGCAG
ENSMUST00000083349.3F	CTGTGTTCCTACACTGACCAT
ENSMUST00000083349.3R	GTGGCCTAGGCTGAAGTGT
ENSMUST00000082493.3F	CGTGGGCCTCTCATAGTGTC
ENSMUST00000082493.3R	GGCAATGGTTAGGAGCCACA
ENSMUST00000104066.3F	TCCTCAGCCTTACTCCAGGG
ENSMUST00000104066.3R	CAATGCCAGGGCACTCTACA
ENSMUST00000104166.3F	ATTTATGGCAGGCCCCTTTCC
ENSMUST00000104166.3R	CAATGGTTCAGAGCCAAGAGC
ENSMUST00000082919.3F	GGCGTGTTTTTGGTTCCCTG
ENSMUST00000082919.3R	ATGGTTGATCCTGAGCCTGC
ENSMUST00000083884.3F	GATGCCACAGTTAGGGCAGT
ENSMUST00000083884.3R	GCATCAGCTTAGCCTTTGGC
ENSMUST00000082946.3F	TGTCGTTCCCCCTGCTTAAA
ENSMUST00000082946.3R	ACCAAGCGTCTCTGCCTTAG
ENSMUST00000082738.3F	CTGAATCAAGGCCGCAGTTT
ENSMUST00000082738.3R	AGGCTCCTGCTTGAAACCAA
ENSMUST00000082783.3F	GGTTAATCCTTGCCTGTTCCTCCT
ENSMUST00000082783.3R	ATCATCATATTCTACTGCCCTCCGA
ENSMUST00000158683.2F	ACCCAGGAAACAGTGATGTAGT
ENSMUST00000158683.2R	CATCAGCTATGTGCTTGGACG
ENSMUST00000104317.3F	AGAGAAGAGGCTCCACACCT
ENSMUST00000104317.3R	GCTGTGACTCCAGACAGGAT
ENSMUST00000083708.3F	CCTGCTGAAAGAAAAGCCATGT
ENSMUST00000083708.3R	AGGTGTCACGATTTTTACCCCA
ENSMUST00000104004.5F	ACATGTGCGTCAGTAGGTGG
ENSMUST00000104004.5R	GGCAGAACACTGAGCGTAGA
ENSMUST00000083419.3F	GCCTGCATATTCCTACGACTTCTCA
ENSMUST00000083419.3R	TTGTCTCCTCAGTCATGGTCCAC
ENSMUST00000082967.3F	GCACTCAGTGAGCCTTTTGC
ENSMUST00000082967.3R	CAACACAACACGTTGCCACT
ENSMUSG00000094411F	GACAGTTGCCTGCTGTCAGT
ENSMUSG00000094411R	CGTCAACCTTCTGAACCAGC
ENSMUST00000104423.3F	GTTCTGGTGGGCTGTGACTC
ENSMUST00000104423.3R	AGCACACTCTCAAGGAAGCAA
ENSMUST00000083107.3F	CTGAGTGTCGGAAGTGTGCT
ENSMUST00000083107.3R	AGAGGCAAGCTCTACTGGTG
ENSMUST00000104024.3F	ACATGAAGCAGTGATGACAGA
ENSMUST00000104024.3R	ACATGAAGCTCAGGGTTGGA
ENSMUST00000158946.3F	GCTGCTGAGGTTGTGTGATTG
ENSMUST00000158946.3R	TGTACATGCATCAGGGCGTTT
ENSMUST00000158468.5F	GTGTTCAATGATGATTTCTGATGCT
ENSMUST00000158468.5R	GGTAGTGACTGAAGCTGCCC
ENSMUST00000158323.3F	TGGTGATTCTGAGTGTCTCGC
ENSMUST00000158323.3R	TGCGGTGATGGCGTCAG
ENSMUST00000104497.3F	GCTCTGCTATGGGGGTGATG
ENSMUST00000104497.3R	ATCACTCAGACACCAGGACT
ENSMUST00000083888.3F	TCGATGAAGAGGTGATGACGA
ENSMUST00000083888.3R	CAGAACGCAGCATAGTGAGG
ENSMUST00000083018.3F	TCCTTCTGACCCTCCACTGT
ENSMUST00000083018.3R	TCACTGTCCTCTTCATCTCCCT
ENSMUST00000083703.3F	CTAGACAAAGTGCGGGGGAG
ENSMUST00000083703.3R	AAGACTGAGCCACGTGAGGA
ENSMUST00000158323.3F	CGCCAAAGAGGACTTAAAGCTG
ENSMUST00000158323.3R	CTTCGCTCATAGGACGCTGG
ENSMUST00000117033.3F	GCCTCCAGGACCTTTGACAT
ENSMUST00000117033.3R	AACCCCTCAGACTCCTGGAT
ENSMUST00000157726.2F	CGGCGATGAGGAGATACCAA
ENSMUST00000157726.2R	TCGGCTCAGAATAGCGTATAAGA
ENSMUST00000104514.3F	TGCCCTGAGCTCTTGTGATG
ENSMUST00000104514.3R	GCTCCTTCACTTCAGAGCGT
ENSMUST00000104206.3F	CCAAATCTGAGCATCAGAAGGC
ENSMUST00000104206.3R	TCATGCCCCAGACCAAAAGG
ENSMUST00000158210.3F	ATAGCACTACTGGCCTTGCC
ENSMUST00000158210.3R	CTCACATGTTGGCTACCCCC
ENSMUST00000157097.4F	TGCAACAGGAGCCTCTTTAGT
ENSMUST00000157097.4R	CCAAGGTCCCTTAGGACAACC
ENSMUST00000082519.3F	GCCAATGATGACACCACACT
ENSMUST00000082519.3R	GCCTTCAGTCCCGTCTTGAAA
ENSMUST00000104170.3F	TGTTGTCAATGATGCATCTTATTGG
ENSMUST00000104170.3R	CAGTGGTAGTGACGAATGGGT
ENSMUST00000104157.3F	ACCTTTTGGAACTGAATCTAAGTGA
ENSMUST00000104157.3R	TGTTGTCTCAGTGGTAGTGACG
ENSMUST00000175746.3F	ACAATGATGGCTGACCAGGG
ENSMUST00000175746.3R	CATCACCCCCATAGCAGAGG
ENSMUSG00000065773F	CGAGGCTCACCCATTGCACTTT
ENSMUSG00000065773R	GCAGTCGAGTTTCCCGCATTTG
ENSMUSG00000096243F	GCAGTATCGTAGCCAATGAGGTT
ENSMUSG00000096243R	AATTGCCAATGCCGACTATATTGC
ENSMUST00000083455.3F	CCAGAGCGAGGTTCATCCATTGC
ENSMUST00000083455.3R	CAGGGAGTAGTTCCTCCATCCACAA
ENSMUST00000082469.4F	CCAGGGCGAGGCTTATCCATTG
ENSMUST00000082469.4R	CCAGGGAAAGTGCGAACACAGTA
ENSMUST00000082469.4F	GTGGGGTTGAATGAGTTTGAGC
ENSMUST00000082469.4R	GGGACAGGGCTAGAGGAGAG
ENSMUST00000082989.2F	CGAGGCTCACCCATTGCACTTT
ENSMUST00000082989.2R	GCAGTCGAGTTTCCCGCATTTG
ENSMUSG00000065820F	TGGAAGTAGGAGTTGGAATAGGAGC
ENSMUSG00000065820R	AGGTCGATGCGTGGAGTGGA
ENSMUST00000157129.4F	CCTGGCAGGAGAGATACCATGATC
ENSMUST00000157129.4R	GGTGTCACAGAGGTCAGAACATCT
ENSMUST00000083116.4F	CCAGGGCGAGGCTTATCCATTG
ENSMUST00000083116.4R	ACGCAGTCCTGCACTACCACAA
ENSMUSG00000096205F	CCAGGGCGAGGCTTATCCATTG
ENSMUSG00000096205R	GCAGTCGAGTTTCCCGCATTTG
ENSMUST00000083911.3F	CCAGGGCGAGGTGTATCCATTG
ENSMUST00000083911.3R	AATCGCAGTGGTCAGCACATCC
ENSMUSG00000064856F	CTAGGAGTTGGAATAGGAGCTTGCT
ENSMUSG00000064856R	TACCAGGTCGATGCGTGGAGTG
ENSMUSG00000096786F	TCGCTTCGGCAGCACATATACTA
ENSMUSG00000096786R	GCCATGCTAATCTTCTCTGTATCGT
ENSMUSG00000095892F	ACTCTGGTTTCTCTTCAGATCGTAT
ENSMUSG00000095892R	GTTGTTCCTCTCCACGGAAATCTT
ENSMUSG00000095676F	GTGGAGAGGAACAATTCTGAGTCTT
ENSMUSG00000095676R	TGCACGAGCAGGACCTCAA
ENSMUST00000116892.3F	GGTTGCGCTACTGTCCAATGAAC
ENSMUST00000116892.3R	TGTGTTGTCAGGCGTTAGCAGTA
ENSMUSG00000101392F	TCGCTTCGGCAGCACATATACTAA
ENSMUSG00000101392R	AATATGGAACGCTTCACGAATTTGC
ENSMUSG00000094405F	TGGAGAGGAACAACTCTGAGTCTTA
ENSMUSG00000094405R	CTGGGTAGGCAGGACCTCAAA
ENSMUSG00000094377F	GCAGTATCGTAGCCAATGAGGTT
ENSMUSG00000094377R	TGCCAATGCCGACTATATTTCAAGT
ENSMUSG00000096280F	ACTCTGGTTTCTCTTCAGATCGTAT
ENSMUSG00000096280R	TGGGTTAAGACTCAGATTTGTTCCT
ENSMUST00000116888.3F	ATGAAAGGAGAGAAGGTTAGCACTC
ENSMUST00000116888.3R	TGGTTAGATGCCACGAAGTAGGT
ENSMUST00000157570.3F	TGGAACAACACAGAGAAGAACATGA
ENSMUST00000157570.3R	AAATGGGCTGCTTCACGAACTG
ENSMUSG00000077253F	GCAGAGAAGATTAGAATGGCTCCT
ENSMUSG00000077253R	GCTTCATCAATTTGTGTCATCCTTG
ENSMUST00000122689.3F	GCTCATAGGGTAAGACTGGGCAGAT
ENSMUST00000122689.3R	AAAGGAGAAAGCGGGTGAATTTGC
ENSMUST00000082987.3F	GCTTGCTTCGGCAGCACATA
ENSMUST00000082987.3R	TGCTAATCTTCTCTGTATCCTTCCA
ENSMUSG00000064759F	GTAAGTACACTATAGCTGTCTTCAG
ENSMUSG00000064759R	GATCTGACACCTTCTTCTGGT
ENSMUSG00000089137F	GAGAAGATTAGCATGGAAGGAAGGT
ENSMUSG00000089137R	TGGCGACATATGCAGCTAGAGAC
ENSMUST00000082991.3F	CCTGCACATTGTTAGAGCTTGG
ENSMUST00000082991.3R	GACCAGAGTGGGGTGTTAGC
ENSMUST00000181621.4F	GTGGCTGTTTCTACGCTCAG
ENSMUST00000181621.4R	CATTCTTAGTGCTCACGGGCT
ENSMUST00000083883.3F	ACTGGCTGTGGACTTTCTGG
ENSMUST00000083883.3R	AACCTGGTGACTGACTGTGC
ENSMUST00000103997.3F	TGCTTGATGCAATGTGAAAACCA
ENSMUST00000103997.3R	TCAGAGCCGGTGAAATGTGG
ENSMUST00000158917.3F	GCCTGGCTTCCCTGTTGTTA
ENSMUST00000158917.3R	TTGCCCAAAGCTTCCCTGAT
ENSMUSG00000064791F	ACCAGAACGCAAGGCAGTGT
ENSMUSG00000064791R	TCACTCAGACATCCAAGGAAGGTAA
ENSMUST00000083804.3F	GGTCAATGATGTGTTGGCATGTA
ENSMUST00000083804.3R	TGACACATCAGCGAATTCAGA
ENSMUST00000082889.3F	AGCACAAGTGATGAGTGACA
ENSMUST00000082889.3R	TTTCAACCCCATGGTTCAGT
ENSMUST00000082519.3F	GCCAATGATGACACCACACT
ENSMUST00000082519.3R	GCCTTCAGTCCCGTCTTGAAA
ENSMUSG00000095118F	ATTCGTAGTTTCCACCAGAAATGCT
ENSMUSG00000095118R	TCGCTCAGACATCCAAGGAAGG
ENSMUST00000157287.3F	GTGATGAGTACACAAATGTTGATGA
ENSMUST00000157287.3R	TGAAATCAGAGTTGGATCTTCATGT
ENSMUST00000158323.3F	CGCCAAAGAGGACTTAAAGCTG
ENSMUST00000158323.3R	CTTCGCTCATAGGACGCTGG
ENSMUST00000116702.3F	TAGCACTGGGCTCCAAACAC
ENSMUST00000116702.3R	GTGTCAAAGGTCCTGGAGGG
ENSMUST00000158210.3F	ATAGCACTACTGGCCTTGCC
ENSMUST00000158210.3R	CTCACATGTTGGCTACCCCC
ENSMUST00000122751.4F	GCAGAGAAGATTAGAATGGCTCCT
ENSMUST00000122751.4R	GCTTCATCAATTTGTGTCATCCTTG
