# Supplementary material for: Changes in the Small Noncoding RNAome During M1 and M2 Macrophage Polarization
Source: Front Immunol. 2022 May 10;13:799733. doi: 10.3389/fimmu.2022.799733 (PMC9127141; doi:10.3389/fimmu.2022.799733)
Supplement: Supplementary file 5 [file Table_3.xlsx]

## Sheet: M1_vs_M0.miRNA_DE_significant
miRNA	MeanCPM(M1)	MeanCPM(M0)	log2(M1/M0)	log2FoldChange	pvalue	qvalue	result
mmu-let-7b-3p	4.72333	22.9833	-2.28271	-1.89686	7.80008e-12	7.84224e-11	down
mmu-let-7c-1-3p	2.24	36.56	-4.0287	-3.62309	3.3838e-32	7.62892e-31	down
mmu-let-7e-3p	7.63333	4.89667	0.640513	1.01603	0.00388214	0.0156125	up
mmu-let-7e-5p	419.213	200.6	1.06336	1.4419	6.55428e-74	3.48313e-72	up
mmu-let-7f-1-3p	9.15667	28.79	-1.65267	-1.26819	2.4561e-08	1.88385e-07	down
mmu-miR-101a-5p	2.03667	0.73	1.48024	1.88803	0.0187434	0.062255	up
mmu-miR-1198-3p	8	26.92	-1.75061	-1.36685	2.99783e-07	2.12418e-06	down
mmu-miR-125a-5p	11180.1	5201.76	1.10386	1.48311	1.44151e-135	1.07249e-133	up
mmu-miR-128-1-5p	0.276667	3.32333	-3.58641	-3.16082	0.000729509	0.00335034	down
mmu-miR-129-1-3p	0.613333	0.0001	12.5825	5.02337	0.00758121	0.0283438	up
mmu-miR-129-5p	2.37667	0.0866667	4.77732	5.11364	4.62957e-05	0.000277774	up
mmu-miR-132-3p	26.8533	15.5267	0.790353	1.16953	3.69527e-09	3.05475e-08	up
mmu-miR-132-5p	31.4867	15.2067	1.05004	1.43216	5.49841e-14	6.01591e-13	up
mmu-miR-146a-5p	130533	37024.5	1.81786	2.19858	0	0	up
mmu-miR-146b-3p	30.55	11.7467	1.37892	1.75738	2.01003e-17	2.49244e-16	up
mmu-miR-146b-5p	76026.5	12995.1	2.54853	2.92826	0	0	up
mmu-miR-149-5p	48.0233	6.92333	2.7942	3.16863	5.58046e-59	2.44227e-57	up
mmu-miR-152-5p	8.5	22.18	-1.38372	-1.01121	5.6993e-05	0.000323685	down
mmu-miR-155-3p	20.3067	0.413333	5.6185	6.03249	1.70116e-28	3.33069e-27	up
mmu-miR-155-5p	2120.2	17.8367	6.89321	7.26662	0	0	up
mmu-miR-181a-1-3p	36.5633	135.957	-1.89468	-1.50948	2.49105e-35	5.7917e-34	down
mmu-miR-181a-2-3p	1.47667	7.80333	-2.40175	-1.98533	5.07813e-05	0.000299851	down
mmu-miR-181b-1-3p	1.91667	30.85	-4.0086	-3.58098	7.87027e-27	1.33079e-25	down
mmu-miR-1938	1.25667	0.353333	1.8305	2.17836	0.0307947	0.0950676	up
mmu-miR-193a-3p	6.09333	3.38333	0.848786	1.23552	0.00593882	0.0227757	up
mmu-miR-1943-5p	27.8933	13.2233	1.07683	1.45517	3.01598e-13	3.25201e-12	up
mmu-miR-1945	4.26667	1.36	1.6495	2.03258	0.000434375	0.00212615	up
mmu-miR-1948-3p	1.66	0.0433333	5.25956	5.4764	0.000200818	0.00105217	up
mmu-miR-1948-5p	0.89	0.0001	13.1196	5.55592	0.00103654	0.00464569	up
mmu-miR-1957a	1.93333	0.886667	1.12463	1.5078	0.0449638	0.130676	up
mmu-miR-210-3p	139.373	68.8533	1.01736	1.39981	3.3329e-36	8.26559e-35	up
mmu-miR-210-5p	29.9567	5.80667	2.36709	2.74556	1.92485e-27	3.49289e-26	up
mmu-miR-212-3p	21.1633	9.14	1.2113	1.602	3.22675e-10	2.82435e-09	up
mmu-miR-212-5p	197.3	109.383	0.850998	1.22834	7.34065e-43	2.2756e-41	up
mmu-miR-21a-5p	130.043	49.1033	1.4051	1.78844	4.81909e-59	2.24087e-57	up
mmu-miR-21c	1.07333	0.136667	2.97336	3.38232	0.00845102	0.0312814	up
mmu-miR-221-3p	19282.7	11883.9	0.698303	1.07908	6.86072e-105	4.25364e-103	up
mmu-miR-222-3p	9452.09	5988.64	0.658405	1.03823	1.53714e-98	8.79718e-97	up
mmu-miR-222-5p	35.73	146.68	-2.03746	-1.66284	1.01737e-47	3.60438e-46	down
mmu-miR-223-5p	2.06667	8.34667	-2.01389	-1.61731	0.000241844	0.00123241	down
mmu-miR-22-3p	5292.82	2141.92	1.30513	1.68526	4.52709e-190	4.81165e-188	up
mmu-miR-22-5p	33.6933	15.2367	1.14492	1.52047	9.3061e-16	1.09901e-14	up
mmu-miR-23b-5p	1.80333	24.6133	-3.7707	-3.37481	1.53618e-21	2.15645e-20	down
mmu-miR-25-5p	3.73667	37.7833	-3.33793	-2.96274	7.18799e-29	1.44537e-27	down
mmu-miR-26a-2-3p	0.52	11.7933	-4.50332	-4.26562	2.03518e-11	1.99233e-10	down
mmu-miR-26b-3p	16.9033	69.6667	-2.04316	-1.67056	9.59692e-26	1.51917e-24	down
mmu-miR-27a-5p	3.37	57.5233	-4.09333	-3.6787	1.42682e-42	4.08291e-41	down
mmu-miR-27b-5p	11.04	73.3067	-2.7312	-2.35665	4.24958e-41	1.171e-39	down
mmu-miR-28a-3p	39.9433	14.65	1.44705	1.83201	6.62217e-23	9.66057e-22	up
mmu-miR-28a-5p	85.5367	46.4433	0.881071	1.25981	7.74683e-27	1.33079e-25	up
mmu-miR-28c	78.3	33.23	1.23653	1.61485	2.46556e-37	6.32542e-36	up
mmu-miR-29b-1-5p	0.356667	3.25	-3.18779	-2.84466	0.00102592	0.00462597	down
mmu-miR-29c-5p	8.45	32.84	-1.95843	-1.56916	8.57106e-12	8.50249e-11	down
mmu-miR-301a-5p	20.9733	90.67	-2.11207	-1.7313	2.47369e-31	5.41302e-30	down
mmu-miR-301b-5p	3.50667	17.2833	-2.30121	-1.8928	6.31308e-08	4.79279e-07	down
mmu-miR-3091-3p	0.133333	1.6	-3.58496	-3.36625	0.0177671	0.0592769	down
mmu-miR-3095-3p	2.98667	1.33667	1.1599	1.52426	0.012635	0.0445519	up
mmu-miR-3095-5p	2.08	0.886667	1.23012	1.61402	0.0262943	0.0828938	up
mmu-miR-30b-3p	38.89	191.373	-2.29892	-1.92299	3.9139e-69	1.94129e-67	down
mmu-miR-30c-1-3p	2.13333	8.53	-1.99944	-1.60246	0.0002389	0.00122581	down
mmu-miR-30c-2-3p	6.06	16.1867	-1.41742	-1.04261	0.000669187	0.00311172	down
mmu-miR-3109-3p	8.2	2.70667	1.59911	1.98239	7.63488e-07	5.35882e-06	up
mmu-miR-3109-5p	3.92	1.59	1.30183	1.68443	0.00301735	0.0125414	up
mmu-miR-32-3p	2.77	10.57	-1.93202	-1.54063	6.85673e-05	0.000383564	down
mmu-miR-342-3p	2760.71	619.207	2.15655	2.53686	0	0	up
mmu-miR-342-5p	6.52667	2.26667	1.52577	1.89943	1.17415e-05	7.34089e-05	up
mmu-miR-3473a	1.8	0.35	2.36257	2.70206	0.00392197	0.0156879	up
mmu-miR-3473b	4.34	1.21333	1.83872	2.2179	4.99567e-05	0.000297342	up
mmu-miR-3473e	1.83	0.566667	1.69127	2.0372	0.0155994	0.0532382	up
mmu-miR-34a-3p	1.64	5.67333	-1.7905	-1.40191	0.00769464	0.0286241	down
mmu-miR-34c-5p	10.35	2.93333	1.81902	2.17417	1.2709e-06	8.67478e-06	up
mmu-miR-351-3p	2.56333	6.92667	-1.43414	-1.06378	0.0143706	0.0497289	down
mmu-miR-374c-3p	6.56	18.0033	-1.4565	-1.07869	8.71082e-05	0.000476533	down
mmu-miR-3963	27.1767	16.54	0.716409	1.08875	6.45682e-05	0.00036393	up
mmu-miR-466i-5p	0.64	3.45667	-2.43324	-2.07896	0.00890657	0.0328044	down
mmu-miR-5100	1.38333	0.17	3.02454	3.36082	0.00684564	0.0258536	up
mmu-miR-5104	2.09667	0.616667	1.76553	2.14884	0.0120164	0.0427761	up
mmu-miR-5122	1.92	0.226667	3.08246	3.47382	0.000495134	0.00237664	up
mmu-miR-541-5p	0.89	0.0866667	3.36026	3.7094	0.0165253	0.0556327	up
mmu-miR-6238	5.67	0.926667	2.61323	2.97311	1.47399e-07	1.07515e-06	up
mmu-miR-6240	35.3467	11.3467	1.63931	2.01369	4.66211e-20	6.19394e-19	up
mmu-miR-6399	0.233333	1.81667	-2.96083	-2.58783	0.0195147	0.0645285	down
mmu-miR-6538	2.00333	0.69	1.53773	1.92825	0.016607	0.055656	up
mmu-miR-6539	5.29333	81.26	-3.9403	-3.54235	2.72559e-56	1.12658e-54	down
mmu-miR-6896-5p	0.973333	0.266667	1.8679	2.24312	0.0492972	0.142159	up
mmu-miR-692	0.653333	0.05	3.70782	4.11316	0.0245929	0.078193	up
mmu-miR-6933-3p	0.78	0.0001	12.9293	5.35231	0.00294723	0.0123884	up
mmu-miR-6937-5p	5.2	1.76333	1.56021	1.92827	0.000152705	0.000805763	up
mmu-miR-6992-5p	0.0001	1.19333	-13.5427	-4.84189	0.00395502	0.0157355	down
mmu-miR-7062-5p	9.35667	5.01333	0.900224	1.28892	0.000234775	0.001213	up
mmu-miR-7091-5p	1.12333	3.85333	-1.77832	-1.42366	0.0218683	0.0710481	down
mmu-miR-7669-3p	0.59	0.0433333	3.76717	3.9823	0.0295106	0.0922516	up
mmu-miR-7679-5p	6.62	3.06667	1.11016	1.48348	0.000315197	0.00157387	up
mmu-miR-874-3p	1.22	0.226667	2.42824	2.80238	0.0117903	0.0423767	up
mmu-miR-92a-1-5p	0.23	12.48	-5.76184	-5.38732	2.58228e-11	2.49508e-10	down
mmu-miR-9-3p	8.12	5.03667	0.68901	1.07466	0.00267951	0.0113918	up
mmu-miR-96-3p	1.00333	4.53333	-2.17577	-1.82073	0.00332266	0.0135827	down
mmu-miR-99b-3p	122.577	53.8767	1.18595	1.56643	1.35448e-51	5.30385e-50	up
mmu-miR-99b-5p	38408	20136.7	0.931579	1.31151	3.83705e-147	3.17196e-145	up
mmu-novel-105-mature	4.74333	2.2	1.1084	1.48783	0.00184781	0.00799285	up
mmu-novel-106-mature	2.63	0.786667	1.74124	2.11067	0.00307601	0.0127142	up
mmu-novel-131-mature	1.35333	0.0866667	3.9649	4.30513	0.00296566	0.0123958	up
mmu-novel-155-mature	1.05667	0.0001	13.3672	5.77578	0.000528721	0.00248967	up
mmu-novel-15-star	0.536667	0.0001	12.3898	4.80962	0.0146273	0.0501508	up
mmu-novel-164-mature	0.69	0.0866667	2.99305	3.33643	0.0459425	0.133001	up
mmu-novel-169-mature	80.59	308.233	-1.93535	-1.5645	1.17191e-42	3.48761e-41	down
mmu-novel-172-mature	1.11	0.233333	2.2501	2.64704	0.0250319	0.0792499	up
mmu-novel-175-mature	17425.8	10296.9	0.759013	1.13984	2.68162e-115	1.81375e-113	up
mmu-novel-183-mature	1.69	0.0001	14.0447	6.47431	1.39703e-05	8.66157e-05	up
mmu-novel-185-mature	0.59	0.0433333	3.76717	4.00983	0.0299598	0.0931439	up
mmu-novel-188-mature	81.04	309.317	-1.93238	-1.56152	6.26636e-43	2.02703e-41	down
mmu-novel-18-mature	2.02	0.526667	1.93939	2.32192	0.00535925	0.0206595	up
mmu-novel-191-mature	1.67333	0.496667	1.75238	2.12976	0.0129739	0.045531	up
mmu-novel-193-mature	71.6033	20.8767	1.77814	2.15522	7.31241e-36	1.75498e-34	up
mmu-novel-198-mature	0.0001	1.23667	-13.5942	-4.90718	0.00327594	0.0134658	down
mmu-novel-199-mature	15.1833	109.737	-2.85349	-2.4938	2.61963e-51	9.74501e-50	down
mmu-novel-1-mature	0.26	31.9	-6.9389	-6.42661	8.62739e-21	1.16705e-19	down
mmu-novel-203-mature	0.47	0.0001	12.1984	4.62626	0.0243151	0.0776415	up
mmu-novel-206-mature	270.993	954.66	-1.81673	-1.43864	2.43627e-15	2.83217e-14	down
mmu-novel-220-mature	7.43333	0.946667	2.97308	3.35536	3.37132e-11	3.17502e-10	up
mmu-novel-227-mature	0.24	2.05667	-3.0992	-2.73529	0.0198785	0.0654406	down
mmu-novel-22-mature	9.04667	1.07	3.07978	3.44896	3.10158e-13	3.29654e-12	up
mmu-novel-251-mature	0.496667	0.0001	12.2781	4.72188	0.0300464	0.0931439	up
mmu-novel-257-mature	2.17333	0.96	1.1788	1.54639	0.0387668	0.11537	up
mmu-novel-264-mature	1.03667	0.0001	13.3397	5.77761	0.00043875	0.00213353	up
mmu-novel-269-mature	1272.29	5404.91	-2.08684	-1.70831	1.58831e-254	2.36341e-252	down
mmu-novel-3-mature	0.113333	10.7333	-6.56538	-6.17205	1.56134e-08	1.22277e-07	down
mmu-novel-5-mature	969.29	4144.25	-2.09611	-1.71766	1.92144e-185	1.78694e-183	down
mmu-novel-6-mature	1274.24	5410.37	-2.08609	-1.70757	5.9315e-253	7.35506e-251	down
mmu-novel-95-mature	2.29333	0.66	1.79691	2.15673	0.00443711	0.0174667	up
mmu-novel-9-mature	19.8933	2.92	2.76824	3.1447	2.83813e-24	4.22313e-23	up

## Sheet: M1_vs_M0.subcluster1
	M1-1	M1-2	M1-3	M0-1	M0-2	M0-3
mmu-let-7b-3p	-0.987836	-0.946854	-1.17004	1.08488	0.993088	1.02676
mmu-let-7f-1-3p	-0.704099	-0.738336	-0.885574	0.894781	0.702965	0.730263
mmu-miR-1198-3p	-0.586828	-1.27635	-0.610675	0.537078	1.08802	0.848756
mmu-miR-128-1-5p	-0.836398	-0.580839	-1.20377	0.423838	1.01965	1.17751
mmu-miR-152-5p	-0.702536	-0.840994	-0.399501	0.765402	0.658	0.519629
mmu-miR-181a-1-3p	-0.869433	-0.842807	-1.09232	0.992971	0.941441	0.870144
mmu-miR-181a-2-3p	-0.548569	-1.0258	-1.20849	0.82713	0.94855	1.00718
mmu-miR-222-5p	-1.1443	-0.955616	-0.916221	0.991903	1.02476	0.999476
mmu-miR-223-5p	-0.568882	-0.922296	-0.927439	0.950305	0.645451	0.822861
mmu-miR-26b-3p	-1.12523	-0.993213	-0.858211	1.02127	1.01606	0.939326
mmu-miR-29b-1-5p	-0.88551	-1.01409	-0.574809	0.603108	1.01316	0.85815
mmu-miR-29c-5p	-0.661366	-1.23992	-0.887618	0.908097	0.905064	0.975742
mmu-miR-301a-5p	-0.986007	-1.09941	-1.00075	1.12328	1.08842	0.874479
mmu-miR-301b-5p	-0.559382	-1.12536	-1.3884	1.30156	0.931834	0.839744
mmu-miR-3091-3p	-0.738025	-0.738025	-0.252599	1.16887	0.283454	0.27633
mmu-miR-30b-3p	-1.21295	-1.13884	-1.05287	1.21014	1.14595	1.04857
mmu-miR-30c-1-3p	-0.653987	-0.696422	-1.06207	0.683745	0.71646	1.01228
mmu-miR-30c-2-3p	-0.956228	-0.279121	-0.721763	0.512757	0.838952	0.605402
mmu-miR-32-3p	-0.705762	-0.687972	-1.03847	0.64663	0.936518	0.849056
mmu-miR-34a-3p	-0.602631	-0.471386	-0.914028	1.02913	0.494437	0.464483
mmu-miR-351-3p	-0.745601	-0.585858	-0.405526	0.483948	0.678538	0.574499
mmu-miR-374c-3p	-0.704122	-0.704122	-0.579902	0.482738	0.735519	0.769888
mmu-miR-466i-5p	-0.601226	-1.38363	-0.246131	1.09663	0.743999	0.390362
mmu-miR-6399	-0.690906	-0.436333	-0.616905	0.811595	0.798133	0.134416
mmu-miR-6992-5p	-0.546307	-0.546307	-0.546307	0.176159	0.994712	0.468049
mmu-miR-7091-5p	-0.777102	-0.738832	-0.293893	0.739021	0.551018	0.519789
mmu-miR-96-3p	-0.938251	-0.657157	-0.583156	1.03636	0.7123	0.4299
mmu-novel-169-mature	-1.30308	-0.952862	-0.662115	0.925454	0.987186	1.00541
mmu-novel-188-mature	-1.29692	-0.956343	-0.660114	0.927582	0.985912	0.999883
mmu-novel-198-mature	-0.556128	-0.556128	-0.556128	1.07148	0.234645	0.362259
mmu-novel-206-mature	-1.31891	-0.741853	-0.697734	0.8991	0.89766	0.961736
mmu-novel-227-mature	-0.90437	-0.121961	-0.90437	0.898857	1.01783	0.0140163
mmu-novel-269-mature	-1.0433	-1.1302	-0.957753	1.07583	1.03533	1.0201
mmu-novel-5-mature	-0.992428	-1.20133	-0.954364	1.08558	1.03787	1.02467
mmu-novel-6-mature	-1.0425	-1.13135	-0.956355	1.07549	1.03435	1.02037

## Sheet: M1_vs_M0.subcluster2
	M1-1	M1-2	M1-3	M0-1	M0-2	M0-3
mmu-let-7c-1-3p	-1.61128	-1.6356	-2.07675	1.85289	1.76816	1.70259
mmu-miR-181b-1-3p	-1.34779	-1.76026	-2.11333	1.73831	1.65028	1.83281
mmu-miR-23b-5p	-1.41729	-1.78443	-1.59179	1.65234	1.69044	1.45073
mmu-miR-25-5p	-1.45992	-1.85445	-1.26432	1.44402	1.59827	1.53639
mmu-miR-26a-2-3p	-2.09795	-1.65434	-0.960446	1.4381	1.48701	1.78762
mmu-miR-27a-5p	-1.52361	-1.82459	-2.29707	2.0961	1.94085	1.60831
mmu-miR-27b-5p	-1.46636	-1.18452	-1.29169	1.24044	1.4152	1.28694
mmu-miR-6539	-1.75207	-1.46812	-2.40851	2.03601	1.90307	1.68962
mmu-miR-92a-1-5p	-1.64468	-2.01205	-1.52662	1.45784	1.91585	1.80966
mmu-novel-1-mature	-2.01161	-2.67153	-2.4085	2.19982	2.45817	2.43365
mmu-novel-199-mature	-1.86007	-1.22909	-1.12385	1.35047	1.43978	1.42276
mmu-novel-3-mature	-1.65799	-1.84703	-1.58399	1.84339	1.46622	1.77941

## Sheet: M1_vs_M0.subcluster3
	M1-1	M1-2	M1-3	M0-1	M0-2	M0-3
mmu-let-7e-5p	0.429978	0.491357	0.668186	-0.675593	-0.463819	-0.450109
mmu-let-7e-3p	0.179165	0.211029	0.431419	-0.190069	-0.25147	-0.380074
mmu-miR-101a-5p	0.689688	0.741006	-0.306299	-0.43183	-0.132817	-0.559748
mmu-miR-125a-5p	0.568347	0.435453	0.652246	-0.592962	-0.640455	-0.422629
mmu-miR-129-5p	0.972681	0.649788	0.835178	-0.596933	-0.930357	-0.930357
mmu-miR-129-1-3p	0.440701	0.440701	0.14372	-0.341707	-0.341707	-0.341707
mmu-miR-132-5p	0.641487	0.396509	0.463362	-0.466205	-0.589681	-0.445471
mmu-miR-132-3p	0.450935	0.197045	0.476842	-0.438491	-0.423945	-0.262386
mmu-miR-146a-5p	0.873919	0.942651	0.911806	-0.987883	-0.905735	-0.834759
mmu-miR-146b-5p	1.25993	1.26236	1.30022	-1.28403	-1.26571	-1.27276
mmu-miR-146b-3p	0.578585	0.636898	0.758474	-0.489773	-0.584101	-0.900084
mmu-miR-149-5p	1.26521	1.23996	1.44062	-1.19468	-1.45738	-1.29373
mmu-miR-1938	-0.0110625	0.499311	0.585041	-0.318386	-0.4261	-0.328803
mmu-miR-193a-3p	0.253146	0.661488	0.18942	-0.305345	0.10312	-0.901829
mmu-miR-1943-5p	0.403886	0.599422	0.527127	-0.497296	-0.527777	-0.505362
mmu-miR-1945	0.663866	0.679604	0.475359	-0.222078	-0.403625	-1.19313
mmu-miR-1948-5p	0.648546	0.326618	0.392207	-0.45579	-0.45579	-0.45579
mmu-miR-1948-3p	0.802881	0.215403	0.959902	-0.71817	-0.71817	-0.541847
mmu-miR-1957a	0.301802	0.600419	0.0437853	-0.0949209	-0.550222	-0.300863
mmu-miR-210-5p	1.25629	1.08515	0.98979	-1.32403	-1.36503	-0.642173
mmu-miR-210-3p	0.527093	0.636619	0.340774	-0.454982	-0.586494	-0.463011
mmu-miR-212-5p	0.344617	0.340148	0.578374	-0.50361	-0.402773	-0.356756
mmu-miR-212-3p	0.714054	0.714054	0.261199	-0.702762	-0.290099	-0.696448
mmu-miR-21a-5p	0.812551	0.617147	0.649677	-0.765322	-0.597015	-0.717039
mmu-miR-21c	0.489452	0.567808	0.233113	-0.438561	-0.41325	-0.438561
mmu-miR-22-5p	0.548182	0.450671	0.652771	-0.46776	-0.766671	-0.417192
mmu-miR-22-3p	0.676508	0.584129	0.700372	-0.737092	-0.709956	-0.513962
mmu-miR-221-3p	0.380424	0.372904	0.293409	-0.349832	-0.369397	-0.327507
mmu-novel-175-mature	0.406475	0.408934	0.32233	-0.382161	-0.397914	-0.357663
mmu-miR-222-3p	0.322698	0.280458	0.386028	-0.371579	-0.38855	-0.229055
mmu-miR-28a-5p	0.42443	0.381469	0.497465	-0.500461	-0.489975	-0.312927
mmu-miR-28a-3p	0.824605	0.642762	0.620612	-0.62806	-0.558176	-0.901742
mmu-miR-28c	0.582895	0.575846	0.662105	-0.643017	-0.684736	-0.493093
mmu-miR-3095-5p	0.524734	0.318283	0.223564	-0.226239	-0.592836	-0.247507
mmu-miR-3095-3p	0.252033	0.0725322	0.786561	-0.384058	-0.474256	-0.252813
mmu-miR-3109-5p	0.754992	0.28513	0.39591	-0.770099	-0.688028	0.0220957
mmu-miR-3109-3p	0.862103	0.744909	0.355937	-0.575531	-0.922779	-0.464638
mmu-miR-342-5p	0.454853	0.77165	0.585355	-0.446181	-0.837502	-0.528174
mmu-miR-342-3p	1.12171	1.06917	1.041	-1.04049	-1.09743	-1.09397
mmu-miR-3473a	0.172088	0.360533	0.993751	-0.328177	-0.730615	-0.46758
mmu-miR-3473b	0.513033	0.690478	0.708626	-0.835695	-0.562676	-0.513767
mmu-miR-3473e	0.233966	0.239867	0.795082	-0.448843	-0.685544	-0.134529
mmu-miR-34c-5p	0.355597	0.449153	1.465	-0.109215	-1.04637	-1.11416
mmu-miR-3963	-0.492845	0.763561	0.609271	-0.243575	-0.315277	-0.321136
mmu-miR-5100	-0.15937	1.21992	0.324615	-0.499062	-0.675385	-0.210717
mmu-miR-5104	0.742013	0.861504	-0.253973	0.0223577	-0.734599	-0.637302
mmu-miR-5122	0.380579	0.989	0.472209	-0.729979	-0.538931	-0.572878
mmu-miR-541-5p	0.592976	0.271048	0.336636	-0.177937	-0.511361	-0.511361
mmu-miR-6238	0.521997	0.989731	1.18857	-1.20736	-1.02066	-0.47229
mmu-miR-6240	0.533076	0.906517	0.920435	-1.00498	-0.950636	-0.404412
mmu-miR-6538	0.512749	0.145606	0.618359	-0.813752	-0.0294809	-0.43348
mmu-miR-6896-5p	0.34871	0.275088	0.341515	-0.1834	-0.456851	-0.325061
mmu-miR-692	0.28695	-0.134188	0.764529	-0.372975	-0.171341	-0.372975
mmu-miR-6933-3p	-0.0223331	0.903078	0.288368	-0.389704	-0.389704	-0.389704
mmu-miR-6937-5p	0.310801	0.817337	0.655449	-0.735742	-0.904928	-0.142917
mmu-miR-7062-5p	0.7648	0.1107	0.26954	-0.551694	-0.382975	-0.210372
mmu-miR-7669-3p	0.155471	0.262386	0.487453	-0.360544	-0.360544	-0.184221
mmu-miR-7679-5p	0.230043	0.66827	0.460049	-0.462348	-0.662724	-0.23329
mmu-miR-874-3p	0.388747	0.217983	0.662922	-0.382166	-0.348219	-0.539267
mmu-miR-9-3p	0.23177	0.621541	0.00826391	-0.365771	-0.196688	-0.299116
mmu-miR-99b-5p	0.436361	0.505296	0.455975	-0.436398	-0.44141	-0.519824
mmu-miR-99b-3p	0.604997	0.585629	0.566589	-0.536636	-0.610423	-0.610155
mmu-novel-105-mature	0.240024	0.670012	0.33956	-0.344939	-0.415328	-0.489329
mmu-novel-106-mature	0.513016	0.632506	0.434567	-0.389861	-0.963597	-0.226631
mmu-novel-131-mature	-0.122229	0.756819	0.946718	-0.638244	-0.638244	-0.30482
mmu-novel-15-star	0.0627291	0.477767	0.37343	-0.304642	-0.304642	-0.304642
mmu-novel-155-mature	0.517824	-0.0457648	0.996055	-0.489371	-0.489371	-0.489371
mmu-novel-164-mature	0.236212	0.63979	0.0617138	-0.0902893	-0.423713	-0.423713
mmu-novel-172-mature	0.216137	0.503527	0.458338	-0.345741	-0.153096	-0.679165
mmu-novel-18-mature	0.933435	0.317718	0.18569	-0.473273	-0.709974	-0.253595
mmu-novel-183-mature	0.414813	1.20578	0.44798	-0.689524	-0.689524	-0.689524
mmu-novel-185-mature	0.655104	0.0915147	0.133335	-0.175769	-0.352092	-0.352092
mmu-novel-191-mature	0.374417	0.396528	0.486892	-0.394463	-0.329508	-0.533866
mmu-novel-193-mature	0.650387	0.967734	1.00344	-1.14905	-0.962617	-0.509885
mmu-novel-203-mature	0.0948367	0.509874	0.212892	-0.272534	-0.272534	-0.272534
mmu-novel-22-mature	0.732032	1.3951	1.25869	-0.965041	-1.2622	-1.15858
mmu-novel-220-mature	0.811475	1.32298	1.02948	-1.28368	-0.888453	-0.991793
mmu-novel-251-mature	0.394342	0.66799	-0.265583	-0.265583	-0.265583	-0.265583
mmu-novel-257-mature	-0.176248	0.383898	0.789805	-0.24496	-0.0664595	-0.686036
mmu-novel-264-mature	0.872393	0.281849	0.347437	-0.50056	-0.50056	-0.50056
mmu-novel-9-mature	0.857341	1.40581	1.32992	-1.2608	-1.13912	-1.19316
mmu-novel-95-mature	0.238308	0.533568	0.715407	-0.606521	-0.684524	-0.196238

## Sheet: M1_vs_M0.subcluster4
	M1-1	M1-2	M1-3	M0-1	M0-2	M0-3
mmu-miR-155-5p	3.3872	3.37291	3.48018	-3.54052	-3.55068	-3.14909
mmu-miR-155-3p	2.07171	2.00138	1.81608	-1.84213	-1.77717	-2.26988

## Sheet: M2_vs_M0.miRNA_DE_significant
miRNA	MeanCPM(M2)	MeanCPM(M0)	log2(M2/M0)	log2FoldChange	pvalue	qvalue	result
mmu-miR-143-3p	1.21	9.96	-3.04114	-2.94145	0.00483792	0.0228289	down
mmu-miR-144-3p	18.7467	1205.4	-6.00673	-5.90547	4.57819e-11	6.48101e-10	down
mmu-miR-144-5p	0.983333	118.327	-6.91088	-6.81221	5.67411e-11	7.55992e-10	down
mmu-miR-145a-5p	0.26	1.35333	-2.37993	-2.31622	0.0392713	1	down
mmu-miR-148a-3p	9.4	80.3433	-3.09545	-3.00632	1.40714e-11	2.12478e-10	down
mmu-miR-148a-5p	0.0001	0.57	-12.4767	-4.25763	0.0283997	1	down
mmu-miR-150-5p	0.74	16.9867	-4.52073	-4.39457	2.42695e-19	4.9973e-18	down
mmu-miR-181c-5p	0.933333	4.06	-2.12102	-2.00912	0.00140824	0.00716777	down
mmu-miR-188-3p	56.4967	27.36	1.0461	1.13909	9.65028e-16	1.8289e-14	up
mmu-miR-193b-3p	0.0001	2.01	-14.2949	-6.08035	3.45451e-05	0.000230131	down
mmu-miR-199b-5p	19.28	6.09667	1.66101	1.76725	4.47758e-11	6.48101e-10	up
mmu-miR-222-5p	44.2433	146.68	-1.72914	-1.63457	2.12276e-60	1.60269e-58	down
mmu-miR-31-5p	0.143333	1.19667	-3.06158	-2.91909	0.0238061	1	down
mmu-miR-362-5p	8770.15	4577.37	0.938083	1.03396	3.05005e-203	1.38167e-200	up
mmu-miR-363-3p	0.193333	6.76333	-5.12857	-4.97262	2.48052e-09	2.88122e-08	down
mmu-miR-449a-5p	5.17333	2.42333	1.0941	1.18234	0.0086671	0.0373923	up
mmu-miR-451a	12.0567	1333.13	-6.78884	-6.69436	5.5777e-11	7.55992e-10	down
mmu-miR-486a-3p	0.0001	0.993333	-13.2781	-5.05634	0.0020355	1	down
mmu-miR-486a-5p	32.7333	3294.29	-6.65306	-6.55992	1.3691e-11	2.12478e-10	down
mmu-miR-486b-3p	0.0001	0.993333	-13.2781	-5.05634	0.0020355	1	down
mmu-miR-486b-5p	32.7333	3294.29	-6.65306	-6.55992	1.3691e-11	2.12478e-10	down
mmu-miR-488-3p	0.0001	0.73	-12.8337	-4.60935	0.0171882	1	down
mmu-miR-500-5p	3.13333	1.37667	1.18652	1.27795	0.0222047	0.0804698	up
mmu-miR-5107-3p	3.62333	1.41333	1.35822	1.44836	0.00770922	0.034577	up
mmu-miR-5107-5p	1.95333	0.616667	1.66338	1.75146	0.0212022	0.0774566	up
mmu-miR-511-3p	27.0433	0.553333	5.61098	5.74036	1.3079e-34	7.40598e-33	up
mmu-miR-511-5p	6.71333	0.0866667	6.27541	6.32437	9.31918e-09	1.00514e-07	up
mmu-miR-5620-5p	0.743333	0.0933333	2.99354	3.13156	0.0423897	1	up
mmu-miR-96-3p	1.45333	4.53333	-1.64121	-1.54159	0.0043034	0.0205204	down
mmu-novel-142-star	0.52	0.0001	12.3443	4.47697	0.0221557	1	up

## Sheet: M2_vs_M0.subcluster1
	M2-1	M2-2	M2-3	M0-1	M0-2	M0-3
mmu-miR-143-3p	-0.449197	-1.40724	-1.05081	1.87462	-0.843882	1.87651
mmu-miR-145a-5p	-0.214117	-0.740186	-0.317953	0.887421	-0.214117	0.598952
mmu-miR-148a-5p	-0.305301	-0.305301	-0.305301	0.730323	-0.103667	0.289247
mmu-miR-148a-3p	-1.44656	-1.52323	-1.31085	2.2131	1.1445	0.923039
mmu-miR-150-5p	-1.32312	-1.66682	-2.01859	1.61055	2.19725	1.20073
mmu-miR-181c-5p	-0.92746	-0.158194	-1.01152	1.18802	0.48417	0.424992
mmu-miR-193b-3p	-0.731593	-0.731593	-0.731593	1.44792	-0.0625661	0.809426
mmu-miR-222-5p	-0.758321	-1.01378	-0.794349	0.842008	0.874863	0.849581
mmu-miR-31-5p	-0.649613	-0.133597	-0.649613	0.55828	0.26112	0.613422
mmu-miR-363-3p	-1.07103	-1.40807	-1.5971	1.31938	1.3289	1.42793
mmu-miR-486a-3p	-0.483818	-0.483818	-0.483818	0.803063	0.537661	0.11073
mmu-miR-486b-3p	-0.483818	-0.483818	-0.483818	0.803063	0.537661	0.11073
mmu-miR-488-3p	-0.350499	-0.350499	-0.350499	0.489461	-0.350499	0.912535
mmu-miR-96-3p	-0.104489	-0.84865	-0.841454	0.908373	0.58431	0.30191

## Sheet: M2_vs_M0.subcluster2
	M2-1	M2-2	M2-3	M0-1	M0-2	M0-3
mmu-miR-144-5p	-2.0395	-3.26764	-3.55715	3.87969	2.40597	2.57864
mmu-miR-144-3p	-1.61207	-4.48884	-3.46752	3.32493	2.68615	3.55735
mmu-miR-451a	-1.85927	-5.1807	-3.74811	4.28801	3.3178	3.18227
mmu-miR-486a-5p	-1.91882	-4.5181	-3.95933	4.31694	3.06049	3.01883
mmu-miR-486b-5p	-1.91882	-4.5181	-3.95933	4.31694	3.06049	3.01883

## Sheet: M2_vs_M0.subcluster3
	M2-1	M2-2	M2-3	M0-1	M0-2	M0-3
mmu-miR-188-3p	0.313062	0.558391	0.65077	-0.452848	-0.618487	-0.450887
mmu-miR-199b-5p	0.93508	0.707779	0.685913	-1.18552	-0.334746	-0.808506
mmu-miR-362-5p	0.47222	0.476739	0.458254	-0.478495	-0.433842	-0.494877
mmu-miR-449a-5p	0.216892	0.102785	0.892218	-0.322181	-0.43401	-0.455705
mmu-miR-500-5p	0.223027	0.551283	0.426039	-0.279143	-0.619432	-0.301774
mmu-miR-5107-5p	0.626605	0.467406	0.210131	-0.513485	-0.591487	-0.19917
mmu-miR-5107-3p	0.304133	0.716516	0.399892	-0.362668	-0.813703	-0.244171
mmu-miR-5620-5p	0.0786796	0.747958	0.137573	-0.271066	-0.245755	-0.447389
mmu-novel-142-star	-0.0870502	0.362081	0.591022	-0.288684	-0.288684	-0.288684

## Sheet: M2_vs_M0.subcluster4
	M2-1	M2-2	M2-3	M0-1	M0-2	M0-3
mmu-miR-511-5p	1.21959	1.44565	1.56874	-1.35255	-1.52887	-1.35255
mmu-miR-511-3p	2.0021	2.01256	2.28581	-1.98086	-1.7926	-2.52701
