# Supplementary material for: Changes in the Small Noncoding RNAome During M1 and M2 Macrophage Polarization
Source: Front Immunol. 2022 May 10;13:799733. doi: 10.3389/fimmu.2022.799733 (PMC9127141; doi:10.3389/fimmu.2022.799733)
Supplement: Supplementary file 6 [file Table_4.xlsx]

## Sheet: Sheet1
mmu-miR-541-5p	ENSMUST00000042084	184	998439	1279	ENSMUSG00000021666	Gfm2;G elongation factor, mitochondrial 2 [Source:MGI Symbol;Acc:MGI:2444783]	GO:0005739;GO:0000166;GO:0006412;GO:0005525;GO:0003924;GO:0032790;GO:0032543	-
mmu-miR-541-5p	ENSMUST00000161639	184	998440	1352	ENSMUSG00000021666	Gfm2;G elongation factor, mitochondrial 2 [Source:MGI Symbol;Acc:MGI:2444783]	GO:0005739;GO:0000166;GO:0006412;GO:0005525;GO:0003924;GO:0032790;GO:0032543	-
mmu-miR-541-5p	ENSMUST00000161913	184	998441	1345	ENSMUSG00000021666	Gfm2;G elongation factor, mitochondrial 2 [Source:MGI Symbol;Acc:MGI:2444783]	GO:0005739;GO:0000166;GO:0006412;GO:0005525;GO:0003924;GO:0032790;GO:0032543	-
mmu-miR-541-5p	ENSMUST00000161825	184	998442	1295	ENSMUSG00000021666	Gfm2;G elongation factor, mitochondrial 2 [Source:MGI Symbol;Acc:MGI:2444783]	GO:0005739;GO:0000166;GO:0006412;GO:0005525;GO:0003924;GO:0032790;GO:0032543	-
mmu-miR-541-5p	ENSMUST00000022170	184	998444	1284	ENSMUSG00000021666	Gfm2;G elongation factor, mitochondrial 2 [Source:MGI Symbol;Acc:MGI:2444783]	GO:0005739;GO:0000166;GO:0006412;GO:0005525;GO:0003924;GO:0032790;GO:0032543	-
mmu-miR-541-5p	ENSMUST00000066193	172	930064	1922	ENSMUSG00000053624	Gykl1;glycerol kinase-like 1 [Source:MGI Symbol;Acc:MGI:891990]	GO:0016310;GO:0016020;GO:0005975;GO:0070062;GO:0005739;GO:0046167;GO:0016301;GO:0016773;GO:0004370;GO:0016021;GO:0006071;GO:0016740;GO:0006641;GO:0006072	-
mmu-miR-541-5p	ENSMUST00000047025	173	963827	1379	ENSMUSG00000034990	Otoa;otoancorin [Source:MGI Symbol;Acc:MGI:2149209]	GO:0016020;GO:0016324;GO:0007160;GO:0005578;GO:0031225;GO:0005576;GO:0019226;GO:0009986;GO:0005886;GO:0003674;GO:0007605	-
mmu-miR-541-5p	ENSMUST00000165409	173	963830	236	ENSMUSG00000034990	Otoa;otoancorin [Source:MGI Symbol;Acc:MGI:2149209]	GO:0016020;GO:0016324;GO:0007160;GO:0005578;GO:0031225;GO:0005576;GO:0019226;GO:0009986;GO:0005886;GO:0003674;GO:0007605	-
mmu-miR-541-5p	ENSMUST00000163275	173	963831	231	ENSMUSG00000034990	Otoa;otoancorin [Source:MGI Symbol;Acc:MGI:2149209]	GO:0016020;GO:0016324;GO:0007160;GO:0005578;GO:0031225;GO:0005576;GO:0019226;GO:0009986;GO:0005886;GO:0003674;GO:0007605	-
mmu-miR-541-5p	ENSMUST00000000811	159	935327	789	ENSMUSG00000000794	Kcnn3;potassium intermediate/small conductance calcium-activated channel, subfamily N, member 3 [Source:MGI Symbol;Acc:MGI:2153183]	GO:0006813;GO:0016020;GO:1903955;GO:0006811;GO:0071805;GO:0015269;GO:0005516;GO:0016286;GO:0006810;GO:0016021;GO:0005886;GO:0043025;GO:0005737	K04944:ko04911
mmu-miR-541-5p	ENSMUST00000210720	171	942881	1799	ENSMUSG00000073001	Cylc1;cylicin, basic protein of sperm head cytoskeleton 1 [Source:MGI Symbol;Acc:MGI:1914657]	GO:0005200;GO:0043159;GO:0005634;GO:0003674;GO:0007010;GO:0008150	-
mmu-miR-541-5p	ENSMUST00000101282	171	942882	1759	ENSMUSG00000073001	Cylc1;cylicin, basic protein of sperm head cytoskeleton 1 [Source:MGI Symbol;Acc:MGI:1914657]	GO:0005200;GO:0043159;GO:0005634;GO:0003674;GO:0007010;GO:0008150	-
mmu-miR-5620-5p	ENSMUST00000027312	170	2123053	1374	ENSMUSG00000026134	Prim2;DNA primase, p58 subunit [Source:MGI Symbol;Acc:MGI:97758]	GO:0051536;GO:0016779;GO:0006260;GO:0006269;GO:0046872;GO:0005658;GO:0051539;GO:0003677;GO:0003697;GO:0003896;GO:0016740;GO:0003899;GO:0071897;GO:0003887	K02685:ko03030,ko00230,ko00240
mmu-miR-5620-5p	ENSMUST00000075144	159	2123684	286	ENSMUSG00000025969	Nrp2;neuropilin 2 [Source:MGI Symbol;Acc:MGI:1100492]	GO:0007411;GO:0071526;GO:0016021;GO:0030154;GO:0061549;GO:0021612;GO:0021828;GO:1903375;GO:0030424;GO:0097491;GO:0046872;GO:0038084;GO:0017154;GO:0005515;GO:0097490;GO:0005021;GO:0001525;GO:1904835;GO:0036486;GO:0021649;GO:0008201;GO:0007275;GO:0061551;GO:0001755;GO:0048846;GO:0007399;GO:0016020;GO:0021675;GO:1901166;GO:0097374;GO:0007507;GO:1902285;GO:0001764;GO:0005886;GO:0050919	-
mmu-miR-5620-5p	ENSMUST00000102822	159	2123685	286	ENSMUSG00000025969	Nrp2;neuropilin 2 [Source:MGI Symbol;Acc:MGI:1100492]	GO:0007411;GO:0071526;GO:0016021;GO:0030154;GO:0061549;GO:0021612;GO:0021828;GO:1903375;GO:0030424;GO:0097491;GO:0046872;GO:0038084;GO:0017154;GO:0005515;GO:0097490;GO:0005021;GO:0001525;GO:1904835;GO:0036486;GO:0021649;GO:0008201;GO:0007275;GO:0061551;GO:0001755;GO:0048846;GO:0007399;GO:0016020;GO:0021675;GO:1901166;GO:0097374;GO:0007507;GO:1902285;GO:0001764;GO:0005886;GO:0050919	-
mmu-miR-5620-5p	ENSMUST00000049449	166	2030375	2824	ENSMUSG00000031506	Ptpn7;protein tyrosine phosphatase, non-receptor type 7 [Source:MGI Symbol;Acc:MGI:2156893]	GO:0005829;GO:0004725;GO:0016787;GO:0004721;GO:0006470;GO:0016311;GO:0009898;GO:0005856;GO:0016791;GO:0005737;GO:0035335	K18019:ko04010
mmu-miR-5620-5p	ENSMUST00000167080	166	2030376	2905	ENSMUSG00000031506	Ptpn7;protein tyrosine phosphatase, non-receptor type 7 [Source:MGI Symbol;Acc:MGI:2156893]	GO:0005829;GO:0004725;GO:0016787;GO:0004721;GO:0006470;GO:0016311;GO:0009898;GO:0005856;GO:0016791;GO:0005737;GO:0035335	K18019:ko04010
mmu-miR-5620-5p	ENSMUST00000059352	169	2030387	2931	ENSMUSG00000048096	Lmod1;leiomodin 1 (smooth muscle) [Source:MGI Symbol;Acc:MGI:2135671]	GO:0005829;GO:0051694;GO:0030838;GO:0003779;GO:0045010;GO:0005884;GO:0006936;GO:0005523;GO:0030017;GO:0030016	-
mmu-miR-5620-5p	ENSMUST00000038760	170	2030409	783	ENSMUSG00000041782	Lad1;ladinin [Source:MGI Symbol;Acc:MGI:109343]	GO:0070062;GO:0005578;GO:0045296;GO:0005576;GO:0005604;GO:0005198	-
mmu-miR-5620-5p	ENSMUST00000040706	162	2031448	1420	ENSMUSG00000038949	Cnst;consortin, connexin sorting protein [Source:MGI Symbol;Acc:MGI:2445141]	GO:0016020;GO:0043231;GO:0005802;GO:0031410;GO:0005794;GO:0016021;GO:0030133;GO:0019902;GO:0010923;GO:0071253;GO:0005886;GO:0043234;GO:0042998	-
mmu-miR-5620-5p	ENSMUST00000221694	164	2404967	22	ENSMUSG00000087370	Tmem170b;transmembrane protein 170B [Source:MGI Symbol;Acc:MGI:3647046]	GO:0016020;GO:0005575;GO:0016021;GO:0003674;GO:0008150	-
mmu-miR-5620-5p	ENSMUST00000057115	155	2405406	572	ENSMUSG00000044792	Isca1;iron-sulfur cluster assembly 1 [Source:MGI Symbol;Acc:MGI:1916296]	GO:0051536;GO:0097428;GO:0008198;GO:0005739;GO:0046872;GO:0016226;GO:0005759;GO:0005198;GO:0051537	-
mmu-miR-5620-5p	ENSMUST00000022013	170	2405663	414	ENSMUSG00000021536	Adcy2;adenylate cyclase 2 [Source:MGI Symbol;Acc:MGI:99676]	GO:0016829;GO:0016020;GO:0006171;GO:0000166;GO:0016021;GO:0035556;GO:0016849;GO:0004016;GO:0005886;GO:0005737;GO:0009190	K08042:ko04923,ko04913,ko04912,ko04713,ko05200,ko04727,ko04915,ko04976,ko05414,ko04022,ko04211,ko04916,ko05166,ko04062,ko04914,ko05032,ko04911,ko04925,ko00230,ko04972,ko04918,ko04015,ko04114,ko01522,ko04611,ko04750,ko04540,ko04970,ko04072,ko04213,ko04270,ko04020,ko04921,ko04024,ko04725,ko04971,ko04724,ko04261,ko04922,ko04723
mmu-miR-5620-5p	ENSMUST00000052249	157	2406074	66	ENSMUSG00000041632	Mrps27;mitochondrial ribosomal protein S27 [Source:MGI Symbol;Acc:MGI:1919064]	GO:0005739;GO:0003674;GO:0005840;GO:0008150;GO:0030529	-
mmu-miR-5620-5p	ENSMUST00000038404	168	2406269	1078	ENSMUSG00000042417	Ccno;cyclin O [Source:MGI Symbol;Acc:MGI:2145534]	GO:0004844;GO:0030030;GO:0006284;GO:0007049;GO:0051301;GO:0005654;GO:0005634;GO:0042493;GO:0005737;GO:0060271;GO:1903251	-
mmu-miR-5620-5p	ENSMUST00000022239	170	2406309	124	ENSMUSG00000021725	Parp8;poly (ADP-ribose) polymerase family, member 8 [Source:MGI Symbol;Acc:MGI:1098713]	GO:0003950;GO:0016757;GO:0016740;GO:0005622	-
mmu-miR-5620-5p	ENSMUST00000079419	170	2406626	152	ENSMUSG00000012405	Rpl15;ribosomal protein L15 [Source:MGI Symbol;Acc:MGI:1913730]	GO:0016020;GO:0003735;GO:0070062;GO:0003723;GO:0045296;GO:0002181;GO:0022625;GO:0005634;GO:0006412;GO:0045471;GO:0031672;GO:0005622;GO:0005840;GO:0030529	K02877:ko03010
mmu-miR-5620-5p	ENSMUST00000100799	170	2406627	93	ENSMUSG00000012405	Rpl15;ribosomal protein L15 [Source:MGI Symbol;Acc:MGI:1913730]	GO:0016020;GO:0003735;GO:0070062;GO:0003723;GO:0045296;GO:0002181;GO:0022625;GO:0005634;GO:0006412;GO:0045471;GO:0031672;GO:0005622;GO:0005840;GO:0030529	K02877:ko03010
mmu-miR-5620-5p	ENSMUST00000102956	166	2406806	81	ENSMUSG00000021870	Slmap;sarcolemma associated protein [Source:MGI Symbol;Acc:MGI:1933549]	GO:0016020;GO:0031430;GO:1900825;GO:0042383;GO:1905150;GO:0016021;GO:0005615;GO:0072659;GO:0030018;GO:0006936;GO:0005856;GO:0005886;GO:1902305;GO:0005737;GO:0005815	-
mmu-miR-5620-5p	ENSMUST00000139075	166	2406812	268	ENSMUSG00000021870	Slmap;sarcolemma associated protein [Source:MGI Symbol;Acc:MGI:1933549]	GO:0016020;GO:0031430;GO:1900825;GO:0042383;GO:1905150;GO:0016021;GO:0005615;GO:0072659;GO:0030018;GO:0006936;GO:0005856;GO:0005886;GO:1902305;GO:0005737;GO:0005815	-
mmu-miR-5620-5p	ENSMUST00000135888	164	2406851	51	ENSMUSG00000015966	Il17rb;interleukin 17 receptor B [Source:MGI Symbol;Acc:MGI:1355292]	GO:2000664;GO:0004896;GO:0016020;GO:0005887;GO:0050729;GO:0019221;GO:2000667;GO:0005576;GO:0016021;GO:0009986;GO:0005886;GO:0005737;GO:0030368	K05165:ko04060
mmu-miR-5620-5p	ENSMUST00000016110	164	2406852	134	ENSMUSG00000015966	Il17rb;interleukin 17 receptor B [Source:MGI Symbol;Acc:MGI:1355292]	GO:2000664;GO:0004896;GO:0016020;GO:0005887;GO:0050729;GO:0019221;GO:2000667;GO:0005576;GO:0016021;GO:0009986;GO:0005886;GO:0005737;GO:0030368	K05165:ko04060
mmu-miR-5620-5p	ENSMUST00000122205	164	2406853	134	ENSMUSG00000015966	Il17rb;interleukin 17 receptor B [Source:MGI Symbol;Acc:MGI:1355292]	GO:2000664;GO:0004896;GO:0016020;GO:0005887;GO:0050729;GO:0019221;GO:2000667;GO:0005576;GO:0016021;GO:0009986;GO:0005886;GO:0005737;GO:0030368	K05165:ko04060
mmu-miR-5620-5p	ENSMUST00000136726	164	2406854	47	ENSMUSG00000015966	Il17rb;interleukin 17 receptor B [Source:MGI Symbol;Acc:MGI:1355292]	GO:2000664;GO:0004896;GO:0016020;GO:0005887;GO:0050729;GO:0019221;GO:2000667;GO:0005576;GO:0016021;GO:0009986;GO:0005886;GO:0005737;GO:0030368	K05165:ko04060
mmu-miR-5620-5p	ENSMUST00000057194	167	2232994	799	ENSMUSG00000046417	Lrrc75a;leucine rich repeat containing 75A [Source:MGI Symbol;Acc:MGI:2682293]	GO:0003674;GO:0008150;GO:0005575	-
mmu-miR-5620-5p	ENSMUST00000108666	175	2233134	371	ENSMUSG00000020897	Aurkb;aurora kinase B [Source:MGI Symbol;Acc:MGI:107168]	GO:0004674;GO:0016310;GO:0036089;GO:1904355;GO:0005694;GO:0016301;GO:0000122;GO:0000166;GO:0051301;GO:0006468;GO:0032212;GO:0009838;GO:0034644;GO:0031616;GO:0031577;GO:0005819;GO:0032466;GO:0032465;GO:0010369;GO:0008283;GO:0046872;GO:0002903;GO:0005634;GO:0005515;GO:0035174;GO:0005524;GO:0005856;GO:0032091;GO:0005737;GO:0051973;GO:0034501;GO:0007051;GO:0032467;GO:0043988;GO:0005654;GO:0000780;GO:…	-
mmu-miR-5620-5p	ENSMUST00000021277	175	2233135	490	ENSMUSG00000020897	Aurkb;aurora kinase B [Source:MGI Symbol;Acc:MGI:107168]	GO:0004674;GO:0016310;GO:0036089;GO:1904355;GO:0005694;GO:0016301;GO:0000122;GO:0000166;GO:0051301;GO:0006468;GO:0032212;GO:0009838;GO:0034644;GO:0031616;GO:0031577;GO:0005819;GO:0032466;GO:0032465;GO:0010369;GO:0008283;GO:0046872;GO:0002903;GO:0005634;GO:0005515;GO:0035174;GO:0005524;GO:0005856;GO:0032091;GO:0005737;GO:0051973;GO:0034501;GO:0007051;GO:0032467;GO:0043988;GO:0005654;GO:0000780;GO:…	-
mmu-miR-5620-5p	ENSMUST00000058470	165	2233218	391	ENSMUSG00000005198	Polr2a;polymerase (RNA) II (DNA directed) polypeptide A [Source:MGI Symbol;Acc:MGI:98086]	GO:0071453;GO:0005719;GO:0046872;GO:0014070;GO:0005665;GO:0005634;GO:0005515;GO:0006353;GO:0006351;GO:0001055;GO:0033120;GO:0031625;GO:0003677;GO:0005654;GO:0016740;GO:0003899;GO:0001047;GO:0016779;GO:0003723;GO:0006366;GO:0000974	K03006:ko00240,ko03020,ko05016,ko05168,ko00230,ko05169
mmu-miR-5620-5p	ENSMUST00000021204	173	2233803	1047	ENSMUSG00000020844	Nxn;nucleoredoxin [Source:MGI Symbol;Acc:MGI:109331]	GO:0045454;GO:0005829;GO:0030178;GO:0004791;GO:0098869;GO:0016491;GO:0007275;GO:0005634;GO:0055114;GO:0005515;GO:0030154;GO:0016055;GO:0031397;GO:0072358;GO:0005737;GO:0047134	-
mmu-miR-5620-5p	ENSMUST00000093912	166	2313010	3771	ENSMUSG00000020747	Tmem94;transmembrane protein 94 [Source:MGI Symbol;Acc:MGI:1919197]	GO:0003674;GO:0016020;GO:0008150;GO:0016021	-
mmu-miR-5620-5p	ENSMUST00000103033	166	2313014	4013	ENSMUSG00000020747	Tmem94;transmembrane protein 94 [Source:MGI Symbol;Acc:MGI:1919197]	GO:0003674;GO:0016020;GO:0008150;GO:0016021	-
mmu-miR-5620-5p	ENSMUST00000050874	165	2313180	2272	ENSMUSG00000050106	Tmc8;transmembrane channel-like gene family 8 [Source:MGI Symbol;Acc:MGI:2669037]	GO:0016020;GO:0006811;GO:0070062;GO:0032460;GO:1902041;GO:0005794;GO:0005102;GO:0016021;GO:0006810;GO:0005615;GO:0005783;GO:0032091;GO:0005789;GO:0031965;GO:0055069;GO:0005737;GO:0001558	-
mmu-miR-5620-5p	ENSMUST00000106334	165	2313181	2257	ENSMUSG00000050106	Tmc8;transmembrane channel-like gene family 8 [Source:MGI Symbol;Acc:MGI:2669037]	GO:0016020;GO:0006811;GO:0070062;GO:0032460;GO:1902041;GO:0005794;GO:0005102;GO:0016021;GO:0006810;GO:0005615;GO:0005783;GO:0032091;GO:0005789;GO:0031965;GO:0055069;GO:0005737;GO:0001558	-
mmu-miR-5620-5p	ENSMUST00000117781	165	2313182	2184	ENSMUSG00000050106	Tmc8;transmembrane channel-like gene family 8 [Source:MGI Symbol;Acc:MGI:2669037]	GO:0016020;GO:0006811;GO:0070062;GO:0032460;GO:1902041;GO:0005794;GO:0005102;GO:0016021;GO:0006810;GO:0005615;GO:0005783;GO:0032091;GO:0005789;GO:0031965;GO:0055069;GO:0005737;GO:0001558	-
mmu-miR-5620-5p	ENSMUST00000119455	165	2313183	2376	ENSMUSG00000050106	Tmc8;transmembrane channel-like gene family 8 [Source:MGI Symbol;Acc:MGI:2669037]	GO:0016020;GO:0006811;GO:0070062;GO:0032460;GO:1902041;GO:0005794;GO:0005102;GO:0016021;GO:0006810;GO:0005615;GO:0005783;GO:0032091;GO:0005789;GO:0031965;GO:0055069;GO:0005737;GO:0001558	-
mmu-miR-5620-5p	ENSMUST00000020931	162	2313668	3701	ENSMUSG00000020608	Smc6;structural maintenance of chromosomes 6 [Source:MGI Symbol;Acc:MGI:1914491]	GO:0016605;GO:0030915;GO:0005694;GO:0000166;GO:0006974;GO:0006310;GO:0000724;GO:0005634;GO:0005524;GO:0035861;GO:0035061;GO:0031625;GO:0051984;GO:0000803;GO:0005654;GO:0090398;GO:0000722;GO:0006281;GO:0000781;GO:0005622;GO:0016607	-
mmu-miR-5620-5p	ENSMUST00000218022	162	2313669	3376	ENSMUSG00000020608	Smc6;structural maintenance of chromosomes 6 [Source:MGI Symbol;Acc:MGI:1914491]	GO:0016605;GO:0030915;GO:0005694;GO:0000166;GO:0006974;GO:0006310;GO:0000724;GO:0005634;GO:0005524;GO:0035861;GO:0035061;GO:0031625;GO:0051984;GO:0000803;GO:0005654;GO:0090398;GO:0000722;GO:0006281;GO:0000781;GO:0005622;GO:0016607	-
mmu-miR-5620-5p	ENSMUST00000218815	162	2313675	310	ENSMUSG00000020608	Smc6;structural maintenance of chromosomes 6 [Source:MGI Symbol;Acc:MGI:1914491]	GO:0016605;GO:0030915;GO:0005694;GO:0000166;GO:0006974;GO:0006310;GO:0000724;GO:0005634;GO:0005524;GO:0035861;GO:0035061;GO:0031625;GO:0051984;GO:0000803;GO:0005654;GO:0090398;GO:0000722;GO:0006281;GO:0000781;GO:0005622;GO:0016607	-
mmu-miR-5620-5p	ENSMUST00000020982	177	2313779	199	ENSMUSG00000020653	Klf11;Kruppel-like factor 11 [Source:MGI Symbol;Acc:MGI:2653368]	GO:0000122;GO:0003676;GO:0045892;GO:0043065;GO:0000083;GO:0046872;GO:0044212;GO:0005634;GO:0000981;GO:1901653;GO:0016604;GO:0006355;GO:0006351;GO:0005925;GO:0005654;GO:0003677;GO:0003700;GO:0006915;GO:0005829;GO:0008285	-
mmu-miR-5620-5p	ENSMUST00000016696	169	2298806	1776	ENSMUSG00000016552	Foxred2;FAD-dependent oxidoreductase domain containing 2 [Source:MGI Symbol;Acc:MGI:106315]	GO:0030433;GO:0005788;GO:0001948;GO:0016491;GO:0055114;GO:0005783;GO:0050660	-
mmu-miR-5620-5p	ENSMUST00000117725	169	2298807	1827	ENSMUSG00000016552	Foxred2;FAD-dependent oxidoreductase domain containing 2 [Source:MGI Symbol;Acc:MGI:106315]	GO:0030433;GO:0005788;GO:0001948;GO:0016491;GO:0055114;GO:0005783;GO:0050660	-
mmu-miR-5620-5p	ENSMUST00000047144	173	2299172	217	ENSMUSG00000036046	5031439G07Rik;RIKEN cDNA 5031439G07 gene [Source:MGI Symbol;Acc:MGI:2444899]	GO:0003674;GO:0008150;GO:0005575	-
mmu-miR-5620-5p	ENSMUST00000165743	173	2299173	188	ENSMUSG00000036046	5031439G07Rik;RIKEN cDNA 5031439G07 gene [Source:MGI Symbol;Acc:MGI:2444899]	GO:0003674;GO:0008150;GO:0005575	-
mmu-miR-5620-5p	ENSMUST00000109309	168	2299284	6276	ENSMUSG00000022623	Shank3;SH3/ankyrin domain gene 3 [Source:MGI Symbol;Acc:MGI:1930016]	GO:1900451;GO:0044309;GO:0035255;GO:0097110;GO:0035640;GO:0007626;GO:0043197;GO:0097107;GO:0097114;GO:0008022;GO:0060170;GO:0045794;GO:0030534;GO:0060292;GO:2000821;GO:1904717;GO:0060999;GO:0050885;GO:0007611;GO:2000822;GO:0032232;GO:2000463;GO:0048170;GO:1900452;GO:0007613;GO:0005515;GO:0030054;GO:0005886;GO:0043005;GO:0061001;GO:0014069;GO:0097117;GO:0008270;GO:0005737;GO:0048167;GO:0001838;GO:…	K15009:ko04724
mmu-miR-5620-5p	ENSMUST00000039074	168	2299285	6042	ENSMUSG00000022623	Shank3;SH3/ankyrin domain gene 3 [Source:MGI Symbol;Acc:MGI:1930016]	GO:1900451;GO:0044309;GO:0035255;GO:0097110;GO:0035640;GO:0007626;GO:0043197;GO:0097107;GO:0097114;GO:0008022;GO:0060170;GO:0045794;GO:0030534;GO:0060292;GO:2000821;GO:1904717;GO:0060999;GO:0050885;GO:0007611;GO:2000822;GO:0032232;GO:2000463;GO:0048170;GO:1900452;GO:0007613;GO:0005515;GO:0030054;GO:0005886;GO:0043005;GO:0061001;GO:0014069;GO:0097117;GO:0008270;GO:0005737;GO:0048167;GO:0001838;GO:…	K15009:ko04724
mmu-miR-5620-5p	ENSMUST00000066545	168	2299286	3615	ENSMUSG00000022623	Shank3;SH3/ankyrin domain gene 3 [Source:MGI Symbol;Acc:MGI:1930016]	GO:1900451;GO:0044309;GO:0035255;GO:0097110;GO:0035640;GO:0007626;GO:0043197;GO:0097107;GO:0097114;GO:0008022;GO:0060170;GO:0045794;GO:0030534;GO:0060292;GO:2000821;GO:1904717;GO:0060999;GO:0050885;GO:0007611;GO:2000822;GO:0032232;GO:2000463;GO:0048170;GO:1900452;GO:0007613;GO:0005515;GO:0030054;GO:0005886;GO:0043005;GO:0061001;GO:0014069;GO:0097117;GO:0008270;GO:0005737;GO:0048167;GO:0001838;GO:…	K15009:ko04724
mmu-miR-5620-5p	ENSMUST00000044189	177	2299398	846	ENSMUSG00000033075	Senp1;SUMO1/sentrin specific peptidase 1 [Source:MGI Symbol;Acc:MGI:2445054]	GO:0006919;GO:0045944;GO:0010724;GO:0016929;GO:0016926;GO:0008233;GO:0032435;GO:0004175;GO:0031965;GO:0008234;GO:0005634;GO:0005515;GO:0005737;GO:0005925;GO:0070139;GO:0006508;GO:0007275;GO:0016787;GO:0097190	-
mmu-miR-5620-5p	ENSMUST00000180716	177	2299399	802	ENSMUSG00000033075	Senp1;SUMO1/sentrin specific peptidase 1 [Source:MGI Symbol;Acc:MGI:2445054]	GO:0006919;GO:0045944;GO:0010724;GO:0016929;GO:0016926;GO:0008233;GO:0032435;GO:0004175;GO:0031965;GO:0008234;GO:0005634;GO:0005515;GO:0005737;GO:0005925;GO:0070139;GO:0006508;GO:0007275;GO:0016787;GO:0097190	-
mmu-miR-5620-5p	ENSMUST00000180657	177	2299400	988	ENSMUSG00000033075	Senp1;SUMO1/sentrin specific peptidase 1 [Source:MGI Symbol;Acc:MGI:2445054]	GO:0006919;GO:0045944;GO:0010724;GO:0016929;GO:0016926;GO:0008233;GO:0032435;GO:0004175;GO:0031965;GO:0008234;GO:0005634;GO:0005515;GO:0005737;GO:0005925;GO:0070139;GO:0006508;GO:0007275;GO:0016787;GO:0097190	-
mmu-miR-5620-5p	ENSMUST00000138843	163	2299554	3829	ENSMUSG00000023030	Slc11a2;solute carrier family 11 (proton-coupled divalent metal ion transporters), member 2 [Source:MGI Symbol;Acc:MGI:1345279]	GO:0015992;GO:0015676;GO:0006919;GO:0006826;GO:0016324;GO:0006811;GO:0070627;GO:0048813;GO:0016021;GO:0035434;GO:0034755;GO:0015099;GO:0046870;GO:0009986;GO:0005773;GO:0055037;GO:0007611;GO:0030904;GO:0006825;GO:0005739;GO:0005764;GO:0015087;GO:0005903;GO:0031410;GO:0005765;GO:0005769;GO:0006810;GO:0005634;GO:0015094;GO:0048821;GO:0046915;GO:0005737;GO:0005375;GO:0015086;GO:0045178;GO:0005384;GO:…	-
mmu-miR-5620-5p	ENSMUST00000222611	161	2299601	989	ENSMUSG00000113558	AC104834.1	-	-
mmu-miR-5620-5p	ENSMUST00000000543	157	2299615	307	ENSMUSG00000000531	Grasp;GRP1 (general receptor for phosphoinositides 1)-associated scaffold protein [Source:MGI Symbol;Acc:MGI:1860303]	GO:0030306;GO:0016020;GO:0030165;GO:0005515;GO:0007165;GO:0005641;GO:0006886;GO:0005886;GO:0008104;GO:0042802;GO:0005737	-
mmu-miR-5620-5p	ENSMUST00000186952	167	2299730	619	ENSMUSG00000062683	Atp5g2;ATP synthase, H+ transporting, mitochondrial F0 complex, subunit C2 (subunit 9) [Source:MGI Symbol;Acc:MGI:1915192]	GO:0015992;GO:0016020;GO:0008289;GO:0006811;GO:0005739;GO:0015078;GO:0031966;GO:0006810;GO:0016021;GO:0045263;GO:0015991;GO:0033177;GO:0046933;GO:0015986;GO:0000276	K02128:ko05016,ko05010,ko00190,ko05012
mmu-miR-5620-5p	ENSMUST00000128757	166	2300014	3063	ENSMUSG00000022679	Mpv17l;Mpv17 transgene, kidney disease mutant-like [Source:MGI Symbol;Acc:MGI:2135951]	GO:0016020;GO:1901029;GO:0005739;GO:0043231;GO:0072593;GO:0005102;GO:0016021;GO:0010730;GO:0005737;GO:0005778;GO:0005777	K13349:ko04146
mmu-miR-5620-5p	ENSMUST00000090180	160	2424932	121	ENSMUSG00000021904	Sema3g;sema domain, immunoglobulin domain (Ig), short basic domain, secreted, (semaphorin) 3G [Source:MGI Symbol;Acc:MGI:3041242]	GO:0070062;GO:0005102;GO:0005576;GO:0030517	K06840:ko04360
mmu-miR-5620-5p	ENSMUST00000022446	166	2424945	2592	ENSMUSG00000021890	Eaf1;ELL associated factor 1 [Source:MGI Symbol;Acc:MGI:1921677]	GO:0008023;GO:0008134;GO:0043231;GO:0045171;GO:0045944;GO:0005654;GO:0005634;GO:0016604;GO:0006355;GO:0006351;GO:0032783;GO:0016607;GO:0015030	-
mmu-miR-5620-5p	ENSMUST00000111792	166	2425240	1661	ENSMUSG00000037572	Wdhd1;WD repeat and HMG-box DNA binding protein 1 [Source:MGI Symbol;Acc:MGI:2443514]	GO:0033044;GO:0070063;GO:0003723;GO:0000775;GO:0003677;GO:0003682;GO:0005515;GO:0005634;GO:0005654;GO:0006396;GO:0070829	-
mmu-miR-5620-5p	ENSMUST00000111791	166	2425241	1814	ENSMUSG00000037572	Wdhd1;WD repeat and HMG-box DNA binding protein 1 [Source:MGI Symbol;Acc:MGI:2443514]	GO:0033044;GO:0070063;GO:0003723;GO:0000775;GO:0003677;GO:0003682;GO:0005515;GO:0005634;GO:0005654;GO:0006396;GO:0070829	-
mmu-miR-5620-5p	ENSMUST00000187531	166	2425242	1839	ENSMUSG00000037572	Wdhd1;WD repeat and HMG-box DNA binding protein 1 [Source:MGI Symbol;Acc:MGI:2443514]	GO:0033044;GO:0070063;GO:0003723;GO:0000775;GO:0003677;GO:0003682;GO:0005515;GO:0005634;GO:0005654;GO:0006396;GO:0070829	-
mmu-miR-5620-5p	ENSMUST00000111790	166	2425243	1814	ENSMUSG00000037572	Wdhd1;WD repeat and HMG-box DNA binding protein 1 [Source:MGI Symbol;Acc:MGI:2443514]	GO:0033044;GO:0070063;GO:0003723;GO:0000775;GO:0003677;GO:0003682;GO:0005515;GO:0005634;GO:0005654;GO:0006396;GO:0070829	-
mmu-miR-5620-5p	ENSMUST00000024179	169	2425935	1249	ENSMUSG00000023411	Nfatc4;nuclear factor of activated T cells, cytoplasmic, calcineurin dependent 4 [Source:MGI Symbol;Acc:MGI:1920431]	GO:0008134;GO:0071285;GO:0045944;GO:0000122;GO:0030154;GO:0034644;GO:0043065;GO:0001078;GO:0051145;GO:0030178;GO:1904637;GO:0005634;GO:0005515;GO:0005667;GO:0000981;GO:0006355;GO:0006351;GO:0032091;GO:0005737;GO:0048167;GO:2000297;GO:0008630;GO:0001227;GO:0003677;GO:0003700;GO:0055001;GO:0035562;GO:0042975;GO:0032760;GO:0045333;GO:0001569;GO:0005829;GO:0033173;GO:0007507;GO:1902894;GO:0000978;GO:…	K17334:ko04921,ko05166,ko05161,ko04310,ko04360,ko04022
mmu-miR-5620-5p	ENSMUST00000172271	169	2425936	1249	ENSMUSG00000023411	Nfatc4;nuclear factor of activated T cells, cytoplasmic, calcineurin dependent 4 [Source:MGI Symbol;Acc:MGI:1920431]	GO:0008134;GO:0071285;GO:0045944;GO:0000122;GO:0030154;GO:0034644;GO:0043065;GO:0001078;GO:0051145;GO:0030178;GO:1904637;GO:0005634;GO:0005515;GO:0005667;GO:0000981;GO:0006355;GO:0006351;GO:0032091;GO:0005737;GO:0048167;GO:2000297;GO:0008630;GO:0001227;GO:0003677;GO:0003700;GO:0055001;GO:0035562;GO:0042975;GO:0032760;GO:0045333;GO:0001569;GO:0005829;GO:0033173;GO:0007507;GO:1902894;GO:0000978;GO:…	K17334:ko04921,ko05166,ko05161,ko04310,ko04360,ko04022
mmu-miR-5620-5p	ENSMUST00000173990	171	2425990	3369	ENSMUSG00000021959	Lats2;large tumor suppressor 2 [Source:MGI Symbol;Acc:MGI:1354386]	GO:0004674;GO:0016310;GO:0016301;GO:0051301;GO:0000166;GO:0006468;GO:0035556;GO:0018105;GO:0043065;GO:0001827;GO:0034613;GO:0046872;GO:0035329;GO:0030216;GO:0005634;GO:0005524;GO:0005856;GO:0046620;GO:0005737;GO:0045736;GO:0005815;GO:0009755;GO:0016740;GO:0090090;GO:0004672;GO:0005829;GO:0001828;GO:0007049;GO:0000082;GO:0000922	K08791:ko04390,ko04391,ko04392,ko04214
mmu-miR-5620-5p	ENSMUST00000067072	169	2426866	818	ENSMUSG00000054196	Cthrc1;collagen triple helix repeat containing 1 [Source:MGI Symbol;Acc:MGI:1915838]	GO:0060122;GO:0005578;GO:0033690;GO:0090177;GO:0043932;GO:0045669;GO:0090090;GO:0005576;GO:0032092;GO:0005515;GO:0005615;GO:0005581;GO:0005109;GO:0016477;GO:0005737;GO:0090103;GO:0017147;GO:0060071	-
mmu-miR-5620-5p	ENSMUST00000096418	172	2427007	385	ENSMUSG00000022347	A1bg;alpha-1-B glycoprotein [Source:MGI Symbol;Acc:MGI:2152878]	GO:0070062;GO:0005576;GO:0005615;GO:0003674;GO:0072562;GO:0008150	-
mmu-miR-5620-5p	ENSMUST00000075827	160	2515881	302	ENSMUSG00000002799	Jag2;jagged 2 [Source:MGI Symbol;Acc:MGI:1098270]	GO:0030217;GO:0003016;GO:0001701;GO:0045747;GO:0001709;GO:0016021;GO:0030154;GO:0016331;GO:1990134;GO:0005509;GO:0007283;GO:0001501;GO:0005112;GO:0005515;GO:0042127;GO:0005887;GO:0042475;GO:0007154;GO:0007275;GO:0042492;GO:0009912;GO:0030155;GO:0016020;GO:0008083;GO:0045061;GO:0005886;GO:0007605;GO:0007219	K06052:ko05224,ko01522,ko04330
mmu-miR-5620-5p	ENSMUST00000104942	155	2516466	549	ENSMUSG00000078139	AK157302;cDNA sequence AK157302 [Source:MGI Symbol;Acc:MGI:3574096]	GO:0051536;GO:0097428;GO:0008198;GO:0005739;GO:0016226;GO:0005759;GO:0005198;GO:0051537	-
mmu-miR-5620-5p	ENSMUST00000020485	164	2205568	443	ENSMUSG00000020251	Glt8d2;glycosyltransferase 8 domain containing 2 [Source:MGI Symbol;Acc:MGI:1922032]	GO:0016757;GO:0016740	-
mmu-miR-5620-5p	ENSMUST00000065815	164	2205570	410	ENSMUSG00000020251	Glt8d2;glycosyltransferase 8 domain containing 2 [Source:MGI Symbol;Acc:MGI:1922032]	GO:0016757;GO:0016740	-
mmu-miR-5620-5p	ENSMUST00000067705	178	2205802	898	ENSMUSG00000020014	Cfap54;cilia and flagella associated protein 54 [Source:MGI Symbol;Acc:MGI:1922208]	GO:0030030;GO:0042995;GO:0007283;GO:0005575;GO:0030154;GO:0005930;GO:0005856;GO:0003674;GO:0005737;GO:0060271;GO:0060294;GO:0005929	-
mmu-miR-5620-5p	ENSMUST00000164979	178	2205803	906	ENSMUSG00000020014	Cfap54;cilia and flagella associated protein 54 [Source:MGI Symbol;Acc:MGI:1922208]	GO:0030030;GO:0042995;GO:0007283;GO:0005575;GO:0030154;GO:0005930;GO:0005856;GO:0003674;GO:0005737;GO:0060271;GO:0060294;GO:0005929	-
mmu-miR-5620-5p	ENSMUST00000218842	160	2206070	53	ENSMUSG00000020137	Thap2;THAP domain containing, apoptosis associated protein 2 [Source:MGI Symbol;Acc:MGI:1914066]	GO:0046872;GO:0005730;GO:0003677;GO:0003676;GO:0003674;GO:0008150	-
mmu-miR-5620-5p	ENSMUST00000020346	160	2206071	28	ENSMUSG00000020137	Thap2;THAP domain containing, apoptosis associated protein 2 [Source:MGI Symbol;Acc:MGI:1914066]	GO:0046872;GO:0005730;GO:0003677;GO:0003676;GO:0003674;GO:0008150	-
mmu-miR-5620-5p	ENSMUST00000218989	160	2206072	61	ENSMUSG00000020137	Thap2;THAP domain containing, apoptosis associated protein 2 [Source:MGI Symbol;Acc:MGI:1914066]	GO:0046872;GO:0005730;GO:0003677;GO:0003676;GO:0003674;GO:0008150	-
mmu-miR-5620-5p	ENSMUST00000099172	158	2206282	342	ENSMUSG00000074657	Kif5a;kinesin family member 5A [Source:MGI Symbol;Acc:MGI:109564]	GO:0008574;GO:0007411;GO:0000166;GO:0005871;GO:0008017;GO:0005515;GO:0007018;GO:0043005;GO:0005524;GO:0005856;GO:0008104;GO:0016192;GO:0043025;GO:0005737;GO:0098971;GO:0035253;GO:0019894;GO:0032839;GO:0030705;GO:0005874;GO:0003777;GO:0016020;GO:0048471	K10396:ko04144,ko04728
mmu-miR-5620-5p	ENSMUST00000217895	158	2206283	74	ENSMUSG00000074657	Kif5a;kinesin family member 5A [Source:MGI Symbol;Acc:MGI:109564]	GO:0008574;GO:0007411;GO:0000166;GO:0005871;GO:0008017;GO:0005515;GO:0007018;GO:0043005;GO:0005524;GO:0005856;GO:0008104;GO:0016192;GO:0043025;GO:0005737;GO:0098971;GO:0035253;GO:0019894;GO:0032839;GO:0030705;GO:0005874;GO:0003777;GO:0016020;GO:0048471	K10396:ko04144,ko04728
mmu-miR-5620-5p	ENSMUST00000218298	158	2206284	89	ENSMUSG00000074657	Kif5a;kinesin family member 5A [Source:MGI Symbol;Acc:MGI:109564]	GO:0008574;GO:0007411;GO:0000166;GO:0005871;GO:0008017;GO:0005515;GO:0007018;GO:0043005;GO:0005524;GO:0005856;GO:0008104;GO:0016192;GO:0043025;GO:0005737;GO:0098971;GO:0035253;GO:0019894;GO:0032839;GO:0030705;GO:0005874;GO:0003777;GO:0016020;GO:0048471	K10396:ko04144,ko04728
mmu-miR-5620-5p	ENSMUST00000109787	169	2206867	1056	ENSMUSG00000041164	Zmiz2;zinc finger, MIZ-type containing 2 [Source:MGI Symbol;Acc:MGI:106374]	GO:0005739;GO:0045944;GO:0046872;GO:0005654;GO:0005634;GO:0030374;GO:0043596;GO:0008270	-
mmu-miR-5620-5p	ENSMUST00000012612	169	2206868	1139	ENSMUSG00000041164	Zmiz2;zinc finger, MIZ-type containing 2 [Source:MGI Symbol;Acc:MGI:106374]	GO:0005739;GO:0045944;GO:0046872;GO:0005654;GO:0005634;GO:0030374;GO:0043596;GO:0008270	-
mmu-miR-5620-5p	ENSMUST00000109786	169	2206869	1259	ENSMUSG00000041164	Zmiz2;zinc finger, MIZ-type containing 2 [Source:MGI Symbol;Acc:MGI:106374]	GO:0005739;GO:0045944;GO:0046872;GO:0005654;GO:0005634;GO:0030374;GO:0043596;GO:0008270	-
mmu-miR-5620-5p	ENSMUST00000102914	169	2206870	830	ENSMUSG00000041164	Zmiz2;zinc finger, MIZ-type containing 2 [Source:MGI Symbol;Acc:MGI:106374]	GO:0005739;GO:0045944;GO:0046872;GO:0005654;GO:0005634;GO:0030374;GO:0043596;GO:0008270	-
mmu-miR-5620-5p	ENSMUST00000109785	169	2206871	788	ENSMUSG00000041164	Zmiz2;zinc finger, MIZ-type containing 2 [Source:MGI Symbol;Acc:MGI:106374]	GO:0005739;GO:0045944;GO:0046872;GO:0005654;GO:0005634;GO:0030374;GO:0043596;GO:0008270	-
mmu-miR-5620-5p	ENSMUST00000109504	176	2207101	1320	ENSMUSG00000064090	Vrk2;vaccinia related kinase 2 [Source:MGI Symbol;Acc:MGI:1917172]	GO:0004674;GO:0016310;GO:0016301;GO:0000166;GO:0006468;GO:0016021;GO:0018105;GO:0005739;GO:0005634;GO:0005524;GO:0046777;GO:0043408;GO:0005737;GO:2000659;GO:0008360;GO:0031966;GO:0016740;GO:0043234;GO:0004672;GO:0034599;GO:0016020;GO:0019901;GO:0005783;GO:0019904;GO:0005789	-
mmu-miR-5620-5p	ENSMUST00000078362	176	2207102	1649	ENSMUSG00000064090	Vrk2;vaccinia related kinase 2 [Source:MGI Symbol;Acc:MGI:1917172]	GO:0004674;GO:0016310;GO:0016301;GO:0000166;GO:0006468;GO:0016021;GO:0018105;GO:0005739;GO:0005634;GO:0005524;GO:0046777;GO:0043408;GO:0005737;GO:2000659;GO:0008360;GO:0031966;GO:0016740;GO:0043234;GO:0004672;GO:0034599;GO:0016020;GO:0019901;GO:0005783;GO:0019904;GO:0005789	-
mmu-miR-5620-5p	ENSMUST00000102801	163	2207256	3322	ENSMUSG00000049336	Tenm2;teneurin transmembrane protein 2 [Source:MGI Symbol;Acc:MGI:1345184]	GO:0097264;GO:0016020;GO:0005887;GO:0005102;GO:0016021;GO:0007165	-
mmu-miR-5620-5p	ENSMUST00000163524	163	2207257	3088	ENSMUSG00000049336	Tenm2;teneurin transmembrane protein 2 [Source:MGI Symbol;Acc:MGI:1345184]	GO:0097264;GO:0016020;GO:0005887;GO:0005102;GO:0016021;GO:0007165	-
mmu-miR-5620-5p	ENSMUST00000057207	163	2207258	3091	ENSMUSG00000049336	Tenm2;teneurin transmembrane protein 2 [Source:MGI Symbol;Acc:MGI:1345184]	GO:0097264;GO:0016020;GO:0005887;GO:0005102;GO:0016021;GO:0007165	-
mmu-miR-5620-5p	ENSMUST00000057043	167	2297933	3087	ENSMUSG00000028619	Tceanc2;transcription elongation factor A (SII) N-terminal and central domain containing 2 [Source:MGI Symbol;Acc:MGI:1913776]	GO:0003674;GO:0006351;GO:0005575;GO:0005634	-
mmu-miR-5620-5p	ENSMUST00000175875	159	2298582	164	ENSMUSG00000028890	Mtf1;metal response element binding transcription factor 1 [Source:MGI Symbol;Acc:MGI:101786]	GO:0006979;GO:0045944;GO:0003676;GO:0046872;GO:0005634;GO:0035035;GO:0006355;GO:0006351;GO:0045893;GO:0005654;GO:0003677;GO:0003700;GO:0001077;GO:0010038;GO:0001047;GO:0006366;GO:0046686;GO:0000978;GO:0000979	-
mmu-miR-5620-5p	ENSMUST00000103217	172	2264029	1443	ENSMUSG00000028975	Pex14;peroxisomal biogenesis factor 14 [Source:MGI Symbol;Acc:MGI:1927868]	GO:0051260;GO:1901094;GO:0034453;GO:0016560;GO:0016021;GO:0045892;GO:0015031;GO:0007031;GO:0005778;GO:0008017;GO:1990429;GO:0005102;GO:0006810;GO:0032091;GO:0001650;GO:0047485;GO:0016558;GO:0043433;GO:0044721;GO:0043234;GO:0016561;GO:0006461;GO:0036250;GO:0016020;GO:0048487;GO:0003714;GO:0005622;GO:0005777	K13343:ko04146
mmu-miR-5620-5p	ENSMUST00000133533	172	2264232	3724	ENSMUSG00000029026	Trp73;transformation related protein 73 [Source:MGI Symbol;Acc:MGI:1336991]	GO:0048666;GO:0008134;GO:0007346;GO:0045944;GO:0010332;GO:0043523;GO:0048546;GO:0000122;GO:1902167;GO:0060044;GO:0006974;GO:0006954;GO:0033326;GO:0034644;GO:0010165;GO:0043065;GO:0042493;GO:0002039;GO:0043565;GO:0031571;GO:0046872;GO:0044212;GO:0005794;GO:0005634;GO:0030054;GO:0005515;GO:0005667;GO:0000981;GO:0006355;GO:0006351;GO:0071158;GO:0045893;GO:0045665;GO:0009791;GO:0005737;GO:0042802;GO:…	-
mmu-miR-5620-5p	ENSMUST00000105644	172	2264233	4014	ENSMUSG00000029026	Trp73;transformation related protein 73 [Source:MGI Symbol;Acc:MGI:1336991]	GO:0048666;GO:0008134;GO:0007346;GO:0045944;GO:0010332;GO:0043523;GO:0048546;GO:0000122;GO:1902167;GO:0060044;GO:0006974;GO:0006954;GO:0033326;GO:0034644;GO:0010165;GO:0043065;GO:0042493;GO:0002039;GO:0043565;GO:0031571;GO:0046872;GO:0044212;GO:0005794;GO:0005634;GO:0030054;GO:0005515;GO:0005667;GO:0000981;GO:0006355;GO:0006351;GO:0071158;GO:0045893;GO:0045665;GO:0009791;GO:0005737;GO:0042802;GO:…	-
mmu-miR-5620-5p	ENSMUST00000151083	173	2264308	2908	ENSMUSG00000078490	Cfap74;cilia and flagella associated protein 74 [Source:MGI Symbol;Acc:MGI:1917130]	GO:0042995;GO:0005575;GO:0035082;GO:0005930;GO:0005856;GO:0003674;GO:0005737;GO:0008150;GO:0005929	-
mmu-miR-5620-5p	ENSMUST00000105619	173	2264309	216	ENSMUSG00000078490	Cfap74;cilia and flagella associated protein 74 [Source:MGI Symbol;Acc:MGI:1917130]	GO:0042995;GO:0005575;GO:0035082;GO:0005930;GO:0005856;GO:0003674;GO:0005737;GO:0008150;GO:0005929	-
mmu-miR-5620-5p	ENSMUST00000179919	184	2264411	169	ENSMUSG00000096351	Samd11;sterile alpha motif domain containing 11 [Source:MGI Symbol;Acc:MGI:2446220]	GO:0000122;GO:0032093;GO:0005634;GO:0042731;GO:0043621	-
mmu-miR-5620-5p	ENSMUST00000217934	184	2264412	212	ENSMUSG00000096351	Samd11;sterile alpha motif domain containing 11 [Source:MGI Symbol;Acc:MGI:2446220]	GO:0000122;GO:0032093;GO:0005634;GO:0042731;GO:0043621	-
mmu-miR-5620-5p	ENSMUST00000218788	184	2264413	16	ENSMUSG00000096351	Samd11;sterile alpha motif domain containing 11 [Source:MGI Symbol;Acc:MGI:2446220]	GO:0000122;GO:0032093;GO:0005634;GO:0042731;GO:0043621	-
mmu-miR-5620-5p	ENSMUST00000220228	184	2264414	47	ENSMUSG00000096351	Samd11;sterile alpha motif domain containing 11 [Source:MGI Symbol;Acc:MGI:2446220]	GO:0000122;GO:0032093;GO:0005634;GO:0042731;GO:0043621	-
mmu-miR-5620-5p	ENSMUST00000219393	350	2264415	91	ENSMUSG00000096351	Samd11;sterile alpha motif domain containing 11 [Source:MGI Symbol;Acc:MGI:2446220]	GO:0000122;GO:0032093;GO:0005634;GO:0042731;GO:0043621	-
mmu-miR-5620-5p	ENSMUST00000201821	168	2264956	534	ENSMUSG00000045302	Preb;prolactin regulatory element binding [Source:MGI Symbol;Acc:MGI:1355326]	GO:0016021;GO:0051020;GO:0015031;GO:0032527;GO:0005096;GO:0043547;GO:0030176;GO:0005090;GO:0005634;GO:0006810;GO:0006355;GO:0006351;GO:0070971;GO:0016192;GO:0006888;GO:0003400;GO:0003677;GO:0048208;GO:0003700;GO:0016020;GO:0005783;GO:0009306;GO:0005789;GO:0000139	K14003:ko04141
mmu-miR-5620-5p	ENSMUST00000074840	168	2264957	1716	ENSMUSG00000045302	Preb;prolactin regulatory element binding [Source:MGI Symbol;Acc:MGI:1355326]	GO:0016021;GO:0051020;GO:0015031;GO:0032527;GO:0005096;GO:0043547;GO:0030176;GO:0005090;GO:0005634;GO:0006810;GO:0006355;GO:0006351;GO:0070971;GO:0016192;GO:0006888;GO:0003400;GO:0003677;GO:0048208;GO:0003700;GO:0016020;GO:0005783;GO:0009306;GO:0005789;GO:0000139	K14003:ko04141
mmu-miR-5620-5p	ENSMUST00000201002	168	2264958	707	ENSMUSG00000045302	Preb;prolactin regulatory element binding [Source:MGI Symbol;Acc:MGI:1355326]	GO:0016021;GO:0051020;GO:0015031;GO:0032527;GO:0005096;GO:0043547;GO:0030176;GO:0005090;GO:0005634;GO:0006810;GO:0006355;GO:0006351;GO:0070971;GO:0016192;GO:0006888;GO:0003400;GO:0003677;GO:0048208;GO:0003700;GO:0016020;GO:0005783;GO:0009306;GO:0005789;GO:0000139	K14003:ko04141
mmu-miR-5620-5p	ENSMUST00000202567	168	2264959	1475	ENSMUSG00000045302	Preb;prolactin regulatory element binding [Source:MGI Symbol;Acc:MGI:1355326]	GO:0016021;GO:0051020;GO:0015031;GO:0032527;GO:0005096;GO:0043547;GO:0030176;GO:0005090;GO:0005634;GO:0006810;GO:0006355;GO:0006351;GO:0070971;GO:0016192;GO:0006888;GO:0003400;GO:0003677;GO:0048208;GO:0003700;GO:0016020;GO:0005783;GO:0009306;GO:0005789;GO:0000139	K14003:ko04141
mmu-miR-5620-5p	ENSMUST00000045586	165	2265513	49	ENSMUSG00000015882	Lcorl;ligand dependent nuclear receptor corepressor-like [Source:MGI Symbol;Acc:MGI:2651932]	GO:0006357;GO:0006366;GO:0003677;GO:0005634;GO:0006351;GO:0006355	-
mmu-miR-5620-5p	ENSMUST00000201533	157	2265679	611	ENSMUSG00000029204	Rhoh;ras homolog family member H [Source:MGI Symbol;Acc:MGI:1921984]	GO:0030217;GO:0016020;GO:0019210;GO:0043124;GO:0042326;GO:0007264;GO:0000166;GO:0005515;GO:0045576;GO:0005525;GO:0003924;GO:0005886;GO:0005622;GO:0005737;GO:0001772	K07873:ko04670
mmu-miR-5620-5p	ENSMUST00000196565	177	2179682	206	ENSMUSG00000038975	Rabggtb;Rab geranylgeranyl transferase, b subunit [Source:MGI Symbol;Acc:MGI:99537]	GO:0018344;GO:0003824;GO:0046872;GO:0017137;GO:0016740;GO:0005968;GO:0004663;GO:0008270;GO:0004659	-
mmu-miR-5620-5p	ENSMUST00000098256	161	2179893	196	ENSMUSG00000006586	Runx1t1;runt-related transcription factor 1; translocated to, 1 (cyclin D-related) [Source:MGI Symbol;Acc:MGI:104793]	GO:0045599;GO:0051101;GO:0010977;GO:0046872;GO:0005654;GO:0003714;GO:0003700;GO:0005634;GO:0005515;GO:0042803;GO:0006355;GO:0045892;GO:0006351;GO:0017053;GO:0045444;GO:0016363	K10053:ko05221,ko05202,ko05200
mmu-miR-5620-5p	ENSMUST00000172661	165	2360538	245	ENSMUSG00000038762	Abcf1;ATP-binding cassette, sub-family F (GCN20), member 1 [Source:MGI Symbol;Acc:MGI:1351658]	GO:0005829;GO:0016020;GO:0008494;GO:0016887;GO:0003723;GO:0006413;GO:0042788;GO:0000166;GO:0005654;GO:0005634;GO:0005635;GO:0045727;GO:0005524;GO:0005737;GO:0005840;GO:0043022	-
mmu-miR-5620-5p	ENSMUST00000043464	160	2360970	1418	ENSMUSG00000038545	Cul7;cullin 7 [Source:MGI Symbol;Acc:MGI:1913765]	GO:0042981;GO:0000281;GO:0007088;GO:0031461;GO:0045601;GO:0031467;GO:0005813;GO:0001837;GO:0001890;GO:0005794;GO:0005515;GO:0005856;GO:0005737;GO:0005815;GO:0050775;GO:0031625;GO:0007030;GO:1990393;GO:0006915;GO:0048471;GO:0001570;GO:0006511;GO:0000226;GO:0016567;GO:0005622	K10613:ko04120
mmu-miR-5620-5p	ENSMUST00000145567	160	2360971	1053	ENSMUSG00000038545	Cul7;cullin 7 [Source:MGI Symbol;Acc:MGI:1913765]	GO:0042981;GO:0000281;GO:0007088;GO:0031461;GO:0045601;GO:0031467;GO:0005813;GO:0001837;GO:0001890;GO:0005794;GO:0005515;GO:0005856;GO:0005737;GO:0005815;GO:0050775;GO:0031625;GO:0007030;GO:1990393;GO:0006915;GO:0048471;GO:0001570;GO:0006511;GO:0000226;GO:0016567;GO:0005622	K10613:ko04120
mmu-miR-5620-5p	ENSMUST00000133393	160	2360972	137	ENSMUSG00000038545	Cul7;cullin 7 [Source:MGI Symbol;Acc:MGI:1913765]	GO:0042981;GO:0000281;GO:0007088;GO:0031461;GO:0045601;GO:0031467;GO:0005813;GO:0001837;GO:0001890;GO:0005794;GO:0005515;GO:0005856;GO:0005737;GO:0005815;GO:0050775;GO:0031625;GO:0007030;GO:1990393;GO:0006915;GO:0048471;GO:0001570;GO:0006511;GO:0000226;GO:0016567;GO:0005622	K10613:ko04120
mmu-miR-5620-5p	ENSMUST00000039205	171	2361456	1144	ENSMUSG00000035473	Galm;galactose mutarotase [Source:MGI Symbol;Acc:MGI:2442420]	GO:0005975;GO:0070062;GO:0006006;GO:0003824;GO:0016853;GO:0006012;GO:0030246;GO:0033499;GO:0019318;GO:0005737;GO:0004034	K01785:ko00052,ko00010
mmu-miR-5620-5p	ENSMUST00000133955	171	2361457	382	ENSMUSG00000035473	Galm;galactose mutarotase [Source:MGI Symbol;Acc:MGI:2442420]	GO:0005975;GO:0070062;GO:0006006;GO:0003824;GO:0016853;GO:0006012;GO:0030246;GO:0033499;GO:0019318;GO:0005737;GO:0004034	K01785:ko00052,ko00010
mmu-miR-5620-5p	ENSMUST00000025224	173	2361936	1161	ENSMUSG00000024366	Gfra3;glial cell line derived neurotrophic factor family receptor alpha 3 [Source:MGI Symbol;Acc:MGI:1201403]	GO:0005829;GO:0015026;GO:0016020;GO:0048666;GO:0031225;GO:0007411;GO:0048485;GO:0005515;GO:0004872;GO:0009897;GO:0005886;GO:0001764;GO:0007169;GO:0008046	-
mmu-miR-5620-5p	ENSMUST00000053073	162	2362077	1683	ENSMUSG00000051486	Pcdhb11;protocadherin beta 11 [Source:MGI Symbol;Acc:MGI:2136746]	GO:0005509;GO:0016020;GO:0005887;GO:0007155;GO:0007416;GO:0007156;GO:0016021;GO:0007268;GO:0005886	-
mmu-miR-5620-5p	ENSMUST00000204302	180	2465034	2825	ENSMUSG00000051586	Mical3;microtubule associated monooxygenase, calponin and LIM domain containing 3 [Source:MGI Symbol;Acc:MGI:2442733]	GO:0051015;GO:0051017;GO:0006887;GO:0051301;GO:0005938;GO:0055114;GO:0016709;GO:0004497;GO:0005819;GO:0030042;GO:0046872;GO:0005634;GO:0005856;GO:0030835;GO:0008270;GO:0005737;GO:0007010;GO:0016491;GO:0005654;GO:0005829;GO:0042995;GO:0007049;GO:0071949;GO:0030496;GO:0003779;GO:0017137;GO:0005886	-
mmu-miR-5620-5p	ENSMUST00000129411	169	2465190	3428	ENSMUSG00000107478	Gm45234;predicted gene 45234 [Source:MGI Symbol;Acc:MGI:5753810]	GO:0045944;GO:0090729;GO:0000122;GO:0032094;GO:0007283;GO:0008340;GO:0005634;GO:0005515;GO:0030054;GO:0006355;GO:0006351;GO:0008584;GO:0001105;GO:0009791;GO:0005737;GO:0030011;GO:0009404;GO:0005654;GO:0035264;GO:0051402;GO:0016477;GO:0016363;GO:0048471;GO:0006366;GO:0003714;GO:0009405;GO:0019904	-
mmu-miR-5620-5p	ENSMUST00000088357	169	2465191	3536	ENSMUSG00000004263	Atn1;atrophin 1 [Source:MGI Symbol;Acc:MGI:104725]	GO:0045944;GO:0090729;GO:0000122;GO:0032094;GO:0007283;GO:0008340;GO:0005634;GO:0005515;GO:0030054;GO:0006355;GO:0006351;GO:0008584;GO:0001105;GO:0009791;GO:0005737;GO:0030011;GO:0009404;GO:0005654;GO:0035264;GO:0051402;GO:0016477;GO:0016363;GO:0048471;GO:0006366;GO:0003714;GO:0009405;GO:0019904	-
mmu-miR-5620-5p	ENSMUST00000112173	161	2465354	2690	ENSMUSG00000030352	Tspan9;tetraspanin 9 [Source:MGI Symbol;Acc:MGI:1924558]	GO:0016020;GO:0005887;GO:0097197;GO:0016021;GO:0007166;GO:0005886;GO:0003674;GO:0005925	-
mmu-miR-5620-5p	ENSMUST00000046303	156	2465588	3285	ENSMUSG00000032652	Crebl2;cAMP responsive element binding protein-like 2 [Source:MGI Symbol;Acc:MGI:1889385]	GO:0006355;GO:0043565;GO:0003700	-
mmu-miR-5620-5p	ENSMUST00000087622	174	2465739	7071	ENSMUSG00000030231	Plekha5;pleckstrin homology domain containing, family A member 5 [Source:MGI Symbol;Acc:MGI:1923802]	GO:0005829;GO:0016020;GO:0061458;GO:0005654;GO:0016021;GO:0032266;GO:0080025;GO:0010314;GO:0070273	-
mmu-miR-5620-5p	ENSMUST00000204080	174	2465745	2636	ENSMUSG00000030231	Plekha5;pleckstrin homology domain containing, family A member 5 [Source:MGI Symbol;Acc:MGI:1923802]	GO:0005829;GO:0016020;GO:0061458;GO:0005654;GO:0016021;GO:0032266;GO:0080025;GO:0010314;GO:0070273	-
mmu-miR-5620-5p	ENSMUST00000203012	174	2465746	2829	ENSMUSG00000030231	Plekha5;pleckstrin homology domain containing, family A member 5 [Source:MGI Symbol;Acc:MGI:1923802]	GO:0005829;GO:0016020;GO:0061458;GO:0005654;GO:0016021;GO:0032266;GO:0080025;GO:0010314;GO:0070273	-
mmu-miR-5620-5p	ENSMUST00000205026	174	2465747	2505	ENSMUSG00000030231	Plekha5;pleckstrin homology domain containing, family A member 5 [Source:MGI Symbol;Acc:MGI:1923802]	GO:0005829;GO:0016020;GO:0061458;GO:0005654;GO:0016021;GO:0032266;GO:0080025;GO:0010314;GO:0070273	-
mmu-miR-5620-5p	ENSMUST00000213444	174	2465748	4941	ENSMUSG00000030231	Plekha5;pleckstrin homology domain containing, family A member 5 [Source:MGI Symbol;Acc:MGI:1923802]	GO:0005829;GO:0016020;GO:0061458;GO:0005654;GO:0016021;GO:0032266;GO:0080025;GO:0010314;GO:0070273	-
mmu-miR-5620-5p	ENSMUST00000203483	174	2465749	1534	ENSMUSG00000030231	Plekha5;pleckstrin homology domain containing, family A member 5 [Source:MGI Symbol;Acc:MGI:1923802]	GO:0005829;GO:0016020;GO:0061458;GO:0005654;GO:0016021;GO:0032266;GO:0080025;GO:0010314;GO:0070273	-
mmu-miR-5620-5p	ENSMUST00000129694	165	2465787	56	ENSMUSG00000030243	Recql;RecQ protein-like [Source:MGI Symbol;Acc:MGI:103021]	GO:0043140;GO:0032508;GO:0005694;GO:0000166;GO:0003676;GO:0009378;GO:0008026;GO:0006310;GO:0000733;GO:0006260;GO:0000724;GO:0005634;GO:0005524;GO:0005737;GO:0036310;GO:0003677;GO:0005654;GO:0016787;GO:0004386;GO:0016020;GO:0006281;GO:0003678	-
mmu-miR-5620-5p	ENSMUST00000203772	165	2465788	91	ENSMUSG00000030243	Recql;RecQ protein-like [Source:MGI Symbol;Acc:MGI:103021]	GO:0043140;GO:0032508;GO:0005694;GO:0000166;GO:0003676;GO:0009378;GO:0008026;GO:0006310;GO:0000733;GO:0006260;GO:0000724;GO:0005634;GO:0005524;GO:0005737;GO:0036310;GO:0003677;GO:0005654;GO:0016787;GO:0004386;GO:0016020;GO:0006281;GO:0003678	-
mmu-miR-5620-5p	ENSMUST00000188495	157	2318977	3519	ENSMUSG00000019982	Myb;myeloblastosis oncogene [Source:MGI Symbol;Acc:MGI:97249]	GO:0045944;GO:0001701;GO:0006338;GO:0000122;GO:0051574;GO:0045892;GO:0060252;GO:0030099;GO:0048536;GO:2000491;GO:0030183;GO:0070301;GO:0071300;GO:0032967;GO:2000845;GO:0005634;GO:0005515;GO:0048566;GO:0006355;GO:0006351;GO:1904899;GO:0045893;GO:0043525;GO:0001666;GO:0045624;GO:0006816;GO:0003677;GO:0005654;GO:0003700;GO:0048538;GO:0001077;GO:1901216;GO:0048872;GO:0048661;GO:0071987;GO:0010468;GO:…	K09420:ko04151,ko05166
mmu-miR-5620-5p	ENSMUST00000134170	162	2319024	514	ENSMUSG00000037455	Slc18b1;solute carrier family 18, subfamily B, member 1 [Source:MGI Symbol;Acc:MGI:1923556]	GO:0022857;GO:0016020;GO:0055085;GO:0005887;GO:0006810;GO:0016021;GO:0008150	-
mmu-miR-5620-5p	ENSMUST00000105502	162	2319334	4113	ENSMUSG00000048756	Foxo3;forkhead box O3 [Source:MGI Symbol;Acc:MGI:1890081]	GO:2000377;GO:0045944;GO:1901300;GO:0042593;GO:0000122;GO:1990785;GO:0043065;GO:0042493;GO:0097192;GO:0001544;GO:1903428;GO:0043565;GO:0097150;GO:0008013;GO:0001228;GO:2000353;GO:1990090;GO:0031490;GO:0005739;GO:0005634;GO:0005515;GO:0001547;GO:0006355;GO:0006351;GO:1904646;GO:0045893;GO:0045665;GO:0005737;GO:0043525;GO:0001556;GO:0001221;GO:0001542;GO:0001227;GO:0003677;GO:0003700;GO:0005654;GO:…	K09408:ko04151,ko04068,ko05213,ko04062,ko04152,ko04917,ko04722,ko05223,ko01521,ko04212,ko04213,ko04211
mmu-miR-5620-5p	ENSMUST00000163017	166	2319424	965	ENSMUSG00000049641	Vgll2;vestigial like family member 2 [Source:MGI Symbol;Acc:MGI:2447460]	GO:0045944;GO:0005634;GO:0005515;GO:0008022;GO:0007519;GO:0003705;GO:0006355;GO:0006351;GO:0003713;GO:0005737	-
mmu-miR-5620-5p	ENSMUST00000058347	166	2319425	741	ENSMUSG00000049641	Vgll2;vestigial like family member 2 [Source:MGI Symbol;Acc:MGI:2447460]	GO:0045944;GO:0005634;GO:0005515;GO:0008022;GO:0007519;GO:0003705;GO:0006355;GO:0006351;GO:0003713;GO:0005737	-
mmu-miR-5620-5p	ENSMUST00000020581	163	2320222	2667	ENSMUSG00000020331	Hcn2;hyperpolarization-activated, cyclic nucleotide-gated K+ 2 [Source:MGI Symbol;Acc:MGI:1298210]	GO:0005249;GO:0006811;GO:0000166;GO:0005222;GO:0016021;GO:1990573;GO:0005272;GO:0006814;GO:0071321;GO:0006813;GO:0042391;GO:0060078;GO:0098855;GO:0030552;GO:0006810;GO:0005515;GO:0042802;GO:0035725;GO:0005267;GO:0005887;GO:0034765;GO:0005216;GO:0016020;GO:0055085;GO:0071805;GO:0005248;GO:0005244;GO:0071320;GO:0005886;GO:0098719	K04955:ko04024
mmu-miR-5620-5p	ENSMUST00000099513	163	2320223	2667	ENSMUSG00000020331	Hcn2;hyperpolarization-activated, cyclic nucleotide-gated K+ 2 [Source:MGI Symbol;Acc:MGI:1298210]	GO:0005249;GO:0006811;GO:0000166;GO:0005222;GO:0016021;GO:1990573;GO:0005272;GO:0006814;GO:0071321;GO:0006813;GO:0042391;GO:0060078;GO:0098855;GO:0030552;GO:0006810;GO:0005515;GO:0042802;GO:0035725;GO:0005267;GO:0005887;GO:0034765;GO:0005216;GO:0016020;GO:0055085;GO:0071805;GO:0005248;GO:0005244;GO:0071320;GO:0005886;GO:0098719	K04955:ko04024
mmu-miR-5620-5p	ENSMUST00000020365	161	2320335	22	ENSMUSG00000020156	Mum1;melanoma associated antigen (mutated) 1 [Source:MGI Symbol;Acc:MGI:1915364]	GO:0005829;GO:0006281;GO:0006325;GO:0006974;GO:0005634;GO:0031491	-
mmu-miR-5620-5p	ENSMUST00000025402	169	2242882	291	ENSMUSG00000024524	Gnal;guanine nucleotide binding protein, alpha stimulating, olfactory type [Source:MGI Symbol;Acc:MGI:95774]	GO:0031683;GO:0031000;GO:0007608;GO:0070062;GO:0046872;GO:0005834;GO:0007189;GO:0000166;GO:0001975;GO:0007191;GO:0007165;GO:0007186;GO:0005525;GO:0003924;GO:0019001;GO:0007190;GO:0001664;GO:0004871	K04633:ko04020,ko04740,ko05146,ko04728,ko05012,ko05142
mmu-miR-5620-5p	ENSMUST00000167977	162	2243106	2228	ENSMUSG00000033016	Nfatc1;nuclear factor of activated T cells, cytoplasmic, calcineurin dependent 1 [Source:MGI Symbol;Acc:MGI:102469]	GO:0000977;GO:0033173;GO:0045944;GO:0000790;GO:0003677;GO:0003700;GO:0005634;GO:0035556;GO:0005654;GO:0016604;GO:0006355;GO:0045893;GO:0001225	-
mmu-miR-5620-5p	ENSMUST00000078049	162	2243107	2520	ENSMUSG00000033016	Nfatc1;nuclear factor of activated T cells, cytoplasmic, calcineurin dependent 1 [Source:MGI Symbol;Acc:MGI:102469]	GO:0000977;GO:0033173;GO:0045944;GO:0000790;GO:0003677;GO:0003700;GO:0005634;GO:0035556;GO:0005654;GO:0016604;GO:0006355;GO:0045893;GO:0001225	-
mmu-miR-5620-5p	ENSMUST00000170905	162	2243108	2520	ENSMUSG00000033016	Nfatc1;nuclear factor of activated T cells, cytoplasmic, calcineurin dependent 1 [Source:MGI Symbol;Acc:MGI:102469]	GO:0000977;GO:0033173;GO:0045944;GO:0000790;GO:0003677;GO:0003700;GO:0005634;GO:0035556;GO:0005654;GO:0016604;GO:0006355;GO:0045893;GO:0001225	-
mmu-miR-5620-5p	ENSMUST00000055115	167	2243758	3325	ENSMUSG00000043789	Vwce;von Willebrand factor C and EGF domains [Source:MGI Symbol;Acc:MGI:1919018]	GO:0005509;GO:0005575;GO:0009966;GO:0008284;GO:0005576;GO:0008150	-
mmu-miR-5620-5p	ENSMUST00000120630	166	2637841	3	ENSMUSG00000050022	Amz1;archaelysin family metallopeptidase 1 [Source:MGI Symbol;Acc:MGI:2442258]	GO:0005575;GO:0006508;GO:0046872;GO:0008237;GO:0016787;GO:0008233;GO:0003674;GO:0008270;GO:0008150	-
mmu-miR-5620-5p	ENSMUST00000152247	165	2637866	2129	ENSMUSG00000039477	Tnrc18;trinucleotide repeat containing 18 [Source:MGI Symbol;Acc:MGI:3648294]	GO:0003682	-
mmu-miR-5620-5p	ENSMUST00000151477	165	2637867	3310	ENSMUSG00000039477	Tnrc18;trinucleotide repeat containing 18 [Source:MGI Symbol;Acc:MGI:3648294]	GO:0003682	-
mmu-miR-5620-5p	ENSMUST00000115510	167	2638304	283	ENSMUSG00000029629	Phf14;PHD finger protein 14 [Source:MGI Symbol;Acc:MGI:1923539]	GO:2000791;GO:0072201;GO:0046872;GO:0008285;GO:0000122;GO:0005634;GO:0048286;GO:2000584;GO:0003674;GO:0008270	-
mmu-miR-5620-5p	ENSMUST00000090632	167	2638305	249	ENSMUSG00000029629	Phf14;PHD finger protein 14 [Source:MGI Symbol;Acc:MGI:1923539]	GO:2000791;GO:0072201;GO:0046872;GO:0008285;GO:0000122;GO:0005634;GO:0048286;GO:2000584;GO:0003674;GO:0008270	-
mmu-miR-5620-5p	ENSMUST00000115511	167	2638306	248	ENSMUSG00000029629	Phf14;PHD finger protein 14 [Source:MGI Symbol;Acc:MGI:1923539]	GO:2000791;GO:0072201;GO:0046872;GO:0008285;GO:0000122;GO:0005634;GO:0048286;GO:2000584;GO:0003674;GO:0008270	-
mmu-miR-5620-5p	ENSMUST00000090568	168	2638430	232	ENSMUSG00000068748	Ptprz1;protein tyrosine phosphatase, receptor type Z, polypeptide 1 [Source:MGI Symbol;Acc:MGI:97816]	GO:0016021;GO:0007409;GO:0016791;GO:0035335;GO:0031226;GO:0007611;GO:0004721;GO:0005515;GO:0072534;GO:0005578;GO:0002244;GO:0004725;GO:0016787;GO:0006470;GO:0016311;GO:0070445;GO:0016020;GO:0005576;GO:0005886;GO:0048709	K08114:ko05120
mmu-miR-5620-5p	ENSMUST00000202579	168	2638431	12	ENSMUSG00000068748	Ptprz1;protein tyrosine phosphatase, receptor type Z, polypeptide 1 [Source:MGI Symbol;Acc:MGI:97816]	GO:0016021;GO:0007409;GO:0016791;GO:0035335;GO:0031226;GO:0007611;GO:0004721;GO:0005515;GO:0072534;GO:0005578;GO:0002244;GO:0004725;GO:0016787;GO:0006470;GO:0016311;GO:0070445;GO:0016020;GO:0005576;GO:0005886;GO:0048709	K08114:ko05120
mmu-miR-5620-5p	ENSMUST00000135671	171	2638804	668	ENSMUSG00000002416	Ndufb2;NADH dehydrogenase (ubiquinone) 1 beta subcomplex, 2 [Source:MGI Symbol;Acc:MGI:1915448]	GO:0016020;GO:0005739;GO:0055114;GO:0005747;GO:0005743;GO:0070469;GO:0003674;GO:0008150	K03958:ko05012,ko04932,ko00190,ko05016,ko05010
mmu-miR-5620-5p	ENSMUST00000031787	165	2639241	1392	ENSMUSG00000005503	Evx1;even-skipped homeobox 1 [Source:MGI Symbol;Acc:MGI:95461]	GO:0043565;GO:0045944;GO:0005654;GO:0003677;GO:0005634;GO:0007275;GO:0006355;GO:0009792;GO:0021913	-
mmu-miR-5620-5p	ENSMUST00000055296	159	2639684	5171	ENSMUSG00000049553	Polr1a;polymerase (RNA) I polypeptide A [Source:MGI Symbol;Acc:MGI:1096397]	GO:0016779;GO:0003899;GO:0006361;GO:0005736;GO:0046872;GO:0000183;GO:0005730;GO:0003677;GO:0005634;GO:0005515;GO:0003682;GO:0005654;GO:0001054;GO:0006351;GO:0016740;GO:1904750;GO:0008270	K02999:ko03020,ko00230,ko00240
mmu-miR-5620-5p	ENSMUST00000205517	159	2639686	2146	ENSMUSG00000049553	Polr1a;polymerase (RNA) I polypeptide A [Source:MGI Symbol;Acc:MGI:1096397]	GO:0016779;GO:0003899;GO:0006361;GO:0005736;GO:0046872;GO:0000183;GO:0005730;GO:0003677;GO:0005634;GO:0005515;GO:0003682;GO:0005654;GO:0001054;GO:0006351;GO:0016740;GO:1904750;GO:0008270	K02999:ko03020,ko00230,ko00240
mmu-miR-5620-5p	ENSMUST00000036210	181	2247269	1520	ENSMUSG00000034064	Poglut1;protein O-glucosyltransferase 1 [Source:MGI Symbol;Acc:MGI:2444232]	GO:0030158;GO:0045747;GO:0035251;GO:0006486;GO:0035252;GO:0060537;GO:0048339;GO:0005788;GO:0006664;GO:0006493;GO:0072358;GO:0005515;GO:0016757;GO:0001756;GO:0070062;GO:0007275;GO:0007369;GO:0016740;GO:0046527;GO:0010470;GO:0048318;GO:0018242;GO:0005783;GO:0008593	K13667:ko00514
mmu-miR-5620-5p	ENSMUST00000023312	173	2247443	1117	ENSMUSG00000022636	Alcam;activated leukocyte cell adhesion molecule [Source:MGI Symbol;Acc:MGI:1313266]	GO:0007411;GO:1990138;GO:0016021;GO:0008045;GO:0009897;GO:0031226;GO:0030425;GO:0030424;GO:0005515;GO:0043025;GO:0005925;GO:0042101;GO:0002376;GO:0005887;GO:0070062;GO:0007157;GO:0031290;GO:0002250;GO:0048846;GO:0016020;GO:0042995;GO:0007155;GO:0005886;GO:0001772	K06547:ko04514
mmu-miR-5620-5p	ENSMUST00000089185	160	2248034	409	ENSMUSG00000034265	Zdhhc14;zinc finger, DHHC domain containing 14 [Source:MGI Symbol;Acc:MGI:2653229]	GO:0016020;GO:0016409;GO:0016021;GO:0005783;GO:0016746;GO:0019706;GO:0016740;GO:0018345	K16675:ko04391
mmu-miR-5620-5p	ENSMUST00000024660	157	2248205	167	ENSMUSG00000023886	Smoc2;SPARC related modular calcium binding 2 [Source:MGI Symbol;Acc:MGI:1929881]	GO:0005539;GO:0005509;GO:0005578;GO:0046872;GO:0005614;GO:0010811;GO:0008201;GO:0005576;GO:0005604;GO:0007165;GO:0030198	-
mmu-miR-5620-5p	ENSMUST00000159610	158	2248623	563	ENSMUSG00000024112	Cacna1h;calcium channel, voltage-dependent, T type, alpha 1H subunit [Source:MGI Symbol;Acc:MGI:1928842]	GO:0034220;GO:0006811;GO:0097110;GO:0034651;GO:0016021;GO:0032870;GO:0070509;GO:0005891;GO:0042391;GO:0008332;GO:0005245;GO:0070588;GO:2000344;GO:0032342;GO:0034765;GO:0005216;GO:0035865;GO:0016020;GO:0055085	-
mmu-miR-5620-5p	ENSMUST00000159048	158	2248624	563	ENSMUSG00000024112	Cacna1h;calcium channel, voltage-dependent, T type, alpha 1H subunit [Source:MGI Symbol;Acc:MGI:1928842]	GO:0034220;GO:0006811;GO:0097110;GO:0034651;GO:0016021;GO:0032870;GO:0070509;GO:0005891;GO:0042391;GO:0008332;GO:0005245;GO:0070588;GO:2000344;GO:0032342;GO:0034765;GO:0005216;GO:0035865;GO:0016020;GO:0055085	-
mmu-miR-5620-5p	ENSMUST00000078496	158	2248625	563	ENSMUSG00000024112	Cacna1h;calcium channel, voltage-dependent, T type, alpha 1H subunit [Source:MGI Symbol;Acc:MGI:1928842]	GO:0034220;GO:0006811;GO:0097110;GO:0034651;GO:0016021;GO:0032870;GO:0070509;GO:0005891;GO:0042391;GO:0008332;GO:0005245;GO:0070588;GO:2000344;GO:0032342;GO:0034765;GO:0005216;GO:0035865;GO:0016020;GO:0055085	-
mmu-miR-5620-5p	ENSMUST00000159623	158	2248628	341	ENSMUSG00000024112	Cacna1h;calcium channel, voltage-dependent, T type, alpha 1H subunit [Source:MGI Symbol;Acc:MGI:1928842]	GO:0034220;GO:0006811;GO:0097110;GO:0034651;GO:0016021;GO:0032870;GO:0070509;GO:0005891;GO:0042391;GO:0008332;GO:0005245;GO:0070588;GO:2000344;GO:0032342;GO:0034765;GO:0005216;GO:0035865;GO:0016020;GO:0055085	-
mmu-miR-5620-5p	ENSMUST00000114849	164	2248833	566	ENSMUSG00000039512	Uhrf1bp1;UHRF1 (ICBP90) binding protein 1 [Source:MGI Symbol;Acc:MGI:3041238]	GO:0042826;GO:0042802;GO:0008150;GO:0005575	-
mmu-miR-5620-5p	ENSMUST00000202651	166	2332146	5021	ENSMUSG00000029238	Clock;circadian locomotor output cycles kaput [Source:MGI Symbol;Acc:MGI:99698]	GO:0046983;GO:0008134;GO:0000077;GO:0045944;GO:0051092;GO:0005694;GO:0071479;GO:0006974;GO:0004402;GO:0042634;GO:0016746;GO:0045892;GO:0001190;GO:0001046;GO:0016573;GO:0007623;GO:0007283;GO:0043565;GO:0031490;GO:0070888;GO:0005634;GO:0005515;GO:0005667;GO:0006355;GO:0006351;GO:0050729;GO:0045893;GO:0005737;GO:2000074;GO:0033391;GO:2000323;GO:0003677;GO:0003700;GO:0005654;GO:0001077;GO:0016740;GO:…	K02223:ko04711,ko05168,ko04728,ko04710
mmu-miR-5620-5p	ENSMUST00000075159	166	2332147	5064	ENSMUSG00000029238	Clock;circadian locomotor output cycles kaput [Source:MGI Symbol;Acc:MGI:99698]	GO:0046983;GO:0008134;GO:0000077;GO:0045944;GO:0051092;GO:0005694;GO:0071479;GO:0006974;GO:0004402;GO:0042634;GO:0016746;GO:0045892;GO:0001190;GO:0001046;GO:0016573;GO:0007623;GO:0007283;GO:0043565;GO:0031490;GO:0070888;GO:0005634;GO:0005515;GO:0005667;GO:0006355;GO:0006351;GO:0050729;GO:0045893;GO:0005737;GO:2000074;GO:0033391;GO:2000323;GO:0003677;GO:0003700;GO:0005654;GO:0001077;GO:0016740;GO:…	K02223:ko04711,ko05168,ko04728,ko04710
mmu-miR-5620-5p	ENSMUST00000202122	166	2332148	4770	ENSMUSG00000029238	Clock;circadian locomotor output cycles kaput [Source:MGI Symbol;Acc:MGI:99698]	GO:0046983;GO:0008134;GO:0000077;GO:0045944;GO:0051092;GO:0005694;GO:0071479;GO:0006974;GO:0004402;GO:0042634;GO:0016746;GO:0045892;GO:0001190;GO:0001046;GO:0016573;GO:0007623;GO:0007283;GO:0043565;GO:0031490;GO:0070888;GO:0005634;GO:0005515;GO:0005667;GO:0006355;GO:0006351;GO:0050729;GO:0045893;GO:0005737;GO:2000074;GO:0033391;GO:2000323;GO:0003677;GO:0003700;GO:0005654;GO:0001077;GO:0016740;GO:…	K02223:ko04711,ko05168,ko04728,ko04710
mmu-miR-5620-5p	ENSMUST00000053913	167	2332859	1250	ENSMUSG00000004815	Dgkq;diacylglycerol kinase, theta [Source:MGI Symbol;Acc:MGI:102918]	GO:0016310;GO:0033613;GO:0033198;GO:0070493;GO:0016301;GO:0000166;GO:0007165;GO:0035556;GO:0018105;GO:0070528;GO:0019933;GO:0019900;GO:0007171;GO:0010801;GO:0006654;GO:2000064;GO:0008152;GO:0003951;GO:0046872;GO:0051591;GO:0005634;GO:1903432;GO:0046486;GO:0005524;GO:0005856;GO:0010629;GO:0008277;GO:0030297;GO:0043274;GO:0005737;GO:0007205;GO:0006111;GO:0005768;GO:0050731;GO:0016740;GO:0046834;GO:…	K00901:ko05231,ko04070,ko00564,ko00561,ko04072
mmu-miR-5620-5p	ENSMUST00000132179	167	2332860	1204	ENSMUSG00000004815	Dgkq;diacylglycerol kinase, theta [Source:MGI Symbol;Acc:MGI:102918]	GO:0016310;GO:0033613;GO:0033198;GO:0070493;GO:0016301;GO:0000166;GO:0007165;GO:0035556;GO:0018105;GO:0070528;GO:0019933;GO:0019900;GO:0007171;GO:0010801;GO:0006654;GO:2000064;GO:0008152;GO:0003951;GO:0046872;GO:0051591;GO:0005634;GO:1903432;GO:0046486;GO:0005524;GO:0005856;GO:0010629;GO:0008277;GO:0030297;GO:0043274;GO:0005737;GO:0007205;GO:0006111;GO:0005768;GO:0050731;GO:0016740;GO:0046834;GO:…	K00901:ko05231,ko04070,ko00564,ko00561,ko04072
mmu-miR-5620-5p	ENSMUST00000153238	167	2332861	1204	ENSMUSG00000004815	Dgkq;diacylglycerol kinase, theta [Source:MGI Symbol;Acc:MGI:102918]	GO:0016310;GO:0033613;GO:0033198;GO:0070493;GO:0016301;GO:0000166;GO:0007165;GO:0035556;GO:0018105;GO:0070528;GO:0019933;GO:0019900;GO:0007171;GO:0010801;GO:0006654;GO:2000064;GO:0008152;GO:0003951;GO:0046872;GO:0051591;GO:0005634;GO:1903432;GO:0046486;GO:0005524;GO:0005856;GO:0010629;GO:0008277;GO:0030297;GO:0043274;GO:0005737;GO:0007205;GO:0006111;GO:0005768;GO:0050731;GO:0016740;GO:0046834;GO:…	K00901:ko05231,ko04070,ko00564,ko00561,ko04072
mmu-miR-5620-5p	ENSMUST00000132708	167	2332862	1058	ENSMUSG00000004815	Dgkq;diacylglycerol kinase, theta [Source:MGI Symbol;Acc:MGI:102918]	GO:0016310;GO:0033613;GO:0033198;GO:0070493;GO:0016301;GO:0000166;GO:0007165;GO:0035556;GO:0018105;GO:0070528;GO:0019933;GO:0019900;GO:0007171;GO:0010801;GO:0006654;GO:2000064;GO:0008152;GO:0003951;GO:0046872;GO:0051591;GO:0005634;GO:1903432;GO:0046486;GO:0005524;GO:0005856;GO:0010629;GO:0008277;GO:0030297;GO:0043274;GO:0005737;GO:0007205;GO:0006111;GO:0005768;GO:0050731;GO:0016740;GO:0046834;GO:…	K00901:ko05231,ko04070,ko00564,ko00561,ko04072
mmu-miR-5620-5p	ENSMUST00000200284	167	2332894	68	ENSMUSG00000033467	Crlf2;cytokine receptor-like factor 2 [Source:MGI Symbol;Acc:MGI:1889506]	GO:0016020;GO:0016021	-
mmu-miR-5620-5p	ENSMUST00000044579	167	2332895	125	ENSMUSG00000033467	Crlf2;cytokine receptor-like factor 2 [Source:MGI Symbol;Acc:MGI:1889506]	GO:0016020;GO:0016021	-
mmu-miR-5620-5p	ENSMUST00000100737	164	2333492	3766	ENSMUSG00000029468	P2rx7;purinergic receptor P2X, ligand-gated ion channel, 7 [Source:MGI Symbol;Acc:MGI:1339957]	GO:0051899;GO:0006811;GO:0016485;GO:0048705;GO:0016021;GO:0045779;GO:0006509;GO:0051209;GO:0072593;GO:0006810;GO:0031668;GO:0005887;GO:0032963;GO:0034767;GO:0016020;GO:0032308;GO:0035590;GO:0017121;GO:0050830;GO:0043085;GO:0032496;GO:0034405;GO:0050715;GO:0045794;GO:0042493;GO:0006649;GO:0045821;GO:0071407;GO:1904172;GO:0005911;GO:0005524;GO:0010043;GO:0043025;GO:0001934;GO:0071359;GO:0005639;GO:…	K05220:ko04020,ko04080
mmu-miR-5620-5p	ENSMUST00000111171	158	2333989	1700	ENSMUSG00000053293	Pom121;nuclear pore membrane protein 121 [Source:MGI Symbol;Acc:MGI:2137624]	GO:0005643;GO:0016020;GO:0051028;GO:0006606;GO:0006405;GO:0008139;GO:0005487;GO:0005654;GO:0006810;GO:0005634;GO:0016021;GO:0005783;GO:0017056;GO:0015031;GO:0005789;GO:0031965	K14316:ko03013
mmu-miR-5620-5p	ENSMUST00000207315	150	2875857	229	ENSMUSG00000046792	Zfp787;zinc finger protein 787 [Source:MGI Symbol;Acc:MGI:1914359]	GO:0046872;GO:0003676;GO:0003677;GO:0005634;GO:0006355;GO:0006351;GO:0008150	-
mmu-miR-5620-5p	ENSMUST00000208746	150	2875861	68	ENSMUSG00000046792	Zfp787;zinc finger protein 787 [Source:MGI Symbol;Acc:MGI:1914359]	GO:0046872;GO:0003676;GO:0003677;GO:0005634;GO:0006355;GO:0006351;GO:0008150	-
mmu-miR-5620-5p	ENSMUST00000085715	160	2876382	1935	ENSMUSG00000030397	Mark4;MAP/microtubule affinity regulating kinase 4 [Source:MGI Symbol;Acc:MGI:1920955]	GO:0004674;GO:0016310;GO:0016301;GO:0051301;GO:0000166;GO:0006468;GO:0043015;GO:0005813;GO:0030030;GO:0008017;GO:0008284;GO:0043005;GO:0005524;GO:0005856;GO:0005737;GO:0005815;GO:0036064;GO:0016740;GO:0001578;GO:0004672;GO:0005874;GO:0007399;GO:0042995;GO:0015630;GO:0007049;GO:0030010;GO:0000226;GO:0000930;GO:0050321	-
mmu-miR-5620-5p	ENSMUST00000209058	160	2876383	1943	ENSMUSG00000030397	Mark4;MAP/microtubule affinity regulating kinase 4 [Source:MGI Symbol;Acc:MGI:1920955]	GO:0004674;GO:0016310;GO:0016301;GO:0051301;GO:0000166;GO:0006468;GO:0043015;GO:0005813;GO:0030030;GO:0008017;GO:0008284;GO:0043005;GO:0005524;GO:0005856;GO:0005737;GO:0005815;GO:0036064;GO:0016740;GO:0001578;GO:0004672;GO:0005874;GO:0007399;GO:0042995;GO:0015630;GO:0007049;GO:0030010;GO:0000226;GO:0000930;GO:0050321	-
mmu-miR-5620-5p	ENSMUST00000186212	179	2876510	2228	ENSMUSG00000095976	Gm5891;predicted gene 5891 [Source:MGI Symbol;Acc:MGI:3649014]	GO:0004674;GO:0005575;GO:0000166;GO:0006468;GO:0030010;GO:0005524;GO:0000226;GO:0003674;GO:0004672;GO:0008150	-
mmu-miR-5620-5p	ENSMUST00000186928	179	2876546	2228	ENSMUSG00000095683	Gm10662;predicted gene 10662 [Source:MGI Symbol;Acc:MGI:3642760]	GO:0004674;GO:0005575;GO:0000166;GO:0006468;GO:0030010;GO:0005524;GO:0000226;GO:0003674;GO:0004672;GO:0008150	-
mmu-miR-5620-5p	ENSMUST00000055604	169	2876688	310	ENSMUSG00000046541	Zfp526;zinc finger protein 526 [Source:MGI Symbol;Acc:MGI:2445181]	GO:0046872;GO:0003676;GO:0003677;GO:0005634;GO:0006355;GO:0006351;GO:0008150	-
mmu-miR-5620-5p	ENSMUST00000002683	168	2876753	1382	ENSMUSG00000002608	Ccdc97;coiled-coil domain containing 97 [Source:MGI Symbol;Acc:MGI:1196455]	GO:0003674;GO:0005686;GO:0008150	-
mmu-miR-5620-5p	ENSMUST00000011895	168	2876826	3476	ENSMUSG00000011751	Sptbn4;spectrin beta, non-erythrocytic 4 [Source:MGI Symbol;Acc:MGI:1890574]	GO:0016605;GO:0005543;GO:0061337;GO:0030507;GO:0030534;GO:0007409;GO:0051693;GO:0022414;GO:0070852;GO:0034613;GO:0021952;GO:0090002;GO:0030424;GO:0009566;GO:0033270;GO:0005200;GO:0005515;GO:0005856;GO:0033135;GO:0043025;GO:0005737;GO:0045162;GO:0007010;GO:0008091;GO:0040018;GO:0070062;GO:0010459;GO:0033268;GO:0043194;GO:0019226;GO:0030506;GO:0016363;GO:0005912;GO:0016020;GO:0043203;GO:0007628;GO:…	-
mmu-miR-5620-5p	ENSMUST00000172269	168	2876827	3473	ENSMUSG00000011751	Sptbn4;spectrin beta, non-erythrocytic 4 [Source:MGI Symbol;Acc:MGI:1890574]	GO:0016605;GO:0005543;GO:0061337;GO:0030507;GO:0030534;GO:0007409;GO:0051693;GO:0022414;GO:0070852;GO:0034613;GO:0021952;GO:0090002;GO:0030424;GO:0009566;GO:0033270;GO:0005200;GO:0005515;GO:0005856;GO:0033135;GO:0043025;GO:0005737;GO:0045162;GO:0007010;GO:0008091;GO:0040018;GO:0070062;GO:0010459;GO:0033268;GO:0043194;GO:0019226;GO:0030506;GO:0016363;GO:0005912;GO:0016020;GO:0043203;GO:0007628;GO:…	-
mmu-miR-5620-5p	ENSMUST00000046351	170	2877136	1657	ENSMUSG00000036957	Lrfn3;leucine rich repeat and fibronectin type III domain containing 3 [Source:MGI Symbol;Acc:MGI:2442512]	GO:0042734;GO:0016020;GO:0045202;GO:0042995;GO:0030425;GO:0007155;GO:0030424;GO:0005578;GO:0045211;GO:0016021;GO:0030054;GO:0005615;GO:0009986;GO:0007409;GO:0005886	-
mmu-miR-5620-5p	ENSMUST00000006476	173	2877207	943	ENSMUSG00000006313	Upk1a;uroplakin 1A [Source:MGI Symbol;Acc:MGI:98911]	GO:0016020;GO:0016324;GO:0005887;GO:0070062;GO:0042803;GO:0016021;GO:0005515;GO:0005783;GO:0030855;GO:0007166;GO:0005886;GO:0051259	-
mmu-miR-5620-5p	ENSMUST00000032704	164	2877426	1295	ENSMUSG00000030493	Faap24;Fanconi anemia core complex associated protein 24 [Source:MGI Symbol;Acc:MGI:2142208]	GO:0043231;GO:0006281;GO:0043240;GO:0005654;GO:0003677;GO:0005634;GO:0003682;GO:0006974;GO:0008150	K10898:ko03460
mmu-miR-5620-5p	ENSMUST00000154597	164	2877427	813	ENSMUSG00000030493	Faap24;Fanconi anemia core complex associated protein 24 [Source:MGI Symbol;Acc:MGI:2142208]	GO:0043231;GO:0006281;GO:0043240;GO:0005654;GO:0003677;GO:0005634;GO:0003682;GO:0006974;GO:0008150	K10898:ko03460
mmu-miR-5620-5p	ENSMUST00000098513	177	2877486	3475	ENSMUSG00000074170	Plekhf1;pleckstrin homology domain containing, family F (with FYVE domain) member 1 [Source:MGI Symbol;Acc:MGI:1919537]	GO:0048471;GO:2001244;GO:0005764;GO:0005739;GO:0046902;GO:0046872;GO:0005768;GO:0007032;GO:0005634;GO:0032266;GO:0072659;GO:0016050;GO:0010314;GO:0010508;GO:0005737;GO:0070273;GO:0006915	-
mmu-miR-5620-5p	ENSMUST00000068911	170	2878304	1322	ENSMUSG00000055026	Gabrg3;gamma-aminobutyric acid (GABA) A receptor, subunit gamma 3 [Source:MGI Symbol;Acc:MGI:95624]	GO:0034220;GO:0005230;GO:0016020;GO:0045202;GO:0006811;GO:0042493;GO:0007214;GO:0045211;GO:0006810;GO:0016021;GO:0030054;GO:0004890;GO:0006821;GO:0005886;GO:0034707;GO:0005254;GO:1902476	K05186:ko05033,ko05032,ko04080,ko04727,ko04723
mmu-miR-5620-5p	ENSMUST00000176199	173	2878390	480	ENSMUSG00000030513	Pcsk6;proprotein convertase subtilisin/kexin type 6 [Source:MGI Symbol;Acc:MGI:102897]	GO:0006508;GO:0016485;GO:0016486;GO:0007368;GO:0048406;GO:0009100;GO:0008201;GO:0032902;GO:0032940;GO:0031012;GO:0005615;GO:0016787;GO:0004252;GO:0009986;GO:0008233;GO:0008236;GO:0004175;GO:0007354	-
mmu-miR-5620-5p	ENSMUST00000055576	173	2878391	862	ENSMUSG00000030513	Pcsk6;proprotein convertase subtilisin/kexin type 6 [Source:MGI Symbol;Acc:MGI:102897]	GO:0006508;GO:0016485;GO:0016486;GO:0007368;GO:0048406;GO:0009100;GO:0008201;GO:0032902;GO:0032940;GO:0031012;GO:0005615;GO:0016787;GO:0004252;GO:0009986;GO:0008233;GO:0008236;GO:0004175;GO:0007354	-
mmu-miR-5620-5p	ENSMUST00000098391	173	2878392	755	ENSMUSG00000030513	Pcsk6;proprotein convertase subtilisin/kexin type 6 [Source:MGI Symbol;Acc:MGI:102897]	GO:0006508;GO:0016485;GO:0016486;GO:0007368;GO:0048406;GO:0009100;GO:0008201;GO:0032902;GO:0032940;GO:0031012;GO:0005615;GO:0016787;GO:0004252;GO:0009986;GO:0008233;GO:0008236;GO:0004175;GO:0007354	-
mmu-miR-5620-5p	ENSMUST00000176209	173	2878393	459	ENSMUSG00000030513	Pcsk6;proprotein convertase subtilisin/kexin type 6 [Source:MGI Symbol;Acc:MGI:102897]	GO:0006508;GO:0016485;GO:0016486;GO:0007368;GO:0048406;GO:0009100;GO:0008201;GO:0032902;GO:0032940;GO:0031012;GO:0005615;GO:0016787;GO:0004252;GO:0009986;GO:0008233;GO:0008236;GO:0004175;GO:0007354	-
mmu-miR-5620-5p	ENSMUST00000041767	157	2521437	5107	ENSMUSG00000037410	Tbc1d2b;TBC1 domain family, member 2B [Source:MGI Symbol;Acc:MGI:1914266]	GO:0005096;GO:0031338;GO:0017137;GO:0090630;GO:0012505;GO:0006886;GO:0005622	-
mmu-miR-5620-5p	ENSMUST00000035216	169	2521998	1852	ENSMUSG00000032596	Uba7;ubiquitin-like modifier activating enzyme 7 [Source:MGI Symbol;Acc:MGI:1349462]	GO:0032020;GO:0006464;GO:0019782;GO:0019941;GO:0008641;GO:0016567;GO:0004842	K10698:ko04120,ko05012
mmu-miR-5620-5p	ENSMUST00000177392	169	2521999	1729	ENSMUSG00000032596	Uba7;ubiquitin-like modifier activating enzyme 7 [Source:MGI Symbol;Acc:MGI:1349462]	GO:0032020;GO:0006464;GO:0019782;GO:0019941;GO:0008641;GO:0016567;GO:0004842	K10698:ko04120,ko05012
mmu-miR-5620-5p	ENSMUST00000177039	169	2522000	1568	ENSMUSG00000032596	Uba7;ubiquitin-like modifier activating enzyme 7 [Source:MGI Symbol;Acc:MGI:1349462]	GO:0032020;GO:0006464;GO:0019782;GO:0019941;GO:0008641;GO:0016567;GO:0004842	K10698:ko04120,ko05012
mmu-miR-5620-5p	ENSMUST00000035007	173	2522453	2891	ENSMUSG00000032434	Cmtm6;CKLF-like MARVEL transmembrane domain containing 6 [Source:MGI Symbol;Acc:MGI:2447165]	GO:0016020;GO:0005125;GO:0070062;GO:0016021;GO:0005615;GO:0006935;GO:0003674;GO:0008150	-
mmu-miR-5620-5p	ENSMUST00000180270	155	2522797	380	ENSMUSG00000093803	Ppp2r3d;protein phosphatase 2 (formerly 2A), regulatory subunit B'', delta [Source:MGI Symbol;Acc:MGI:1335093]	GO:0005509	-
mmu-miR-5620-5p	ENSMUST00000188509	155	2522798	487	ENSMUSG00000093803	Ppp2r3d;protein phosphatase 2 (formerly 2A), regulatory subunit B'', delta [Source:MGI Symbol;Acc:MGI:1335093]	GO:0005509	-
mmu-miR-5620-5p	ENSMUST00000033513	164	2522990	2081	ENSMUSG00000031171	Ftsj1;FtsJ RNA methyltransferase homolog 1 (E. coli) [Source:MGI Symbol;Acc:MGI:1859648]	GO:0002181;GO:0008033;GO:0001510;GO:0002128;GO:0030488;GO:0016740;GO:0052666;GO:0032259;GO:0009020;GO:0005737;GO:0008175;GO:0008168	-
mmu-miR-5620-5p	ENSMUST00000059967	170	2523019	1442	ENSMUSG00000045797	4930402K13Rik;RIKEN cDNA 4930402K13 gene [Source:MGI Symbol;Acc:MGI:1923025]	GO:0003674;GO:0008150;GO:0005575	-
mmu-miR-5620-5p	ENSMUST00000156159	171	2294012	1639	ENSMUSG00000074899	Sptbn5;spectrin beta, non-erythrocytic 5 [Source:MGI Symbol;Acc:MGI:2685200]	GO:0051260;GO:0051015;GO:0008022;GO:0030507;GO:0005515;GO:0005930;GO:0032029;GO:0097381;GO:0005737;GO:0030863;GO:0070062;GO:0002046;GO:0007030;GO:0019894;GO:0034452;GO:0045505;GO:0046982;GO:0045179;GO:0005875;GO:0007041;GO:0032391;GO:0003779;GO:0043621	-
mmu-miR-5620-5p	ENSMUST00000154193	166	2294057	4495	ENSMUSG00000033705	Stard9;START domain containing 9 [Source:MGI Symbol;Acc:MGI:3045258]	GO:0003774;GO:0008289;GO:0008017;GO:0051225;GO:0016887;GO:0008152;GO:0005871;GO:0000166;GO:0005634;GO:0007018;GO:0005524;GO:0005856;GO:0005814;GO:0005874;GO:0003777;GO:0005737	-
mmu-miR-5620-5p	ENSMUST00000060455	161	2294069	181	ENSMUSG00000023572	Ccndbp1;cyclin D-type binding-protein 1 [Source:MGI Symbol;Acc:MGI:109595]	GO:0007049;GO:0051726;GO:0005654;GO:0005634;GO:0005737	-
mmu-miR-5620-5p	ENSMUST00000099488	161	2294070	152	ENSMUSG00000023572	Ccndbp1;cyclin D-type binding-protein 1 [Source:MGI Symbol;Acc:MGI:109595]	GO:0007049;GO:0051726;GO:0005654;GO:0005634;GO:0005737	-
mmu-miR-5620-5p	ENSMUST00000099489	161	2294071	136	ENSMUSG00000023572	Ccndbp1;cyclin D-type binding-protein 1 [Source:MGI Symbol;Acc:MGI:109595]	GO:0007049;GO:0051726;GO:0005654;GO:0005634;GO:0005737	-
mmu-miR-5620-5p	ENSMUST00000171260	161	2294072	112	ENSMUSG00000023572	Ccndbp1;cyclin D-type binding-protein 1 [Source:MGI Symbol;Acc:MGI:109595]	GO:0007049;GO:0051726;GO:0005654;GO:0005634;GO:0005737	-
mmu-miR-5620-5p	ENSMUST00000109567	165	2295125	1063	ENSMUSG00000061689	Dlgap4;discs, large homolog-associated protein 4 (Drosophila) [Source:MGI Symbol;Acc:MGI:2138865]	GO:0016020;GO:0045202;GO:0023052;GO:0005515;GO:0008150	-
mmu-miR-5620-5p	ENSMUST00000169464	165	2295126	1063	ENSMUSG00000061689	Dlgap4;discs, large homolog-associated protein 4 (Drosophila) [Source:MGI Symbol;Acc:MGI:2138865]	GO:0016020;GO:0045202;GO:0023052;GO:0005515;GO:0008150	-
mmu-miR-5620-5p	ENSMUST00000109568	165	2295127	708	ENSMUSG00000061689	Dlgap4;discs, large homolog-associated protein 4 (Drosophila) [Source:MGI Symbol;Acc:MGI:2138865]	GO:0016020;GO:0045202;GO:0023052;GO:0005515;GO:0008150	-
mmu-miR-5620-5p	ENSMUST00000070782	165	2295128	708	ENSMUSG00000061689	Dlgap4;discs, large homolog-associated protein 4 (Drosophila) [Source:MGI Symbol;Acc:MGI:2138865]	GO:0016020;GO:0045202;GO:0023052;GO:0005515;GO:0008150	-
mmu-miR-5620-5p	ENSMUST00000087877	159	2295650	783	ENSMUSG00000027523	Gnas;GNAS (guanine nucleotide binding protein, alpha stimulating) complex locus [Source:MGI Symbol;Acc:MGI:95777]	GO:0031683;GO:0016324;GO:0035255;GO:0070527;GO:0050890;GO:0007189;GO:0045669;GO:0045672;GO:0009966;GO:0000166;GO:0007606;GO:0071880;GO:0007165;GO:0031748;GO:0019001;GO:0042493;GO:0040032;GO:0071514;GO:0030425;GO:0071107;GO:0060789;GO:0040015;GO:0001501;GO:0046872;GO:0001958;GO:0043547;GO:0031410;GO:0030819;GO:0005634;GO:0005515;GO:0005886;GO:0007191;GO:0009791;GO:0005737;GO:0004871;GO:0006112;GO:…	K04632:ko04923,ko04728,ko04913,ko04912,ko04713,ko05200,ko04730,ko04915,ko04976,ko04961,ko05034,ko04962,ko05414,ko05142,ko04916,ko05146,ko05032,ko04911,ko04726,ko04924,ko04925,ko04972,ko04918,ko04015,ko01522,ko04611,ko04750,ko04540,ko04970,ko04072,ko05031,ko04270,ko04020,ko04921,ko04024,ko04971,ko05030,ko04724,ko04261,ko05110,ko04922
mmu-miR-5620-5p	ENSMUST00000080493	159	2295651	783	ENSMUSG00000027523	Gnas;GNAS (guanine nucleotide binding protein, alpha stimulating) complex locus [Source:MGI Symbol;Acc:MGI:95777]	GO:0031683;GO:0016324;GO:0035255;GO:0070527;GO:0050890;GO:0007189;GO:0045669;GO:0045672;GO:0009966;GO:0000166;GO:0007606;GO:0071880;GO:0007165;GO:0031748;GO:0019001;GO:0042493;GO:0040032;GO:0071514;GO:0030425;GO:0071107;GO:0060789;GO:0040015;GO:0001501;GO:0046872;GO:0001958;GO:0043547;GO:0031410;GO:0030819;GO:0005634;GO:0005515;GO:0005886;GO:0007191;GO:0009791;GO:0005737;GO:0004871;GO:0006112;GO:…	K04632:ko04923,ko04728,ko04913,ko04912,ko04713,ko05200,ko04730,ko04915,ko04976,ko04961,ko05034,ko04962,ko05414,ko05142,ko04916,ko05146,ko05032,ko04911,ko04726,ko04924,ko04925,ko04972,ko04918,ko04015,ko01522,ko04611,ko04750,ko04540,ko04970,ko04072,ko05031,ko04270,ko04020,ko04921,ko04024,ko04971,ko05030,ko04724,ko04261,ko05110,ko04922
mmu-miR-5620-5p	ENSMUST00000109088	159	2295652	783	ENSMUSG00000027523	Gnas;GNAS (guanine nucleotide binding protein, alpha stimulating) complex locus [Source:MGI Symbol;Acc:MGI:95777]	GO:0031683;GO:0016324;GO:0035255;GO:0070527;GO:0050890;GO:0007189;GO:0045669;GO:0045672;GO:0009966;GO:0000166;GO:0007606;GO:0071880;GO:0007165;GO:0031748;GO:0019001;GO:0042493;GO:0040032;GO:0071514;GO:0030425;GO:0071107;GO:0060789;GO:0040015;GO:0001501;GO:0046872;GO:0001958;GO:0043547;GO:0031410;GO:0030819;GO:0005634;GO:0005515;GO:0005886;GO:0007191;GO:0009791;GO:0005737;GO:0004871;GO:0006112;GO:…	K04632:ko04923,ko04728,ko04913,ko04912,ko04713,ko05200,ko04730,ko04915,ko04976,ko04961,ko05034,ko04962,ko05414,ko05142,ko04916,ko05146,ko05032,ko04911,ko04726,ko04924,ko04925,ko04972,ko04918,ko04015,ko01522,ko04611,ko04750,ko04540,ko04970,ko04072,ko05031,ko04270,ko04020,ko04921,ko04024,ko04971,ko05030,ko04724,ko04261,ko05110,ko04922
mmu-miR-5620-5p	ENSMUST00000185956	159	2295653	783	ENSMUSG00000027523	Gnas;GNAS (guanine nucleotide binding protein, alpha stimulating) complex locus [Source:MGI Symbol;Acc:MGI:95777]	GO:0031683;GO:0016324;GO:0035255;GO:0070527;GO:0050890;GO:0007189;GO:0045669;GO:0045672;GO:0009966;GO:0000166;GO:0007606;GO:0071880;GO:0007165;GO:0031748;GO:0019001;GO:0042493;GO:0040032;GO:0071514;GO:0030425;GO:0071107;GO:0060789;GO:0040015;GO:0001501;GO:0046872;GO:0001958;GO:0043547;GO:0031410;GO:0030819;GO:0005634;GO:0005515;GO:0005886;GO:0007191;GO:0009791;GO:0005737;GO:0004871;GO:0006112;GO:…	K04632:ko04923,ko04728,ko04913,ko04912,ko04713,ko05200,ko04730,ko04915,ko04976,ko04961,ko05034,ko04962,ko05414,ko05142,ko04916,ko05146,ko05032,ko04911,ko04726,ko04924,ko04925,ko04972,ko04918,ko04015,ko01522,ko04611,ko04750,ko04540,ko04970,ko04072,ko05031,ko04270,ko04020,ko04921,ko04024,ko04971,ko05030,ko04724,ko04261,ko05110,ko04922
mmu-miR-5620-5p	ENSMUST00000186907	159	2295654	783	ENSMUSG00000027523	Gnas;GNAS (guanine nucleotide binding protein, alpha stimulating) complex locus [Source:MGI Symbol;Acc:MGI:95777]	GO:0031683;GO:0016324;GO:0035255;GO:0070527;GO:0050890;GO:0007189;GO:0045669;GO:0045672;GO:0009966;GO:0000166;GO:0007606;GO:0071880;GO:0007165;GO:0031748;GO:0019001;GO:0042493;GO:0040032;GO:0071514;GO:0030425;GO:0071107;GO:0060789;GO:0040015;GO:0001501;GO:0046872;GO:0001958;GO:0043547;GO:0031410;GO:0030819;GO:0005634;GO:0005515;GO:0005886;GO:0007191;GO:0009791;GO:0005737;GO:0004871;GO:0006112;GO:…	K04632:ko04923,ko04728,ko04913,ko04912,ko04713,ko05200,ko04730,ko04915,ko04976,ko04961,ko05034,ko04962,ko05414,ko05142,ko04916,ko05146,ko05032,ko04911,ko04726,ko04924,ko04925,ko04972,ko04918,ko04015,ko01522,ko04611,ko04750,ko04540,ko04970,ko04072,ko05031,ko04270,ko04020,ko04921,ko04024,ko04971,ko05030,ko04724,ko04261,ko05110,ko04922
mmu-miR-5620-5p	ENSMUST00000087876	159	2295655	783	ENSMUSG00000027523	Gnas;GNAS (guanine nucleotide binding protein, alpha stimulating) complex locus [Source:MGI Symbol;Acc:MGI:95777]	GO:0031683;GO:0016324;GO:0035255;GO:0070527;GO:0050890;GO:0007189;GO:0045669;GO:0045672;GO:0009966;GO:0000166;GO:0007606;GO:0071880;GO:0007165;GO:0031748;GO:0019001;GO:0042493;GO:0040032;GO:0071514;GO:0030425;GO:0071107;GO:0060789;GO:0040015;GO:0001501;GO:0046872;GO:0001958;GO:0043547;GO:0031410;GO:0030819;GO:0005634;GO:0005515;GO:0005886;GO:0007191;GO:0009791;GO:0005737;GO:0004871;GO:0006112;GO:…	K04632:ko04923,ko04728,ko04913,ko04912,ko04713,ko05200,ko04730,ko04915,ko04976,ko04961,ko05034,ko04962,ko05414,ko05142,ko04916,ko05146,ko05032,ko04911,ko04726,ko04924,ko04925,ko04972,ko04918,ko04015,ko01522,ko04611,ko04750,ko04540,ko04970,ko04072,ko05031,ko04270,ko04020,ko04921,ko04024,ko04971,ko05030,ko04724,ko04261,ko05110,ko04922
mmu-miR-5620-5p	ENSMUST00000056480	164	2295814	1220	ENSMUSG00000039059	Hrh3;histamine receptor H3 [Source:MGI Symbol;Acc:MGI:2139279]	GO:0016020;GO:0014061;GO:0050890;GO:0004930;GO:0001505;GO:0016021;GO:0007165;GO:0007186;GO:0004969;GO:0014050;GO:0005886;GO:0014063;GO:0004871	K04151:ko04080
mmu-miR-5620-5p	ENSMUST00000165762	164	2295817	883	ENSMUSG00000039059	Hrh3;histamine receptor H3 [Source:MGI Symbol;Acc:MGI:2139279]	GO:0016020;GO:0014061;GO:0050890;GO:0004930;GO:0001505;GO:0016021;GO:0007165;GO:0007186;GO:0004969;GO:0014050;GO:0005886;GO:0014063;GO:0004871	K04151:ko04080
mmu-miR-5620-5p	ENSMUST00000166724	164	2295818	902	ENSMUSG00000039059	Hrh3;histamine receptor H3 [Source:MGI Symbol;Acc:MGI:2139279]	GO:0016020;GO:0014061;GO:0050890;GO:0004930;GO:0001505;GO:0016021;GO:0007165;GO:0007186;GO:0004969;GO:0014050;GO:0005886;GO:0014063;GO:0004871	K04151:ko04080
mmu-miR-5620-5p	ENSMUST00000026211	159	2135064	459	ENSMUSG00000025197	Cyp2c44;cytochrome P450, family 2, subfamily c, polypeptide 44 [Source:MGI Symbol;Acc:MGI:1888897]	GO:0016712;GO:0008392;GO:0005506;GO:0016705;GO:0046872;GO:0016491;GO:0055114;GO:0004497;GO:0020037;GO:0019373	-
mmu-miR-5620-5p	ENSMUST00000211830	159	2135065	468	ENSMUSG00000025197	Cyp2c44;cytochrome P450, family 2, subfamily c, polypeptide 44 [Source:MGI Symbol;Acc:MGI:1888897]	GO:0016712;GO:0008392;GO:0005506;GO:0016705;GO:0046872;GO:0016491;GO:0055114;GO:0004497;GO:0020037;GO:0019373	-
mmu-miR-5620-5p	ENSMUST00000165017	156	2135158	289	ENSMUSG00000015176	Nolc1;nucleolar and coiled-body phosphoprotein 1 [Source:MGI Symbol;Acc:MGI:1918019]	GO:0030532;GO:0003723;GO:0014032;GO:0005730;GO:0005654;GO:0005634;GO:0001042;GO:0014029;GO:0007000;GO:0006417;GO:0046982;GO:0015030;GO:0005737	-
mmu-miR-5620-5p	ENSMUST00000039922	173	2135180	1066	ENSMUSG00000025231	Sufu;suppressor of fused homolog (Drosophila) [Source:MGI Symbol;Acc:MGI:1345643]	GO:0008134;GO:0060976;GO:0001947;GO:0000122;GO:0021776;GO:0021513;GO:0008013;GO:2000059;GO:0005634;GO:0005515;GO:0042994;GO:0005737;GO:1901621;GO:0005929;GO:0045879;GO:0035904;GO:0007275;GO:0005829;GO:0043588;GO:0007368;GO:0019901;GO:0021775;GO:0001843;GO:0003281	K06229:ko04341,ko05217,ko04340,ko05200
mmu-miR-5620-5p	ENSMUST00000111867	173	2135181	1047	ENSMUSG00000025231	Sufu;suppressor of fused homolog (Drosophila) [Source:MGI Symbol;Acc:MGI:1345643]	GO:0008134;GO:0060976;GO:0001947;GO:0000122;GO:0021776;GO:0021513;GO:0008013;GO:2000059;GO:0005634;GO:0005515;GO:0042994;GO:0005737;GO:1901621;GO:0005929;GO:0045879;GO:0035904;GO:0007275;GO:0005829;GO:0043588;GO:0007368;GO:0019901;GO:0021775;GO:0001843;GO:0003281	K06229:ko04341,ko05217,ko04340,ko05200
mmu-miR-5620-5p	ENSMUST00000120778	173	2135182	826	ENSMUSG00000025231	Sufu;suppressor of fused homolog (Drosophila) [Source:MGI Symbol;Acc:MGI:1345643]	GO:0008134;GO:0060976;GO:0001947;GO:0000122;GO:0021776;GO:0021513;GO:0008013;GO:2000059;GO:0005634;GO:0005515;GO:0042994;GO:0005737;GO:1901621;GO:0005929;GO:0045879;GO:0035904;GO:0007275;GO:0005829;GO:0043588;GO:0007368;GO:0019901;GO:0021775;GO:0001843;GO:0003281	K06229:ko04341,ko05217,ko04340,ko05200
mmu-miR-5620-5p	ENSMUST00000118440	173	2135183	936	ENSMUSG00000025231	Sufu;suppressor of fused homolog (Drosophila) [Source:MGI Symbol;Acc:MGI:1345643]	GO:0008134;GO:0060976;GO:0001947;GO:0000122;GO:0021776;GO:0021513;GO:0008013;GO:2000059;GO:0005634;GO:0005515;GO:0042994;GO:0005737;GO:1901621;GO:0005929;GO:0045879;GO:0035904;GO:0007275;GO:0005829;GO:0043588;GO:0007368;GO:0019901;GO:0021775;GO:0001843;GO:0003281	K06229:ko04341,ko05217,ko04340,ko05200
mmu-miR-5620-5p	ENSMUST00000015011	166	2136041	2741	ENSMUSG00000014867	Surf4;surfeit gene 4 [Source:MGI Symbol;Acc:MGI:98445]	GO:0016020;GO:0010638;GO:0005793;GO:0007030;GO:0005794;GO:0016021;GO:0005515;GO:0005783;GO:0033116;GO:0005789;GO:0000139	-
mmu-miR-5620-5p	ENSMUST00000075759	161	2136334	3502	ENSMUSG00000026842	Abl1;c-abl oncogene 1, non-receptor tyrosine kinase [Source:MGI Symbol;Acc:MGI:87859]	GO:0016301;GO:1903053;GO:0000166;GO:0004713;GO:0022408;GO:1904531;GO:0048536;GO:0006975;GO:0005730;GO:2000352;GO:0030145;GO:1900275;GO:0004715;GO:0046875;GO:0051444;GO:0001922;GO:0030035;GO:0030514;GO:1901216;GO:0004672;GO:0030182;GO:0006281;GO:0060563;GO:1990051;GO:2000773;GO:0001843;GO:0006914;GO:0048668;GO:0031234;GO:0016310;GO:0042100;GO:0005739;GO:0070301;GO:0043124;GO:0046872;GO:0035791;GO:…	K06619:ko05206,ko05131,ko04014,ko05130,ko05200,ko05220,ko04722,ko05416,ko04012,ko04360,ko04110
mmu-miR-5620-5p	ENSMUST00000028190	161	2136338	2283	ENSMUSG00000026842	Abl1;c-abl oncogene 1, non-receptor tyrosine kinase [Source:MGI Symbol;Acc:MGI:87859]	GO:0016301;GO:1903053;GO:0000166;GO:0004713;GO:0022408;GO:1904531;GO:0048536;GO:0006975;GO:0005730;GO:2000352;GO:0030145;GO:1900275;GO:0004715;GO:0046875;GO:0051444;GO:0001922;GO:0030035;GO:0030514;GO:1901216;GO:0004672;GO:0030182;GO:0006281;GO:0060563;GO:1990051;GO:2000773;GO:0001843;GO:0006914;GO:0048668;GO:0031234;GO:0016310;GO:0042100;GO:0005739;GO:0070301;GO:0043124;GO:0046872;GO:0035791;GO:…	K06619:ko05206,ko05131,ko04014,ko05130,ko05200,ko05220,ko04722,ko05416,ko04012,ko04360,ko04110
mmu-miR-5620-5p	ENSMUST00000036691	167	2136356	4433	ENSMUSG00000039262	Prrc2b;proline-rich coiled-coil 2B [Source:MGI Symbol;Acc:MGI:1923304]	GO:0003723;GO:0030154;GO:0005575	-
mmu-miR-5620-5p	ENSMUST00000069817	167	2136357	6425	ENSMUSG00000039262	Prrc2b;proline-rich coiled-coil 2B [Source:MGI Symbol;Acc:MGI:1923304]	GO:0003723;GO:0030154;GO:0005575	-
mmu-miR-5620-5p	ENSMUST00000132459	167	2136358	3951	ENSMUSG00000039262	Prrc2b;proline-rich coiled-coil 2B [Source:MGI Symbol;Acc:MGI:1923304]	GO:0003723;GO:0030154;GO:0005575	-
mmu-miR-5620-5p	ENSMUST00000145903	168	2136554	403	ENSMUSG00000070953	Rabepk;Rab9 effector protein with kelch motifs [Source:MGI Symbol;Acc:MGI:2139530]	GO:0010008;GO:0005768;GO:0016020;GO:0005737	-
mmu-miR-5620-5p	ENSMUST00000118108	168	2136556	547	ENSMUSG00000070953	Rabepk;Rab9 effector protein with kelch motifs [Source:MGI Symbol;Acc:MGI:2139530]	GO:0010008;GO:0005768;GO:0016020;GO:0005737	-
mmu-miR-5620-5p	ENSMUST00000141099	168	2136558	197	ENSMUSG00000070953	Rabepk;Rab9 effector protein with kelch motifs [Source:MGI Symbol;Acc:MGI:2139530]	GO:0010008;GO:0005768;GO:0016020;GO:0005737	-
mmu-miR-5620-5p	ENSMUST00000140663	168	2136559	396	ENSMUSG00000070953	Rabepk;Rab9 effector protein with kelch motifs [Source:MGI Symbol;Acc:MGI:2139530]	GO:0010008;GO:0005768;GO:0016020;GO:0005737	-
mmu-miR-5620-5p	ENSMUST00000112550	162	2136949	1737	ENSMUSG00000026987	Baz2b;bromodomain adjacent to zinc finger domain, 2B [Source:MGI Symbol;Acc:MGI:2442782]	GO:0005575;GO:0046872;GO:0003677;GO:0005634;GO:0003674;GO:0008270;GO:0008150	-
mmu-miR-5620-5p	ENSMUST00000090925	162	2136950	1500	ENSMUSG00000026987	Baz2b;bromodomain adjacent to zinc finger domain, 2B [Source:MGI Symbol;Acc:MGI:2442782]	GO:0005575;GO:0046872;GO:0003677;GO:0005634;GO:0003674;GO:0008270;GO:0008150	-
mmu-miR-5620-5p	ENSMUST00000050373	174	2300769	277	ENSMUSG00000047654	Tssk6;testis-specific serine kinase 6 [Source:MGI Symbol;Acc:MGI:2148775]	GO:0004674;GO:0016310;GO:0000287;GO:0007283;GO:0046872;GO:0016301;GO:0000166;GO:0007275;GO:0006468;GO:0005634;GO:0035556;GO:0030154;GO:0005524;GO:0016740;GO:0004672;GO:0035092;GO:0005737	-
mmu-miR-5620-5p	ENSMUST00000034085	160	2301438	104	ENSMUSG00000031660	Brd7;bromodomain containing 7 [Source:MGI Symbol;Acc:MGI:1349766]	GO:0008134;GO:0016055;GO:0045892;GO:2000134;GO:0042393;GO:0002039;GO:0044212;GO:0005634;GO:0005515;GO:0006355;GO:0006351;GO:0045893;GO:0070577;GO:0005654;GO:0090544;GO:0005829;GO:0035066;GO:0007049;GO:0006357;GO:0008285;GO:0003714;GO:0003713	-
mmu-miR-5620-5p	ENSMUST00000212545	179	2302012	2376	ENSMUSG00000048827	Pkd1l3;polycystic kidney disease 1 like 3 [Source:MGI Symbol;Acc:MGI:2664670]	GO:0006811;GO:0043235;GO:0001581;GO:0016021;GO:0005261;GO:0030246;GO:0009986;GO:0071468;GO:0005262;GO:0005509;GO:0006810;GO:0005515;GO:0070062;GO:0070588;GO:0006816;GO:0050982;GO:0050915;GO:0008324;GO:0098655;GO:0033040;GO:0016020;GO:0034703;GO:0005886;GO:0006812	K04989:ko04742
mmu-miR-5620-5p	ENSMUST00000035495	177	2302389	3564	ENSMUSG00000032815	Fanca;Fanconi anemia, complementation group A [Source:MGI Symbol;Acc:MGI:1341823]	GO:0007140;GO:0006281;GO:0045589;GO:0043240;GO:0051090;GO:0050727;GO:0006974;GO:0005634;GO:0008585;GO:0008584;GO:0005737;GO:0042127;GO:2000348	K10888:ko03460
mmu-miR-5620-5p	ENSMUST00000098324	152	2302402	952	ENSMUSG00000074037	Mc1r;melanocortin 1 receptor [Source:MGI Symbol;Acc:MGI:99456]	GO:0045944;GO:0004930;GO:0016021;GO:0007165;GO:0035556;GO:0070914;GO:0043473;GO:0004980;GO:0030819;GO:0005515;GO:0032720;GO:0004871;GO:0031625;GO:0019233;GO:0042438;GO:0051897;GO:0016020;GO:0090037;GO:0010739;GO:0007186;GO:0005886;GO:0005622;GO:0004977	K04199:ko04916,ko04080
mmu-miR-5620-5p	ENSMUST00000183219	166	2574216	638	ENSMUSG00000050100	Hmx2;H6 homeobox 2 [Source:MGI Symbol;Acc:MGI:107159]	GO:0048026;GO:0043565;GO:0042472;GO:0008284;GO:0007275;GO:0003677;GO:0005634;GO:0030154;GO:0007420;GO:0006355;GO:0006351;GO:0007399	-
mmu-miR-5620-5p	ENSMUST00000051997	166	2574217	769	ENSMUSG00000050100	Hmx2;H6 homeobox 2 [Source:MGI Symbol;Acc:MGI:107159]	GO:0048026;GO:0043565;GO:0042472;GO:0008284;GO:0007275;GO:0003677;GO:0005634;GO:0030154;GO:0007420;GO:0006355;GO:0006351;GO:0007399	-
mmu-miR-5620-5p	ENSMUST00000167004	175	2575431	4393	ENSMUSG00000031545	Gpat4;glycerol-3-phosphate acyltransferase 4 [Source:MGI Symbol;Acc:MGI:2142716]	GO:0019432;GO:0016021;GO:0016746;GO:0008654;GO:0004366;GO:0008152;GO:0030176;GO:0006629;GO:0008610;GO:0016024;GO:0007595;GO:0030879;GO:0016740;GO:0006656;GO:0006641;GO:0016020;GO:0002071;GO:0005783;GO:0040014;GO:0006631;GO:0006637;GO:0005789;GO:0046339	K13506:ko00561,ko00564
mmu-miR-5620-5p	ENSMUST00000210616	170	2575501	1637	ENSMUSG00000037363	Letm2;leucine zipper-EF-hand containing transmembrane protein 2 [Source:MGI Symbol;Acc:MGI:2444979]	GO:0016020;GO:0005739;GO:0016021;GO:0006875;GO:0005743;GO:0003674;GO:0043022	-
mmu-miR-5620-5p	ENSMUST00000036155	161	2320397	2651	ENSMUSG00000035211	Xrra1;X-ray radiation resistance associated 1 [Source:MGI Symbol;Acc:MGI:2181647]	GO:0005654;GO:0005634;GO:0016604;GO:0010165;GO:0003674;GO:0005737	-
mmu-miR-5620-5p	ENSMUST00000084830	164	2320613	761	ENSMUSG00000066279	Chrna10;cholinergic receptor, nicotinic, alpha polypeptide 10 [Source:MGI Symbol;Acc:MGI:3609260]	GO:0034220;GO:0005230;GO:0006811;GO:0043204;GO:0016021;GO:0030424;GO:0060078;GO:0005892;GO:0006810;GO:0060079;GO:0030054;GO:0005623;GO:0050910;GO:0045202;GO:0042472;GO:0007271;GO:0045211;GO:0005216;GO:0007204;GO:0098794;GO:0016020;GO:0022848;GO:0005886	K04811:ko04080
mmu-miR-5620-5p	ENSMUST00000208956	169	2321166	96	ENSMUSG00000036528	Ppfibp2;PTPRF interacting protein, binding protein 2 (liprin beta 2) [Source:MGI Symbol;Acc:MGI:894649]	GO:0005615	-
mmu-miR-5620-5p	ENSMUST00000084628	180	2321648	1390	ENSMUSG00000046321	Hs3st2;heparan sulfate (glucosamine) 3-O-sulfotransferase 2 [Source:MGI Symbol;Acc:MGI:1333802]	GO:0008146;GO:0016020;GO:0005575;GO:0005794;GO:0016021;GO:0016740;GO:0033871;GO:0003674;GO:0000139;GO:0007623	K07808:ko00534
mmu-miR-5620-5p	ENSMUST00000124566	165	2321656	2168	ENSMUSG00000030872	Gga2;golgi associated, gamma adaptin ear containing, ARF binding protein 2 [Source:MGI Symbol;Acc:MGI:1921355]	GO:0030306;GO:0016020;GO:0005802;GO:0005768;GO:0030136;GO:0005794;GO:0006810;GO:0005515;GO:0006886;GO:0015031;GO:0010008;GO:0005622;GO:0016192;GO:0030131	K12404:ko04142
mmu-miR-5620-5p	ENSMUST00000033160	165	2321657	2223	ENSMUSG00000030872	Gga2;golgi associated, gamma adaptin ear containing, ARF binding protein 2 [Source:MGI Symbol;Acc:MGI:1921355]	GO:0030306;GO:0016020;GO:0005802;GO:0005768;GO:0030136;GO:0005794;GO:0006810;GO:0005515;GO:0006886;GO:0015031;GO:0010008;GO:0005622;GO:0016192;GO:0030131	K12404:ko04142
mmu-miR-5620-5p	ENSMUST00000029256	168	2252795	3176	ENSMUSG00000027706	Sec62;SEC62 homolog (S. cerevisiae) [Source:MGI Symbol;Acc:MGI:1916526]	GO:0016020;GO:0008565;GO:0006810;GO:0016021;GO:0005783;GO:0005789;GO:0006620;GO:0015031;GO:0003674	K12275:ko03060,ko04141
mmu-miR-5620-5p	ENSMUST00000168645	166	2252803	9433	ENSMUSG00000037652	Phc3;polyhomeotic-like 3 (Drosophila) [Source:MGI Symbol;Acc:MGI:2181434]	GO:0031519;GO:0046872;GO:0035102;GO:0003677;GO:0005634;GO:0007275;GO:0003674;GO:0008270;GO:0008150	-
mmu-miR-5620-5p	ENSMUST00000091137	167	2253111	914	ENSMUSG00000037016	Frem2;Fras1 related extracellular matrix protein 2 [Source:MGI Symbol;Acc:MGI:2444465]	GO:0016020;GO:0002009;GO:0070062;GO:0007155;GO:0007507;GO:0046872;GO:0048839;GO:0007154;GO:0007275;GO:0016021;GO:0005604;GO:0005886	-
mmu-miR-5620-5p	ENSMUST00000029374	168	2253175	8831	ENSMUSG00000027799	Nbea;neurobeachin [Source:MGI Symbol;Acc:MGI:1347075]	GO:0005829;GO:0016020;GO:0045202;GO:0005802;GO:0019901;GO:0030054;GO:0051018;GO:0005886;GO:0012505;GO:0006605;GO:0045211;GO:0008104;GO:0006892	-
mmu-miR-5620-5p	ENSMUST00000001036	164	2321030	446	ENSMUSG00000032175	Tyk2;tyrosine kinase 2 [Source:MGI Symbol;Acc:MGI:1929470]	GO:0016310;GO:0016020;GO:0070062;GO:0031702;GO:0016301;GO:0000166;GO:0006468;GO:0004713;GO:0035556;GO:0018108;GO:0005131;GO:0005524;GO:0005856;GO:0016740;GO:0005634;GO:0004672;GO:0004715;GO:0005737	-
mmu-miR-5620-5p	ENSMUST00000216874	164	2321031	656	ENSMUSG00000032175	Tyk2;tyrosine kinase 2 [Source:MGI Symbol;Acc:MGI:1929470]	GO:0016310;GO:0016020;GO:0070062;GO:0031702;GO:0016301;GO:0000166;GO:0006468;GO:0004713;GO:0035556;GO:0018108;GO:0005131;GO:0005524;GO:0005856;GO:0016740;GO:0005634;GO:0004672;GO:0004715;GO:0005737	-
mmu-miR-5620-5p	ENSMUST00000214454	164	2321032	667	ENSMUSG00000032175	Tyk2;tyrosine kinase 2 [Source:MGI Symbol;Acc:MGI:1929470]	GO:0016310;GO:0016020;GO:0070062;GO:0031702;GO:0016301;GO:0000166;GO:0006468;GO:0004713;GO:0035556;GO:0018108;GO:0005131;GO:0005524;GO:0005856;GO:0016740;GO:0005634;GO:0004672;GO:0004715;GO:0005737	-
mmu-miR-5620-5p	ENSMUST00000214864	164	2321033	667	ENSMUSG00000032175	Tyk2;tyrosine kinase 2 [Source:MGI Symbol;Acc:MGI:1929470]	GO:0016310;GO:0016020;GO:0070062;GO:0031702;GO:0016301;GO:0000166;GO:0006468;GO:0004713;GO:0035556;GO:0018108;GO:0005131;GO:0005524;GO:0005856;GO:0016740;GO:0005634;GO:0004672;GO:0004715;GO:0005737	-
mmu-miR-5620-5p	ENSMUST00000069330	167	2321169	587	ENSMUSG00000001348	Acp5;acid phosphatase 5, tartrate resistant [Source:MGI Symbol;Acc:MGI:87883]	GO:0032496;GO:0045019;GO:0060349;GO:0045453;GO:0005764;GO:0046872;GO:0032720;GO:0032695;GO:0008198;GO:0070062;GO:0050728;GO:0016311;GO:0016787;GO:0032929;GO:0034097;GO:0032691;GO:0008199;GO:0003993;GO:0050830	K14379:ko04142,ko05323,ko04380
mmu-miR-5620-5p	ENSMUST00000165735	167	2321170	607	ENSMUSG00000001348	Acp5;acid phosphatase 5, tartrate resistant [Source:MGI Symbol;Acc:MGI:87883]	GO:0032496;GO:0045019;GO:0060349;GO:0045453;GO:0005764;GO:0046872;GO:0032720;GO:0032695;GO:0008198;GO:0070062;GO:0050728;GO:0016311;GO:0016787;GO:0032929;GO:0034097;GO:0032691;GO:0008199;GO:0003993;GO:0050830	K14379:ko04142,ko05323,ko04380
mmu-miR-5620-5p	ENSMUST00000115315	167	2321171	584	ENSMUSG00000001348	Acp5;acid phosphatase 5, tartrate resistant [Source:MGI Symbol;Acc:MGI:87883]	GO:0032496;GO:0045019;GO:0060349;GO:0045453;GO:0005764;GO:0046872;GO:0032720;GO:0032695;GO:0008198;GO:0070062;GO:0050728;GO:0016311;GO:0016787;GO:0032929;GO:0034097;GO:0032691;GO:0008199;GO:0003993;GO:0050830	K14379:ko04142,ko05323,ko04380
mmu-miR-5620-5p	ENSMUST00000213815	167	2321172	661	ENSMUSG00000001348	Acp5;acid phosphatase 5, tartrate resistant [Source:MGI Symbol;Acc:MGI:87883]	GO:0032496;GO:0045019;GO:0060349;GO:0045453;GO:0005764;GO:0046872;GO:0032720;GO:0032695;GO:0008198;GO:0070062;GO:0050728;GO:0016311;GO:0016787;GO:0032929;GO:0034097;GO:0032691;GO:0008199;GO:0003993;GO:0050830	K14379:ko04142,ko05323,ko04380
mmu-miR-5620-5p	ENSMUST00000217643	167	2321173	689	ENSMUSG00000001348	Acp5;acid phosphatase 5, tartrate resistant [Source:MGI Symbol;Acc:MGI:87883]	GO:0032496;GO:0045019;GO:0060349;GO:0045453;GO:0005764;GO:0046872;GO:0032720;GO:0032695;GO:0008198;GO:0070062;GO:0050728;GO:0016311;GO:0016787;GO:0032929;GO:0034097;GO:0032691;GO:0008199;GO:0003993;GO:0050830	K14379:ko04142,ko05323,ko04380
mmu-miR-5620-5p	ENSMUST00000176055	172	2322150	174	ENSMUSG00000032058	Ppp2r1b;protein phosphatase 2, regulatory subunit A, beta [Source:MGI Symbol;Acc:MGI:1920949]	GO:0070062;GO:0060561;GO:0045121;GO:0005515;GO:2001241	K03456:ko04151,ko04071,ko04114,ko04728,ko04111,ko04113,ko04390,ko04350,ko04152,ko05142,ko03015,ko04730,ko04530,ko04261,ko05160,ko04391
mmu-miR-5620-5p	ENSMUST00000128341	168	2322516	8213	ENSMUSG00000039585	Myo9a;myosin IXa [Source:MGI Symbol;Acc:MGI:107735]	GO:0005096;GO:0003774;GO:0016020;GO:0046872;GO:0043547;GO:0000166;GO:0016459;GO:0016021;GO:0003779;GO:0007165;GO:0035556;GO:0005524	-
mmu-miR-5620-5p	ENSMUST00000135298	168	2322517	8426	ENSMUSG00000039585	Myo9a;myosin IXa [Source:MGI Symbol;Acc:MGI:107735]	GO:0005096;GO:0003774;GO:0016020;GO:0046872;GO:0043547;GO:0000166;GO:0016459;GO:0016021;GO:0003779;GO:0007165;GO:0035556;GO:0005524	-
mmu-miR-5620-5p	ENSMUST00000136740	168	2322518	8480	ENSMUSG00000039585	Myo9a;myosin IXa [Source:MGI Symbol;Acc:MGI:107735]	GO:0005096;GO:0003774;GO:0016020;GO:0046872;GO:0043547;GO:0000166;GO:0016459;GO:0016021;GO:0003779;GO:0007165;GO:0035556;GO:0005524	-
mmu-miR-5620-5p	ENSMUST00000114000	160	2272178	10441	ENSMUSG00000045103	Dmd;dystrophin, muscular dystrophy [Source:MGI Symbol;Acc:MGI:94909]	GO:0031527;GO:0060857;GO:0010880;GO:0048812;GO:0008065;GO:0030154;GO:0002027;GO:0051647;GO:0009986;GO:0032403;GO:0050998;GO:0014894;GO:0002162;GO:0014819;GO:0034613;GO:2000651;GO:0042391;GO:0005521;GO:0043403;GO:1901385;GO:0046872;GO:0045121;GO:0005200;GO:0005634;GO:0005515;GO:0030054;GO:0045213;GO:0030018;GO:0006355;GO:0005856;GO:0007519;GO:0017022;GO:0014904;GO:0005178;GO:0008270;GO:0005737;GO:…	K10366:ko05416,ko05410,ko05412,ko05414
mmu-miR-5620-5p	ENSMUST00000113991	160	2272181	1071	ENSMUSG00000045103	Dmd;dystrophin, muscular dystrophy [Source:MGI Symbol;Acc:MGI:94909]	GO:0031527;GO:0060857;GO:0010880;GO:0048812;GO:0008065;GO:0030154;GO:0002027;GO:0051647;GO:0009986;GO:0032403;GO:0050998;GO:0014894;GO:0002162;GO:0014819;GO:0034613;GO:2000651;GO:0042391;GO:0005521;GO:0043403;GO:1901385;GO:0046872;GO:0045121;GO:0005200;GO:0005634;GO:0005515;GO:0030054;GO:0045213;GO:0030018;GO:0006355;GO:0005856;GO:0007519;GO:0017022;GO:0014904;GO:0005178;GO:0008270;GO:0005737;GO:…	K10366:ko05416,ko05410,ko05412,ko05414
mmu-miR-5620-5p	ENSMUST00000168786	181	2273014	3850	ENSMUSG00000041115	Iqsec2;IQ motif and Sec7 domain 2 [Source:MGI Symbol;Acc:MGI:3528396]	GO:0005515;GO:0005086;GO:0043547;GO:0032012	-
mmu-miR-5620-5p	ENSMUST00000112604	181	2273015	3823	ENSMUSG00000041115	Iqsec2;IQ motif and Sec7 domain 2 [Source:MGI Symbol;Acc:MGI:3528396]	GO:0005515;GO:0005086;GO:0043547;GO:0032012	-
mmu-miR-5620-5p	ENSMUST00000112605	181	2273016	3873	ENSMUSG00000041115	Iqsec2;IQ motif and Sec7 domain 2 [Source:MGI Symbol;Acc:MGI:3528396]	GO:0005515;GO:0005086;GO:0043547;GO:0032012	-
mmu-miR-5620-5p	ENSMUST00000096275	181	2273017	3108	ENSMUSG00000041115	Iqsec2;IQ motif and Sec7 domain 2 [Source:MGI Symbol;Acc:MGI:3528396]	GO:0005515;GO:0005086;GO:0043547;GO:0032012	-
mmu-miR-6399	ENSMUST00000028410	182	2029912	10088	ENSMUSG00000027022	Xirp2;xin actin-binding repeat containing 2 [Source:MGI Symbol;Acc:MGI:2685198]	GO:0055008;GO:0007507;GO:0046872;GO:0051393;GO:0003779;GO:0005515;GO:0030054;GO:0030018;GO:0030036;GO:0003281;GO:0008270;GO:0045216	-
mmu-miR-6399	ENSMUST00000112347	182	2029913	10104	ENSMUSG00000027022	Xirp2;xin actin-binding repeat containing 2 [Source:MGI Symbol;Acc:MGI:2685198]	GO:0055008;GO:0007507;GO:0046872;GO:0051393;GO:0003779;GO:0005515;GO:0030054;GO:0030018;GO:0030036;GO:0003281;GO:0008270;GO:0045216	-
mmu-miR-6399	ENSMUST00000039991	176	2887389	1087	ENSMUSG00000037344	Slc12a9;solute carrier family 12 (potassium/chloride transporters), member 9 [Source:MGI Symbol;Acc:MGI:1933532]	GO:0016020;GO:0055085;GO:0006811;GO:0070062;GO:0071805;GO:0022820;GO:0016021;GO:0005215;GO:0006810;GO:0015379;GO:0005886;GO:1902476	-
mmu-miR-6539	ENSMUST00000027226	163	2392422	868	ENSMUSG00000026058	Khdrbs2;KH domain containing, RNA binding, signal transduction associated 2 [Source:MGI Symbol;Acc:MGI:2159649]	GO:0008266;GO:0008143;GO:0017124;GO:0003723;GO:0006397;GO:0042802;GO:0003676;GO:0005634;GO:0005515;GO:0048024;GO:0042169;GO:0006355;GO:0006351;GO:0005070;GO:0046982;GO:0009967	-
mmu-miR-6539	ENSMUST00000193441	160	2392634	2698	ENSMUSG00000026080	Chst10;carbohydrate sulfotransferase 10 [Source:MGI Symbol;Acc:MGI:2138283]	GO:0008146;GO:0016020;GO:0005975;GO:0005794;GO:0016021;GO:0016051;GO:0016740;GO:0000139	K09674:ko00514
mmu-miR-6539	ENSMUST00000120904	180	2392861	1188	ENSMUSG00000042807	Hecw2;HECT, C2 and WW domain containing E3 ubiquitin protein ligase 2 [Source:MGI Symbol;Acc:MGI:2685817]	GO:0016874;GO:0005856;GO:0016740;GO:0016567;GO:0072686;GO:0004842;GO:0005819;GO:0005737;GO:0030071	-
mmu-miR-6539	ENSMUST00000087659	180	2392862	1102	ENSMUSG00000042807	Hecw2;HECT, C2 and WW domain containing E3 ubiquitin protein ligase 2 [Source:MGI Symbol;Acc:MGI:2685817]	GO:0016874;GO:0005856;GO:0016740;GO:0016567;GO:0072686;GO:0004842;GO:0005819;GO:0005737;GO:0030071	-
mmu-miR-6539	ENSMUST00000188894	152	2393204	4652	ENSMUSG00000026193	Fn1;fibronectin 1 [Source:MGI Symbol;Acc:MGI:95566]	GO:0016324;GO:0002020;GO:0005793;GO:1904237;GO:0005615;GO:0008022;GO:0019899;GO:0035987;GO:0033622;GO:0007044;GO:0006953;GO:0097718;GO:0005605;GO:0051087;GO:0008284;GO:0005102;GO:0005604;GO:0005515;GO:0031012;GO:0034446;GO:0070372;GO:0005178;GO:0042802;GO:0001525;GO:0072562;GO:0008360;GO:0001932;GO:0005578;GO:0070062;GO:0010952;GO:0008201;GO:0042060;GO:0051702;GO:0016504;GO:0007161;GO:2001202;GO:…	K05717:ko04151,ko04810,ko05146,ko05205,ko04512,ko05200,ko05100,ko04933,ko05222,ko04510
mmu-miR-6539	ENSMUST00000187938	152	2393205	4652	ENSMUSG00000026193	Fn1;fibronectin 1 [Source:MGI Symbol;Acc:MGI:95566]	GO:0016324;GO:0002020;GO:0005793;GO:1904237;GO:0005615;GO:0008022;GO:0019899;GO:0035987;GO:0033622;GO:0007044;GO:0006953;GO:0097718;GO:0005605;GO:0051087;GO:0008284;GO:0005102;GO:0005604;GO:0005515;GO:0031012;GO:0034446;GO:0070372;GO:0005178;GO:0042802;GO:0001525;GO:0072562;GO:0008360;GO:0001932;GO:0005578;GO:0070062;GO:0010952;GO:0008201;GO:0042060;GO:0051702;GO:0016504;GO:0007161;GO:2001202;GO:…	K05717:ko04151,ko04810,ko05146,ko05205,ko04512,ko05200,ko05100,ko04933,ko05222,ko04510
mmu-miR-6539	ENSMUST00000188674	152	2393206	4652	ENSMUSG00000026193	Fn1;fibronectin 1 [Source:MGI Symbol;Acc:MGI:95566]	GO:0016324;GO:0002020;GO:0005793;GO:1904237;GO:0005615;GO:0008022;GO:0019899;GO:0035987;GO:0033622;GO:0007044;GO:0006953;GO:0097718;GO:0005605;GO:0051087;GO:0008284;GO:0005102;GO:0005604;GO:0005515;GO:0031012;GO:0034446;GO:0070372;GO:0005178;GO:0042802;GO:0001525;GO:0072562;GO:0008360;GO:0001932;GO:0005578;GO:0070062;GO:0010952;GO:0008201;GO:0042060;GO:0051702;GO:0016504;GO:0007161;GO:2001202;GO:…	K05717:ko04151,ko04810,ko05146,ko05205,ko04512,ko05200,ko05100,ko04933,ko05222,ko04510
mmu-miR-6539	ENSMUST00000189821	152	2393207	4652	ENSMUSG00000026193	Fn1;fibronectin 1 [Source:MGI Symbol;Acc:MGI:95566]	GO:0016324;GO:0002020;GO:0005793;GO:1904237;GO:0005615;GO:0008022;GO:0019899;GO:0035987;GO:0033622;GO:0007044;GO:0006953;GO:0097718;GO:0005605;GO:0051087;GO:0008284;GO:0005102;GO:0005604;GO:0005515;GO:0031012;GO:0034446;GO:0070372;GO:0005178;GO:0042802;GO:0001525;GO:0072562;GO:0008360;GO:0001932;GO:0005578;GO:0070062;GO:0010952;GO:0008201;GO:0042060;GO:0051702;GO:0016504;GO:0007161;GO:2001202;GO:…	K05717:ko04151,ko04810,ko05146,ko05205,ko04512,ko05200,ko05100,ko04933,ko05222,ko04510
mmu-miR-6539	ENSMUST00000190780	152	2393208	4652	ENSMUSG00000026193	Fn1;fibronectin 1 [Source:MGI Symbol;Acc:MGI:95566]	GO:0016324;GO:0002020;GO:0005793;GO:1904237;GO:0005615;GO:0008022;GO:0019899;GO:0035987;GO:0033622;GO:0007044;GO:0006953;GO:0097718;GO:0005605;GO:0051087;GO:0008284;GO:0005102;GO:0005604;GO:0005515;GO:0031012;GO:0034446;GO:0070372;GO:0005178;GO:0042802;GO:0001525;GO:0072562;GO:0008360;GO:0001932;GO:0005578;GO:0070062;GO:0010952;GO:0008201;GO:0042060;GO:0051702;GO:0016504;GO:0007161;GO:2001202;GO:…	K05717:ko04151,ko04810,ko05146,ko05205,ko04512,ko05200,ko05100,ko04933,ko05222,ko04510
mmu-miR-6539	ENSMUST00000055226	152	2393209	4928	ENSMUSG00000026193	Fn1;fibronectin 1 [Source:MGI Symbol;Acc:MGI:95566]	GO:0016324;GO:0002020;GO:0005793;GO:1904237;GO:0005615;GO:0008022;GO:0019899;GO:0035987;GO:0033622;GO:0007044;GO:0006953;GO:0097718;GO:0005605;GO:0051087;GO:0008284;GO:0005102;GO:0005604;GO:0005515;GO:0031012;GO:0034446;GO:0070372;GO:0005178;GO:0042802;GO:0001525;GO:0072562;GO:0008360;GO:0001932;GO:0005578;GO:0070062;GO:0010952;GO:0008201;GO:0042060;GO:0051702;GO:0016504;GO:0007161;GO:2001202;GO:…	K05717:ko04151,ko04810,ko05146,ko05205,ko04512,ko05200,ko05100,ko04933,ko05222,ko04510
mmu-miR-6539	ENSMUST00000186129	152	2393210	4680	ENSMUSG00000026193	Fn1;fibronectin 1 [Source:MGI Symbol;Acc:MGI:95566]	GO:0016324;GO:0002020;GO:0005793;GO:1904237;GO:0005615;GO:0008022;GO:0019899;GO:0035987;GO:0033622;GO:0007044;GO:0006953;GO:0097718;GO:0005605;GO:0051087;GO:0008284;GO:0005102;GO:0005604;GO:0005515;GO:0031012;GO:0034446;GO:0070372;GO:0005178;GO:0042802;GO:0001525;GO:0072562;GO:0008360;GO:0001932;GO:0005578;GO:0070062;GO:0010952;GO:0008201;GO:0042060;GO:0051702;GO:0016504;GO:0007161;GO:2001202;GO:…	K05717:ko04151,ko04810,ko05146,ko05205,ko04512,ko05200,ko05100,ko04933,ko05222,ko04510
mmu-miR-6539	ENSMUST00000087183	162	2393311	3617	ENSMUSG00000033276	Stk36;serine/threonine kinase 36 [Source:MGI Symbol;Acc:MGI:1920831]	GO:0004674;GO:0016310;GO:0008134;GO:0016301;GO:0000166;GO:0006468;GO:0007420;GO:0060271;GO:0030030;GO:0046872;GO:0005634;GO:0005515;GO:0003351;GO:0005524;GO:0009791;GO:0005737;GO:0045880;GO:0007275;GO:0016740;GO:0004672;GO:0005829;GO:0051090;GO:0007228	K06228:ko04341,ko05217,ko05200
mmu-miR-6539	ENSMUST00000087186	162	2393314	3288	ENSMUSG00000033276	Stk36;serine/threonine kinase 36 [Source:MGI Symbol;Acc:MGI:1920831]	GO:0004674;GO:0016310;GO:0008134;GO:0016301;GO:0000166;GO:0006468;GO:0007420;GO:0060271;GO:0030030;GO:0046872;GO:0005634;GO:0005515;GO:0003351;GO:0005524;GO:0009791;GO:0005737;GO:0045880;GO:0007275;GO:0016740;GO:0004672;GO:0005829;GO:0051090;GO:0007228	K06228:ko04341,ko05217,ko05200
mmu-miR-6539	ENSMUST00000222600	167	2393555	654	ENSMUSG00000113084	AC125444.1	-	-
mmu-miR-6539	ENSMUST00000112845	164	2287460	3994	ENSMUSG00000040648	Ppip5k2;diphosphoinositol pentakisphosphate kinase 2 [Source:MGI Symbol;Acc:MGI:2142810]	GO:0052723;GO:0005829;GO:0016310;GO:0000827;GO:0016301;GO:0006020;GO:0000829;GO:0000166;GO:0032958;GO:0016311;GO:0033857;GO:0005524;GO:0003993;GO:0016740;GO:0000828;GO:0000832;GO:0052724;GO:0005737	K13024:ko04070
mmu-miR-6539	ENSMUST00000064679	182	2287776	2240	ENSMUSG00000052688	Rab7b;RAB7B, member RAS oncogene family [Source:MGI Symbol;Acc:MGI:2442295]	GO:0032755;GO:0051092;GO:0000166;GO:0015031;GO:0045335;GO:0005764;GO:0031410;GO:0005794;GO:0006810;GO:0005768;GO:0045654;GO:0005770;GO:0005525;GO:0034144;GO:0030670;GO:0016020;GO:0005802;GO:0034499;GO:0003924;GO:0034164	K07898:ko05146,ko05132,ko04145
mmu-miR-6539	ENSMUST00000059352	184	2287975	1247	ENSMUSG00000048096	Lmod1;leiomodin 1 (smooth muscle) [Source:MGI Symbol;Acc:MGI:2135671]	GO:0005829;GO:0051694;GO:0030838;GO:0003779;GO:0045010;GO:0005884;GO:0006936;GO:0005523;GO:0030017;GO:0030016	-
mmu-miR-6539	ENSMUST00000186156	160	2288259	2334	ENSMUSG00000033722	BC034090;cDNA sequence BC034090 [Source:MGI Symbol;Acc:MGI:2672904]	GO:0003674;GO:0008150;GO:0005575	-
mmu-miR-6539	ENSMUST00000035914	160	2288260	1260	ENSMUSG00000033722	BC034090;cDNA sequence BC034090 [Source:MGI Symbol;Acc:MGI:2672904]	GO:0003674;GO:0008150;GO:0005575	-
mmu-miR-6539	ENSMUST00000027856	173	2288538	994	ENSMUSG00000026571	Dcaf6;DDB1 and CUL4 associated factor 6 [Source:MGI Symbol;Acc:MGI:1921356]	GO:0005829;GO:0045944;GO:0005634;GO:0030374;GO:0016567;GO:0005925;GO:0080008	-
mmu-miR-6539	ENSMUST00000037145	156	2710376	1558	ENSMUSG00000034918	Cdhr2;cadherin-related family member 2 [Source:MGI Symbol;Acc:MGI:2687323]	GO:0016324;GO:0030855;GO:0016021;GO:0030154;GO:0044214;GO:0005509;GO:0050839;GO:0005903;GO:0030054;GO:0044331;GO:0032532;GO:0070062;GO:0007156;GO:0031526;GO:0031528;GO:0090675;GO:0060243;GO:0016020;GO:0042995;GO:0007155;GO:0005886	-
mmu-miR-6539	ENSMUST00000021948	175	2710436	129	ENSMUSG00000021492	F12;coagulation factor XII (Hageman factor) [Source:MGI Symbol;Acc:MGI:1891012]	GO:0042730;GO:0016485;GO:0005615;GO:0007599;GO:0008233;GO:0005509;GO:0004252;GO:0002542;GO:0030194;GO:0031638;GO:0051919;GO:0051788;GO:0070062;GO:0006508;GO:0016787;GO:0016540;GO:0008236;GO:0010756;GO:0002353;GO:0007596;GO:0030193;GO:0005576	K01328:ko04610
mmu-miR-6539	ENSMUST00000036208	151	2710904	962	ENSMUSG00000036123	Slc9a3;solute carrier family 9 (sodium/hydrogen exchanger), member 3 [Source:MGI Symbol;Acc:MGI:105064]	GO:0016324;GO:0006811;GO:0006885;GO:0016021;GO:1902600;GO:0015299;GO:0006812;GO:0006814;GO:0015297;GO:0031982;GO:0051453;GO:0006810;GO:0070062;GO:0031526;GO:0016020;GO:0055085;GO:0015386;GO:0071805;GO:0030165;GO:0015385;GO:0005886;GO:0098719	K12040:ko04964,ko04978,ko04974,ko04976
mmu-miR-6539	ENSMUST00000221703	151	2710905	962	ENSMUSG00000036123	Slc9a3;solute carrier family 9 (sodium/hydrogen exchanger), member 3 [Source:MGI Symbol;Acc:MGI:105064]	GO:0016324;GO:0006811;GO:0006885;GO:0016021;GO:1902600;GO:0015299;GO:0006812;GO:0006814;GO:0015297;GO:0031982;GO:0051453;GO:0006810;GO:0070062;GO:0031526;GO:0016020;GO:0055085;GO:0015386;GO:0071805;GO:0030165;GO:0015385;GO:0005886;GO:0098719	K12040:ko04964,ko04978,ko04974,ko04976
mmu-miR-6539	ENSMUST00000035336	169	2711992	991	ENSMUSG00000040717	Il17rd;interleukin 17 receptor D [Source:MGI Symbol;Acc:MGI:2159727]	GO:0016020;GO:0005887;GO:0005794;GO:0003676;GO:0016021;GO:0005654;GO:0007165;GO:0005886;GO:0000139;GO:0019221;GO:0030368	-
mmu-miR-6539	ENSMUST00000101150	174	2516105	848	ENSMUSG00000020472	Zkscan17;zinc finger with KRAB and SCAN domains 17 [Source:MGI Symbol;Acc:MGI:2679270]	GO:0046872;GO:0000122;GO:0003677;GO:0003700;GO:0005634;GO:0003676;GO:0005515;GO:0016604;GO:0006355;GO:0006351;GO:0000981;GO:0045893;GO:0005622;GO:0043621	-
mmu-miR-6539	ENSMUST00000021283	157	2516389	618	ENSMUSG00000020901	Pik3r5;phosphoinositide-3-kinase, regulatory subunit 5, p101 [Source:MGI Symbol;Acc:MGI:2443588]	GO:0031683;GO:0005829;GO:0016310;GO:0016020;GO:0005942;GO:0043406;GO:0016301;GO:0005634;GO:0005944;GO:0007186;GO:0005886;GO:0051897;GO:0014065;GO:0005737;GO:0046935;GO:0043551;GO:0005815	-
mmu-miR-6539	ENSMUST00000036424	161	2516441	1246	ENSMUSG00000032807	Alox12b;arachidonate 12-lipoxygenase, 12R type [Source:MGI Symbol;Acc:MGI:1274782]	GO:0061436;GO:0019372;GO:0019369;GO:0055114;GO:0043651;GO:0043410;GO:0006665;GO:0070257;GO:0016702;GO:0046872;GO:0003824;GO:0004052;GO:0006629;GO:0005737;GO:0051122;GO:0016491;GO:1990136;GO:0005506;GO:0006631;GO:0051213;GO:0010628;GO:0046513;GO:0006497	K08021:ko00590,ko04726
mmu-miR-6539	ENSMUST00000102505	168	2517048	2197	ENSMUSG00000017774	Myo1c;myosin IC [Source:MGI Symbol;Acc:MGI:106612]	GO:0060171;GO:0051015;GO:0005543;GO:0090314;GO:0000166;GO:0005516;GO:0030838;GO:0008022;GO:1900748;GO:0030335;GO:0006605;GO:1900078;GO:0015031;GO:0016328;GO:0005643;GO:0005902;GO:0045121;GO:0005903;GO:0031410;GO:0005730;GO:0016459;GO:0005634;GO:0005515;GO:0006810;GO:0005102;GO:0016604;GO:0005524;GO:0038089;GO:0009925;GO:0032420;GO:0030898;GO:0032587;GO:0005737;GO:0017160;GO:0061024;GO:0003774;GO:…	-
mmu-miR-6539	ENSMUST00000069057	168	2517049	2092	ENSMUSG00000017774	Myo1c;myosin IC [Source:MGI Symbol;Acc:MGI:106612]	GO:0060171;GO:0051015;GO:0005543;GO:0090314;GO:0000166;GO:0005516;GO:0030838;GO:0008022;GO:1900748;GO:0030335;GO:0006605;GO:1900078;GO:0015031;GO:0016328;GO:0005643;GO:0005902;GO:0045121;GO:0005903;GO:0031410;GO:0005730;GO:0016459;GO:0005634;GO:0005515;GO:0006810;GO:0005102;GO:0016604;GO:0005524;GO:0038089;GO:0009925;GO:0032420;GO:0030898;GO:0032587;GO:0005737;GO:0017160;GO:0061024;GO:0003774;GO:…	-
mmu-miR-6539	ENSMUST00000102504	168	2517050	2204	ENSMUSG00000017774	Myo1c;myosin IC [Source:MGI Symbol;Acc:MGI:106612]	GO:0060171;GO:0051015;GO:0005543;GO:0090314;GO:0000166;GO:0005516;GO:0030838;GO:0008022;GO:1900748;GO:0030335;GO:0006605;GO:1900078;GO:0015031;GO:0016328;GO:0005643;GO:0005902;GO:0045121;GO:0005903;GO:0031410;GO:0005730;GO:0016459;GO:0005634;GO:0005515;GO:0006810;GO:0005102;GO:0016604;GO:0005524;GO:0038089;GO:0009925;GO:0032420;GO:0030898;GO:0032587;GO:0005737;GO:0017160;GO:0061024;GO:0003774;GO:…	-
mmu-miR-6539	ENSMUST00000108431	168	2517051	2265	ENSMUSG00000017774	Myo1c;myosin IC [Source:MGI Symbol;Acc:MGI:106612]	GO:0060171;GO:0051015;GO:0005543;GO:0090314;GO:0000166;GO:0005516;GO:0030838;GO:0008022;GO:1900748;GO:0030335;GO:0006605;GO:1900078;GO:0015031;GO:0016328;GO:0005643;GO:0005902;GO:0045121;GO:0005903;GO:0031410;GO:0005730;GO:0016459;GO:0005634;GO:0005515;GO:0006810;GO:0005102;GO:0016604;GO:0005524;GO:0038089;GO:0009925;GO:0032420;GO:0030898;GO:0032587;GO:0005737;GO:0017160;GO:0061024;GO:0003774;GO:…	-
mmu-miR-6539	ENSMUST00000018610	184	2517248	2987	ENSMUSG00000020826	Nos2;nitric oxide synthase 2, inducible [Source:MGI Symbol;Acc:MGI:97361]	GO:0003958;GO:0032496;GO:0045776;GO:0005516;GO:0007263;GO:0055114;GO:0006954;GO:0018119;GO:0072606;GO:0006809;GO:0020037;GO:0007623;GO:0032310;GO:0042742;GO:0071407;GO:0004517;GO:0046872;GO:0006527;GO:0005102;GO:0042803;GO:0005515;GO:0010629;GO:0005737;GO:0042127;GO:0051712;GO:0034618;GO:0001666;GO:0050660;GO:0042177;GO:0072604;GO:0030863;GO:0016491;GO:0071345;GO:0035690;GO:0034617;GO:0050796;GO:…	K13241:ko00220,ko00330,ko04020,ko05132,ko05146,ko04146,ko04066,ko05133,ko05152,ko05145,ko05200,ko05142,ko05140,ko05222
mmu-miR-6539	ENSMUST00000214397	184	2517249	2726	ENSMUSG00000020826	Nos2;nitric oxide synthase 2, inducible [Source:MGI Symbol;Acc:MGI:97361]	GO:0003958;GO:0032496;GO:0045776;GO:0005516;GO:0007263;GO:0055114;GO:0006954;GO:0018119;GO:0072606;GO:0006809;GO:0020037;GO:0007623;GO:0032310;GO:0042742;GO:0071407;GO:0004517;GO:0046872;GO:0006527;GO:0005102;GO:0042803;GO:0005515;GO:0010629;GO:0005737;GO:0042127;GO:0051712;GO:0034618;GO:0001666;GO:0050660;GO:0042177;GO:0072604;GO:0030863;GO:0016491;GO:0071345;GO:0035690;GO:0034617;GO:0050796;GO:…	K13241:ko00220,ko00330,ko04020,ko05132,ko05146,ko04146,ko04066,ko05133,ko05152,ko05145,ko05200,ko05142,ko05140,ko05222
mmu-miR-6539	ENSMUST00000013559	177	2605338	1271	ENSMUSG00000013415	Igf2bp1;insulin-like growth factor 2 mRNA binding protein 1 [Source:MGI Symbol;Acc:MGI:1890357]	GO:0003729;GO:0043197;GO:0003676;GO:0030426;GO:0010610;GO:0070937;GO:0030529;GO:0030425;GO:0017148;GO:0030424;GO:0030027;GO:0097150;GO:0030175;GO:0005634;GO:0006810;GO:0048027;GO:0005737;GO:0006403;GO:0070934;GO:0003730;GO:0051028;GO:0022013;GO:0005654;GO:0006417;GO:0005829;GO:0042995;GO:0048471;GO:0003723;GO:0045182;GO:0010494	K17391:ko05206
mmu-miR-6539	ENSMUST00000052281	168	2605450	513	ENSMUSG00000043439	Epop;elongin BC and polycomb repressive complex 2 associated protein [Source:MGI Symbol;Acc:MGI:2143991]	GO:0016569;GO:0006357;GO:0005694;GO:0048863;GO:0035098;GO:0005634;GO:0005515;GO:0003682;GO:0035616;GO:0048663;GO:0070449	-
mmu-miR-6539	ENSMUST00000136012	160	2606522	1659	ENSMUSG00000020818	Mfsd11;major facilitator superfamily domain containing 11 [Source:MGI Symbol;Acc:MGI:1917150]	GO:0016020;GO:0005575;GO:0016021;GO:0003674;GO:0008150	-
mmu-miR-6539	ENSMUST00000026670	160	2606654	3897	ENSMUSG00000025582	Nptx1;neuronal pentraxin 1 [Source:MGI Symbol;Acc:MGI:107811]	GO:0046872;GO:0031410;GO:0060385;GO:0030133	-
mmu-miR-6539	ENSMUST00000055655	176	2606791	1922	ENSMUSG00000025153	Fasn;fatty acid synthase [Source:MGI Symbol;Acc:MGI:95485]	GO:0016296;GO:0047451;GO:0004314;GO:0055114;GO:0009058;GO:0006633;GO:0004316;GO:0070402;GO:0016829;GO:0004320;GO:0071353;GO:0005739;GO:0008152;GO:0003824;GO:0031177;GO:0042470;GO:0005794;GO:0042803;GO:0004317;GO:0006629;GO:0042802;GO:0005737;GO:0070062;GO:0045296;GO:0006084;GO:0016491;GO:0042587;GO:0016787;GO:0004315;GO:0016297;GO:0030879;GO:0008144;GO:0016740;GO:0016295;GO:0001649;GO:0005829;GO:…	K00665:ko04910,ko01212,ko00061,ko04152
mmu-miR-6539	ENSMUST00000206589	176	2606792	1470	ENSMUSG00000025153	Fasn;fatty acid synthase [Source:MGI Symbol;Acc:MGI:95485]	GO:0016296;GO:0047451;GO:0004314;GO:0055114;GO:0009058;GO:0006633;GO:0004316;GO:0070402;GO:0016829;GO:0004320;GO:0071353;GO:0005739;GO:0008152;GO:0003824;GO:0031177;GO:0042470;GO:0005794;GO:0042803;GO:0004317;GO:0006629;GO:0042802;GO:0005737;GO:0070062;GO:0045296;GO:0006084;GO:0016491;GO:0042587;GO:0016787;GO:0004315;GO:0016297;GO:0030879;GO:0008144;GO:0016740;GO:0016295;GO:0001649;GO:0005829;GO:…	K00665:ko04910,ko01212,ko00061,ko04152
mmu-miR-6539	ENSMUST00000088592	160	2590505	667	ENSMUSG00000043460	Elfn2;leucine rich repeat and fibronectin type III, extracellular 2 [Source:MGI Symbol;Acc:MGI:3608416]	GO:0016020;GO:0016021;GO:0019902;GO:0005615;GO:0010923;GO:0004864	-
mmu-miR-6539	ENSMUST00000035342	169	2591004	4197	ENSMUSG00000022449	Adamts20;a disintegrin-like and metallopeptidase (reprolysin type) with thrombospondin type 1 motif, 20 [Source:MGI Symbol;Acc:MGI:2660628]	GO:0005578;GO:0006508;GO:0046872;GO:0008237;GO:0048070;GO:0005576;GO:0045636;GO:0016787;GO:0005615;GO:0031012;GO:0008233;GO:0004222;GO:0030198;GO:0004175;GO:0008270;GO:0043066;GO:0009967	-
mmu-miR-6539	ENSMUST00000155907	169	2591005	4197	ENSMUSG00000022449	Adamts20;a disintegrin-like and metallopeptidase (reprolysin type) with thrombospondin type 1 motif, 20 [Source:MGI Symbol;Acc:MGI:2660628]	GO:0005578;GO:0006508;GO:0046872;GO:0008237;GO:0048070;GO:0005576;GO:0045636;GO:0016787;GO:0005615;GO:0031012;GO:0008233;GO:0004222;GO:0030198;GO:0004175;GO:0008270;GO:0043066;GO:0009967	-
mmu-miR-6539	ENSMUST00000023776	182	2591251	10559	ENSMUSG00000023032	Slc4a8;solute carrier family 4 (anion exchanger), member 8 [Source:MGI Symbol;Acc:MGI:1928745]	GO:0006811;GO:0098656;GO:0008509;GO:0016021;GO:0006814;GO:0015297;GO:0051453;GO:0015301;GO:0015698;GO:0005452;GO:0006810;GO:0043005;GO:0015701;GO:0005887;GO:0016020;GO:0006820;GO:0032809;GO:0005215;GO:0005886	-
mmu-miR-6539	ENSMUST00000001326	172	2591354	7073	ENSMUSG00000001280	Sp1;trans-acting transcription factor 1 [Source:MGI Symbol;Acc:MGI:98372]	GO:0060136;GO:0001503;GO:0000977;GO:0008134;GO:0045944;GO:0001701;GO:0043425;GO:0003676;GO:0008022;GO:0001046;GO:0042826;GO:0030219;GO:0043923;GO:0043565;GO:0046872;GO:0044212;GO:0042803;GO:0005634;GO:0005515;GO:0035035;GO:0006355;GO:0006351;GO:0048706;GO:0035326;GO:0045893;GO:0005737;GO:0042789;GO:0000987;GO:1904828;GO:0003677;GO:0005654;GO:0003700;GO:0001077;GO:0032993;GO:0000982;GO:0001829;GO:…	K04684:ko05224,ko01522,ko05231,ko04350,ko05016,ko04915,ko05202
mmu-miR-6539	ENSMUST00000023132	166	2591446	1877	ENSMUSG00000022489	Pde1b;phosphodiesterase 1B, Ca2+-calmodulin dependent [Source:MGI Symbol;Acc:MGI:97523]	GO:0048101;GO:0097011;GO:0046069;GO:0007626;GO:0005516;GO:0001975;GO:0007165;GO:0004114;GO:0008542;GO:0008081;GO:0046872;GO:0005634;GO:0043025;GO:0005737;GO:0004115;GO:0036006;GO:0016787;GO:0042053;GO:0030224;GO:0005829;GO:0004117;GO:0042428;GO:0001505;GO:0006198;GO:0004112	K13755:ko04020,ko04740,ko05032,ko04742,ko04924,ko00230
mmu-miR-6539	ENSMUST00000090457	177	2591548	1411	ENSMUSG00000022543	4930451G09Rik;RIKEN cDNA 4930451G09 gene [Source:MGI Symbol;Acc:MGI:1921934]	GO:0003674;GO:0008150;GO:0005575	-
mmu-miR-6539	ENSMUST00000052505	158	2591581	509	ENSMUSG00000043140	Tmem186;transmembrane protein 186 [Source:MGI Symbol;Acc:MGI:1913940]	GO:0016020;GO:0005739;GO:0016021;GO:0003674;GO:0008150	-
mmu-miR-6539	ENSMUST00000166737	169	2732746	729	ENSMUSG00000044519	Zfp488;zinc finger protein 488 [Source:MGI Symbol;Acc:MGI:2686052]	GO:0046872;GO:0003676;GO:0003677;GO:0005515;GO:0005634;GO:0014003;GO:0048714;GO:0006355;GO:0006351;GO:0045892	-
mmu-miR-6539	ENSMUST00000006444	181	2733100	6273	ENSMUSG00000006281	Tep1;telomerase associated protein 1 [Source:MGI Symbol;Acc:MGI:109573]	GO:0005694;GO:0006278;GO:0003720;GO:0000166;GO:0019899;GO:0071013;GO:0005682;GO:0070034;GO:0030529;GO:0002039;GO:0005634;GO:0005524;GO:0005737;GO:0016363;GO:0008380;GO:0000722;GO:0003723;GO:0005697;GO:0071011;GO:0000781	-
mmu-miR-6539	ENSMUST00000040990	175	2734107	6448	ENSMUSG00000058997	Vwa8;von Willebrand factor A domain containing 8 [Source:MGI Symbol;Acc:MGI:1919008]	GO:0016887;GO:0005739;GO:0000166;GO:0005576;GO:0005524;GO:0003674;GO:0008150	-
mmu-miR-6539	ENSMUST00000078673	170	2734643	898	ENSMUSG00000058656	Samd12;sterile alpha motif domain containing 12 [Source:MGI Symbol;Acc:MGI:2444518]	GO:0003674;GO:0008150;GO:0005575	-
mmu-miR-6539	ENSMUST00000021370	171	2833778	2062	ENSMUSG00000020988	L2hgdh;L-2-hydroxyglutarate dehydrogenase [Source:MGI Symbol;Acc:MGI:2384968]	GO:0044267;GO:0047545;GO:0005739;GO:0016491;GO:0016021;GO:0055114	K00109:ko00650
mmu-miR-6539	ENSMUST00000223327	178	2835249	142	ENSMUSG00000033799	Fam208b;family with sequence similarity 208, member B [Source:MGI Symbol;Acc:MGI:2145274]	GO:0003674;GO:0008150	-
mmu-miR-6539	ENSMUST00000026476	177	2486170	667	ENSMUSG00000025409	Mbd6;methyl-CpG binding domain protein 6 [Source:MGI Symbol;Acc:MGI:106378]	GO:0010369;GO:0001650;GO:0005694;GO:0005654;GO:0003682;GO:0003677;GO:0005634;GO:0008150	-
mmu-miR-6539	ENSMUST00000119078	177	2486171	795	ENSMUSG00000025409	Mbd6;methyl-CpG binding domain protein 6 [Source:MGI Symbol;Acc:MGI:106378]	GO:0010369;GO:0001650;GO:0005694;GO:0005654;GO:0003682;GO:0003677;GO:0005634;GO:0008150	-
mmu-miR-6539	ENSMUST00000092048	169	2486251	4556	ENSMUSG00000061315	Naca;nascent polypeptide-associated complex alpha polypeptide [Source:MGI Symbol;Acc:MGI:106095]	GO:1901228;GO:0010664;GO:0015031;GO:0043403;GO:0061384;GO:0006810;GO:0005634;GO:0006351;GO:0006355;GO:0005737;GO:0070062;GO:0003231;GO:0003677;GO:0017025;GO:0048633;GO:2000138;GO:1901227;GO:0003713;GO:0048742;GO:0051451	-
mmu-miR-6539	ENSMUST00000101655	151	2486537	3687	ENSMUSG00000023764	Sfi1;Sfi1 homolog, spindle assembly associated (yeast) [Source:MGI Symbol;Acc:MGI:1926137]	GO:0005813;GO:0019902;GO:0010923;GO:0005856;GO:0005814;GO:0005737	-
mmu-miR-6539	ENSMUST00000081318	151	2486538	3768	ENSMUSG00000023764	Sfi1;Sfi1 homolog, spindle assembly associated (yeast) [Source:MGI Symbol;Acc:MGI:1926137]	GO:0005813;GO:0019902;GO:0010923;GO:0005856;GO:0005814;GO:0005737	-
mmu-miR-6539	ENSMUST00000066391	151	2486539	3728	ENSMUSG00000023764	Sfi1;Sfi1 homolog, spindle assembly associated (yeast) [Source:MGI Symbol;Acc:MGI:1926137]	GO:0005813;GO:0019902;GO:0010923;GO:0005856;GO:0005814;GO:0005737	-
mmu-miR-6539	ENSMUST00000153425	151	2486540	3594	ENSMUSG00000023764	Sfi1;Sfi1 homolog, spindle assembly associated (yeast) [Source:MGI Symbol;Acc:MGI:1926137]	GO:0005813;GO:0019902;GO:0010923;GO:0005856;GO:0005814;GO:0005737	-
mmu-miR-6539	ENSMUST00000140846	151	2486541	3440	ENSMUSG00000023764	Sfi1;Sfi1 homolog, spindle assembly associated (yeast) [Source:MGI Symbol;Acc:MGI:1926137]	GO:0005813;GO:0019902;GO:0010923;GO:0005856;GO:0005814;GO:0005737	-
mmu-miR-6539	ENSMUST00000126746	151	2486542	2433	ENSMUSG00000023764	Sfi1;Sfi1 homolog, spindle assembly associated (yeast) [Source:MGI Symbol;Acc:MGI:1926137]	GO:0005813;GO:0019902;GO:0010923;GO:0005856;GO:0005814;GO:0005737	-
mmu-miR-6539	ENSMUST00000132893	151	2486543	2338	ENSMUSG00000023764	Sfi1;Sfi1 homolog, spindle assembly associated (yeast) [Source:MGI Symbol;Acc:MGI:1926137]	GO:0005813;GO:0019902;GO:0010923;GO:0005856;GO:0005814;GO:0005737	-
mmu-miR-6539	ENSMUST00000020668	160	2487227	2007	ENSMUSG00000020399	Havcr2;hepatitis A virus cellular receptor 2 [Source:MGI Symbol;Acc:MGI:2159682]	GO:0045087;GO:0032687;GO:0045089;GO:0032703;GO:0071656;GO:0043032;GO:0016021;GO:0006954;GO:0009986;GO:2001189;GO:0002652;GO:0060135;GO:0002859;GO:0032815;GO:0030886;GO:1900425;GO:0046872;GO:0034154;GO:0005769;GO:0032088;GO:0030054;GO:0005515;GO:0032729;GO:0010629;GO:0002826;GO:0032720;GO:0002376;GO:0032732;GO:0002281;GO:0070062;GO:0001819;GO:0032722;GO:0002519;GO:0032712;GO:0034138;GO:0032689;GO:…	-
mmu-miR-6539	ENSMUST00000109229	160	2487228	1826	ENSMUSG00000020399	Havcr2;hepatitis A virus cellular receptor 2 [Source:MGI Symbol;Acc:MGI:2159682]	GO:0045087;GO:0032687;GO:0045089;GO:0032703;GO:0071656;GO:0043032;GO:0016021;GO:0006954;GO:0009986;GO:2001189;GO:0002652;GO:0060135;GO:0002859;GO:0032815;GO:0030886;GO:1900425;GO:0046872;GO:0034154;GO:0005769;GO:0032088;GO:0030054;GO:0005515;GO:0032729;GO:0010629;GO:0002826;GO:0032720;GO:0002376;GO:0032732;GO:0002281;GO:0070062;GO:0001819;GO:0032722;GO:0002519;GO:0032712;GO:0034138;GO:0032689;GO:…	-
mmu-miR-6539	ENSMUST00000049507	178	2589417	2278	ENSMUSG00000044254	Pcsk9;proprotein convertase subtilisin/kexin type 9 [Source:MGI Symbol;Acc:MGI:2140260]	GO:1905598;GO:0019871;GO:0016485;GO:0002092;GO:0009267;GO:0043523;GO:1990666;GO:0005615;GO:0010469;GO:0008233;GO:0009986;GO:2000650;GO:0010989;GO:0001920;GO:0034185;GO:0032805;GO:0030547;GO:0005788;GO:0005764;GO:0005769;GO:0005794;GO:1905596;GO:0004252;GO:0006629;GO:0030169;GO:0005737;GO:0032799;GO:0022008;GO:0043525;GO:0042157;GO:0006508;GO:0008202;GO:0005768;GO:0032455;GO:0016787;GO:0032802;GO:…	-
mmu-miR-6539	ENSMUST00000030487	172	2589685	561	ENSMUSG00000028715	Cyp4a14;cytochrome P450, family 4, subfamily a, polypeptide 14 [Source:MGI Symbol;Acc:MGI:1096550]	GO:0016020;GO:0005506;GO:0016705;GO:0043231;GO:0046872;GO:0031090;GO:0016491;GO:0055114;GO:0005783;GO:0004497;GO:0005789;GO:0020037	K07425:ko00071,ko03320,ko04750,ko00830,ko00590,ko04270
mmu-miR-6539	ENSMUST00000030622	169	2590619	1259	ENSMUSG00000028821	Syf2;SYF2 homolog, RNA splicing factor (S. cerevisiae) [Source:MGI Symbol;Acc:MGI:1915842]	GO:0005681;GO:0008380;GO:0003723;GO:0001701;GO:0008284;GO:0007095;GO:0005634;GO:0007369;GO:0016607;GO:0071013;GO:0071014;GO:0000974;GO:0006397;GO:0048568	K12868:ko03040
mmu-miR-6539	ENSMUST00000143154	172	2551047	2369	ENSMUSG00000043085	Tmem82;transmembrane protein 82 [Source:MGI Symbol;Acc:MGI:2384869]	GO:0016020;GO:0005575;GO:0016021;GO:0003674;GO:0008150	-
mmu-miR-6539	ENSMUST00000127825	188	2552565	2008	ENSMUSG00000036553	Sh3tc1;SH3 domain and tetratricopeptide repeats 1 [Source:MGI Symbol;Acc:MGI:2678949]	GO:0003674;GO:0008150;GO:0005575	-
mmu-miR-6539	ENSMUST00000070203	188	2552566	2570	ENSMUSG00000036553	Sh3tc1;SH3 domain and tetratricopeptide repeats 1 [Source:MGI Symbol;Acc:MGI:2678949]	GO:0003674;GO:0008150;GO:0005575	-
mmu-miR-6539	ENSMUST00000127288	188	2552567	1914	ENSMUSG00000036553	Sh3tc1;SH3 domain and tetratricopeptide repeats 1 [Source:MGI Symbol;Acc:MGI:2678949]	GO:0003674;GO:0008150;GO:0005575	-
mmu-miR-6539	ENSMUST00000129664	188	2552568	1435	ENSMUSG00000036553	Sh3tc1;SH3 domain and tetratricopeptide repeats 1 [Source:MGI Symbol;Acc:MGI:2678949]	GO:0003674;GO:0008150;GO:0005575	-
mmu-miR-6539	ENSMUST00000201511	188	2552569	2270	ENSMUSG00000036553	Sh3tc1;SH3 domain and tetratricopeptide repeats 1 [Source:MGI Symbol;Acc:MGI:2678949]	GO:0003674;GO:0008150;GO:0005575	-
mmu-miR-6539	ENSMUST00000202994	151	2552961	1834	ENSMUSG00000029206	Nsun7;NOL1/NOP2/Sun domain family, member 7 [Source:MGI Symbol;Acc:MGI:1918168]	GO:0003723;GO:0030317;GO:0016740;GO:0032259;GO:0030382;GO:0008168	-
mmu-miR-6539	ENSMUST00000201100	151	2552962	1921	ENSMUSG00000029206	Nsun7;NOL1/NOP2/Sun domain family, member 7 [Source:MGI Symbol;Acc:MGI:1918168]	GO:0003723;GO:0030317;GO:0016740;GO:0032259;GO:0030382;GO:0008168	-
mmu-miR-6539	ENSMUST00000031109	151	2552963	1521	ENSMUSG00000029206	Nsun7;NOL1/NOP2/Sun domain family, member 7 [Source:MGI Symbol;Acc:MGI:1918168]	GO:0003723;GO:0030317;GO:0016740;GO:0032259;GO:0030382;GO:0008168	-
mmu-miR-6539	ENSMUST00000039197	156	2455576	668	ENSMUSG00000039865	Slc44a3;solute carrier family 44, member 3 [Source:MGI Symbol;Acc:MGI:2384860]	GO:0016020;GO:0005575;GO:0016021;GO:0003674;GO:0008150	K15282:ko05231
mmu-miR-6539	ENSMUST00000106236	174	2455915	2313	ENSMUSG00000059921	Unc5c;unc-5 netrin receptor C [Source:MGI Symbol;Acc:MGI:1095412]	GO:0038007;GO:0033564;GO:0016020;GO:0045202;GO:0005042;GO:0030334;GO:0007411;GO:0007275;GO:0016021;GO:0030054;GO:0007165;GO:0007420;GO:0043005;GO:0043065;GO:0005886;GO:0006915	K07521:ko04360
mmu-miR-6539	ENSMUST00000075282	174	2455916	2012	ENSMUSG00000059921	Unc5c;unc-5 netrin receptor C [Source:MGI Symbol;Acc:MGI:1095412]	GO:0038007;GO:0033564;GO:0016020;GO:0045202;GO:0005042;GO:0030334;GO:0007411;GO:0007275;GO:0016021;GO:0030054;GO:0007165;GO:0007420;GO:0043005;GO:0043065;GO:0005886;GO:0006915	K07521:ko04360
mmu-miR-6539	ENSMUST00000130636	174	2455917	1765	ENSMUSG00000059921	Unc5c;unc-5 netrin receptor C [Source:MGI Symbol;Acc:MGI:1095412]	GO:0038007;GO:0033564;GO:0016020;GO:0045202;GO:0005042;GO:0030334;GO:0007411;GO:0007275;GO:0016021;GO:0030054;GO:0007165;GO:0007420;GO:0043005;GO:0043065;GO:0005886;GO:0006915	K07521:ko04360
mmu-miR-6539	ENSMUST00000142762	174	2455918	1915	ENSMUSG00000059921	Unc5c;unc-5 netrin receptor C [Source:MGI Symbol;Acc:MGI:1095412]	GO:0038007;GO:0033564;GO:0016020;GO:0045202;GO:0005042;GO:0030334;GO:0007411;GO:0007275;GO:0016021;GO:0030054;GO:0007165;GO:0007420;GO:0043005;GO:0043065;GO:0005886;GO:0006915	K07521:ko04360
mmu-miR-6539	ENSMUST00000045097	169	2455940	2722	ENSMUSG00000040253	Gbp7;guanylate binding protein 7 [Source:MGI Symbol;Acc:MGI:2444421]	GO:0071346;GO:0031410;GO:0000166;GO:0020005;GO:0005525;GO:0003924;GO:0050830;GO:0003674;GO:0042832;GO:0044406	-
mmu-miR-6539	ENSMUST00000046977	168	2456083	2567	ENSMUSG00000039167	Adgrl4;adhesion G protein-coupled receptor L4 [Source:MGI Symbol;Acc:MGI:2655562]	GO:0005509;GO:0016020;GO:0046983;GO:0004888;GO:0004930;GO:0031410;GO:0016021;GO:0007165;GO:0007186;GO:0007166;GO:0005886;GO:0004871	-
mmu-miR-6539	ENSMUST00000030184	172	2456730	956	ENSMUSG00000028464	Tpm2;tropomyosin 2, beta [Source:MGI Symbol;Acc:MGI:98810]	GO:0051015;GO:0005200;GO:0003779;GO:0008307;GO:0005515;GO:0005884;GO:0005862;GO:0006936;GO:0005856;GO:0043462;GO:0007015;GO:0005737	K10374:ko04260,ko05410,ko05414,ko04261
mmu-miR-6539	ENSMUST00000107913	172	2456732	880	ENSMUSG00000028464	Tpm2;tropomyosin 2, beta [Source:MGI Symbol;Acc:MGI:98810]	GO:0051015;GO:0005200;GO:0003779;GO:0008307;GO:0005515;GO:0005884;GO:0005862;GO:0006936;GO:0005856;GO:0043462;GO:0007015;GO:0005737	K10374:ko04260,ko05410,ko05414,ko04261
mmu-miR-6539	ENSMUST00000040828	165	2659707	722	ENSMUSG00000073421	H2-Ab1;histocompatibility 2, class II antigen A, beta 1 [Source:MGI Symbol;Acc:MGI:103070]	GO:0002344;GO:0008134;GO:0042605;GO:0016021;GO:0009897;GO:1990405;GO:0002504;GO:0006955;GO:0002579;GO:0005794;GO:0005769;GO:0005515;GO:0019886;GO:0019882;GO:0002455;GO:0002376;GO:0042613;GO:0048002;GO:0002381;GO:0031625;GO:0002827;GO:0005771;GO:0016020;GO:0015643;GO:0071346;GO:0046635;GO:0005886;GO:0005622	K06752:ko05152,ko05145,ko05150,ko04514,ko05164,ko05321,ko05166,ko05310,ko05416,ko05332,ko04145,ko05168,ko05140,ko05322,ko04672,ko05320,ko05323,ko04940,ko05330,ko04612
mmu-miR-6539	ENSMUST00000069507	172	2659768	4424	ENSMUSG00000073418	C4b;complement component 4B (Chido blood group) [Source:MGI Symbol;Acc:MGI:88228]	GO:0045087;GO:0004866;GO:0006954;GO:0005615;GO:0030246;GO:0001848;GO:0030425;GO:0030424;GO:0030054;GO:0006958;GO:0043025;GO:0072562;GO:0002376;GO:0045202;GO:0010951;GO:0070062;GO:0001849;GO:0044216;GO:0006956;GO:0042995;GO:0016064;GO:0005576	K03989:ko05150,ko05133,ko05322,ko04610
mmu-miR-6539	ENSMUST00000061885	178	2660479	422	ENSMUSG00000047150	1700001C19Rik;RIKEN cDNA 1700001C19 gene [Source:MGI Symbol;Acc:MGI:1922712]	GO:0003674;GO:0008150;GO:0005575	-
mmu-miR-6539	ENSMUST00000002445	160	2660690	668	ENSMUSG00000002372	Ranbp3;RAN binding protein 3 [Source:MGI Symbol;Acc:MGI:1919060]	GO:0005096;GO:0005813;GO:0007051;GO:0006606;GO:0006405;GO:0043547;GO:0006511;GO:0000082;GO:0005654;GO:0006810;GO:0005634;GO:0046604;GO:0008536;GO:0070412;GO:0015031;GO:0005737;GO:0046907	K15304:ko05166
mmu-miR-6539	ENSMUST00000035701	173	2661046	1782	ENSMUSG00000032937	Fshr;follicle stimulating hormone receptor [Source:MGI Symbol;Acc:MGI:95583]	GO:0007188;GO:0033146;GO:0060009;GO:0007189;GO:0004930;GO:0007626;GO:0014068;GO:0008528;GO:0016021;GO:0007165;GO:0009986;GO:0045779;GO:0035092;GO:0010738;GO:0007286;GO:0007283;GO:0004963;GO:0060065;GO:0071711;GO:0071372;GO:0001545;GO:0017046;GO:0043408;GO:0004871;GO:0001932;GO:0045056;GO:0009992;GO:0005887;GO:0005768;GO:0033148;GO:0045762;GO:0022602;GO:0007200;GO:0003073;GO:0007193;GO:0010640;GO:…	K04247:ko04913,ko04024,ko04080
mmu-miR-6539	ENSMUST00000192512	163	2661523	791	ENSMUSG00000104252	Pcdha4;protocadherin alpha 4 [Source:MGI Symbol;Acc:MGI:1298406]	GO:0005509;GO:0016020;GO:0045202;GO:0005887;GO:0007155;GO:0046872;GO:0007156;GO:0016021;GO:0005515;GO:0005783;GO:0005886;GO:0007267;GO:0042802;GO:0007399	-
mmu-miR-6539	ENSMUST00000192295	163	2661524	764	ENSMUSG00000104252	Pcdha4;protocadherin alpha 4 [Source:MGI Symbol;Acc:MGI:1298406]	GO:0005509;GO:0016020;GO:0045202;GO:0005887;GO:0007155;GO:0046872;GO:0007156;GO:0016021;GO:0005515;GO:0005783;GO:0005886;GO:0007267;GO:0042802;GO:0007399	-
mmu-miR-6539	ENSMUST00000115661	163	2661525	698	ENSMUSG00000103458	Gm42416;predicted gene, 42416 [Source:MGI Symbol;Acc:MGI:5649001]	GO:0005509;GO:0016020;GO:0045202;GO:0005887;GO:0007155;GO:0046872;GO:0007156;GO:0016021;GO:0005515;GO:0005783;GO:0005886;GO:0007267;GO:0042802;GO:0007399	-
mmu-miR-6539	ENSMUST00000032134	169	2776970	1960	ENSMUSG00000030055	Rab43;RAB43, member RAS oncogene family [Source:MGI Symbol;Acc:MGI:1917084]	GO:0016020;GO:0070062;GO:0005768;GO:0035526;GO:0031410;GO:0000166;GO:0005794;GO:0007030;GO:0090382;GO:0019068;GO:0005525;GO:0003924;GO:0045335;GO:0030670;GO:1901998	-
mmu-miR-6539	ENSMUST00000078647	169	2776971	2257	ENSMUSG00000030055	Rab43;RAB43, member RAS oncogene family [Source:MGI Symbol;Acc:MGI:1917084]	GO:0016020;GO:0070062;GO:0005768;GO:0035526;GO:0031410;GO:0000166;GO:0005794;GO:0007030;GO:0090382;GO:0019068;GO:0005525;GO:0003924;GO:0045335;GO:0030670;GO:1901998	-
mmu-miR-6539	ENSMUST00000204419	169	2776972	2721	ENSMUSG00000107928	Gm45140;predicted gene 45140 [Source:MGI Symbol;Acc:MGI:5753716]	GO:0000350	-
mmu-miR-6539	ENSMUST00000002976	161	2777698	3987	ENSMUSG00000002897	Il17ra;interleukin 17 receptor A [Source:MGI Symbol;Acc:MGI:107399]	GO:2000664;GO:1900017;GO:0016020;GO:0005887;GO:0050729;GO:0072537;GO:2000667;GO:0050832;GO:0005102;GO:0016021;GO:0071345;GO:0071621;GO:0005886;GO:0032747;GO:0019221;GO:0030368	K05164:ko04060
mmu-miR-6539	ENSMUST00000046303	161	2778272	2624	ENSMUSG00000032652	Crebl2;cAMP responsive element binding protein-like 2 [Source:MGI Symbol;Acc:MGI:1889385]	GO:0006355;GO:0043565;GO:0003700	-
mmu-miR-6539	ENSMUST00000079573	192	2778559	10089	ENSMUSG00000030287	Itpr2;inositol 1,4,5-triphosphate receptor 2 [Source:MGI Symbol;Acc:MGI:99418]	GO:0048016;GO:0006811;GO:0043235;GO:0005938;GO:0016021;GO:0005262;GO:0035091;GO:0015278;GO:0005509;GO:0051209;GO:0005634;GO:0006810;GO:0005515;GO:0005737;GO:0005220;GO:0001666;GO:0016529;GO:0070588;GO:0006816;GO:0005216;GO:0016020;GO:0055085;GO:0033017;GO:0071361;GO:0071320;GO:0005783;GO:0005886;GO:0005789	K04959:ko04728,ko04912,ko04730,ko04915,ko04022,ko04726,ko04924,ko04925,ko04210,ko04972,ko04918,ko04720,ko04114,ko04611,ko04750,ko05205,ko04540,ko04970,ko04270,ko04020,ko04921,ko04070,ko04725,ko04971,ko05010,ko04724,ko04922,ko04723
mmu-miR-6539	ENSMUST00000183200	156	2778683	1204	ENSMUSG00000078815	Cacng6;calcium channel, voltage-dependent, gamma subunit 6 [Source:MGI Symbol;Acc:MGI:1859168]	GO:0016020;GO:0006811;GO:0070588;GO:0006816;GO:0005244;GO:0006810;GO:0016021;GO:0005262;GO:0034765	K04871:ko04921,ko04010,ko04260,ko05412,ko05414,ko04261,ko05410
mmu-miR-6539	ENSMUST00000108647	156	2778684	599	ENSMUSG00000078815	Cacng6;calcium channel, voltage-dependent, gamma subunit 6 [Source:MGI Symbol;Acc:MGI:1859168]	GO:0016020;GO:0006811;GO:0070588;GO:0006816;GO:0005244;GO:0006810;GO:0016021;GO:0005262;GO:0034765	K04871:ko04921,ko04010,ko04260,ko05412,ko05414,ko04261,ko05410
mmu-miR-6539	ENSMUST00000147171	165	2612968	633	ENSMUSG00000000766	Oprm1;opioid receptor, mu 1 [Source:MGI Symbol;Acc:MGI:97441]	GO:0045429;GO:0032496;GO:0043204;GO:0031635;GO:0045019;GO:0004930;GO:0007626;GO:0061358;GO:0016021;GO:0032590;GO:0007165;GO:0008022;GO:0007218;GO:0042220;GO:0007268;GO:0007194;GO:0038047;GO:0032094;GO:0032100;GO:0033554;GO:0004979;GO:0030425;GO:0030424;GO:0044849;GO:0051930;GO:2000310;GO:0048149;GO:0009314;GO:0045121;GO:0060079;GO:0005515;GO:0043005;GO:0031005;GO:0002438;GO:0007191;GO:0004871;GO:…	K04215:ko05032,ko04915,ko04080
mmu-miR-6539	ENSMUST00000105615	165	2612969	633	ENSMUSG00000000766	Oprm1;opioid receptor, mu 1 [Source:MGI Symbol;Acc:MGI:97441]	GO:0045429;GO:0032496;GO:0043204;GO:0031635;GO:0045019;GO:0004930;GO:0007626;GO:0061358;GO:0016021;GO:0032590;GO:0007165;GO:0008022;GO:0007218;GO:0042220;GO:0007268;GO:0007194;GO:0038047;GO:0032094;GO:0032100;GO:0033554;GO:0004979;GO:0030425;GO:0030424;GO:0044849;GO:0051930;GO:2000310;GO:0048149;GO:0009314;GO:0045121;GO:0060079;GO:0005515;GO:0043005;GO:0031005;GO:0002438;GO:0007191;GO:0004871;GO:…	K04215:ko05032,ko04915,ko04080
mmu-miR-6539	ENSMUST00000056385	165	2612971	961	ENSMUSG00000000766	Oprm1;opioid receptor, mu 1 [Source:MGI Symbol;Acc:MGI:97441]	GO:0045429;GO:0032496;GO:0043204;GO:0031635;GO:0045019;GO:0004930;GO:0007626;GO:0061358;GO:0016021;GO:0032590;GO:0007165;GO:0008022;GO:0007218;GO:0042220;GO:0007268;GO:0007194;GO:0038047;GO:0032094;GO:0032100;GO:0033554;GO:0004979;GO:0030425;GO:0030424;GO:0044849;GO:0051930;GO:2000310;GO:0048149;GO:0009314;GO:0045121;GO:0060079;GO:0005515;GO:0043005;GO:0031005;GO:0002438;GO:0007191;GO:0004871;GO:…	K04215:ko05032,ko04915,ko04080
mmu-miR-6539	ENSMUST00000092734	165	2612972	1090	ENSMUSG00000000766	Oprm1;opioid receptor, mu 1 [Source:MGI Symbol;Acc:MGI:97441]	GO:0045429;GO:0032496;GO:0043204;GO:0031635;GO:0045019;GO:0004930;GO:0007626;GO:0061358;GO:0016021;GO:0032590;GO:0007165;GO:0008022;GO:0007218;GO:0042220;GO:0007268;GO:0007194;GO:0038047;GO:0032094;GO:0032100;GO:0033554;GO:0004979;GO:0030425;GO:0030424;GO:0044849;GO:0051930;GO:2000310;GO:0048149;GO:0009314;GO:0045121;GO:0060079;GO:0005515;GO:0043005;GO:0031005;GO:0002438;GO:0007191;GO:0004871;GO:…	K04215:ko05032,ko04915,ko04080
mmu-miR-6539	ENSMUST00000105597	165	2612973	654	ENSMUSG00000000766	Oprm1;opioid receptor, mu 1 [Source:MGI Symbol;Acc:MGI:97441]	GO:0045429;GO:0032496;GO:0043204;GO:0031635;GO:0045019;GO:0004930;GO:0007626;GO:0061358;GO:0016021;GO:0032590;GO:0007165;GO:0008022;GO:0007218;GO:0042220;GO:0007268;GO:0007194;GO:0038047;GO:0032094;GO:0032100;GO:0033554;GO:0004979;GO:0030425;GO:0030424;GO:0044849;GO:0051930;GO:2000310;GO:0048149;GO:0009314;GO:0045121;GO:0060079;GO:0005515;GO:0043005;GO:0031005;GO:0002438;GO:0007191;GO:0004871;GO:…	K04215:ko05032,ko04915,ko04080
mmu-miR-6539	ENSMUST00000150374	165	2612974	695	ENSMUSG00000000766	Oprm1;opioid receptor, mu 1 [Source:MGI Symbol;Acc:MGI:97441]	GO:0045429;GO:0032496;GO:0043204;GO:0031635;GO:0045019;GO:0004930;GO:0007626;GO:0061358;GO:0016021;GO:0032590;GO:0007165;GO:0008022;GO:0007218;GO:0042220;GO:0007268;GO:0007194;GO:0038047;GO:0032094;GO:0032100;GO:0033554;GO:0004979;GO:0030425;GO:0030424;GO:0044849;GO:0051930;GO:2000310;GO:0048149;GO:0009314;GO:0045121;GO:0060079;GO:0005515;GO:0043005;GO:0031005;GO:0002438;GO:0007191;GO:0004871;GO:…	K04215:ko05032,ko04915,ko04080
mmu-miR-6539	ENSMUST00000105607	165	2612975	1135	ENSMUSG00000000766	Oprm1;opioid receptor, mu 1 [Source:MGI Symbol;Acc:MGI:97441]	GO:0045429;GO:0032496;GO:0043204;GO:0031635;GO:0045019;GO:0004930;GO:0007626;GO:0061358;GO:0016021;GO:0032590;GO:0007165;GO:0008022;GO:0007218;GO:0042220;GO:0007268;GO:0007194;GO:0038047;GO:0032094;GO:0032100;GO:0033554;GO:0004979;GO:0030425;GO:0030424;GO:0044849;GO:0051930;GO:2000310;GO:0048149;GO:0009314;GO:0045121;GO:0060079;GO:0005515;GO:0043005;GO:0031005;GO:0002438;GO:0007191;GO:0004871;GO:…	K04215:ko05032,ko04915,ko04080
mmu-miR-6539	ENSMUST00000063036	165	2612976	546	ENSMUSG00000000766	Oprm1;opioid receptor, mu 1 [Source:MGI Symbol;Acc:MGI:97441]	GO:0045429;GO:0032496;GO:0043204;GO:0031635;GO:0045019;GO:0004930;GO:0007626;GO:0061358;GO:0016021;GO:0032590;GO:0007165;GO:0008022;GO:0007218;GO:0042220;GO:0007268;GO:0007194;GO:0038047;GO:0032094;GO:0032100;GO:0033554;GO:0004979;GO:0030425;GO:0030424;GO:0044849;GO:0051930;GO:2000310;GO:0048149;GO:0009314;GO:0045121;GO:0060079;GO:0005515;GO:0043005;GO:0031005;GO:0002438;GO:0007191;GO:0004871;GO:…	K04215:ko05032,ko04915,ko04080
mmu-miR-6539	ENSMUST00000105601	165	2612978	560	ENSMUSG00000000766	Oprm1;opioid receptor, mu 1 [Source:MGI Symbol;Acc:MGI:97441]	GO:0045429;GO:0032496;GO:0043204;GO:0031635;GO:0045019;GO:0004930;GO:0007626;GO:0061358;GO:0016021;GO:0032590;GO:0007165;GO:0008022;GO:0007218;GO:0042220;GO:0007268;GO:0007194;GO:0038047;GO:0032094;GO:0032100;GO:0033554;GO:0004979;GO:0030425;GO:0030424;GO:0044849;GO:0051930;GO:2000310;GO:0048149;GO:0009314;GO:0045121;GO:0060079;GO:0005515;GO:0043005;GO:0031005;GO:0002438;GO:0007191;GO:0004871;GO:…	K04215:ko05032,ko04915,ko04080
mmu-miR-6539	ENSMUST00000105602	165	2612979	798	ENSMUSG00000000766	Oprm1;opioid receptor, mu 1 [Source:MGI Symbol;Acc:MGI:97441]	GO:0045429;GO:0032496;GO:0043204;GO:0031635;GO:0045019;GO:0004930;GO:0007626;GO:0061358;GO:0016021;GO:0032590;GO:0007165;GO:0008022;GO:0007218;GO:0042220;GO:0007268;GO:0007194;GO:0038047;GO:0032094;GO:0032100;GO:0033554;GO:0004979;GO:0030425;GO:0030424;GO:0044849;GO:0051930;GO:2000310;GO:0048149;GO:0009314;GO:0045121;GO:0060079;GO:0005515;GO:0043005;GO:0031005;GO:0002438;GO:0007191;GO:0004871;GO:…	K04215:ko05032,ko04915,ko04080
mmu-miR-6539	ENSMUST00000078634	165	2612980	798	ENSMUSG00000000766	Oprm1;opioid receptor, mu 1 [Source:MGI Symbol;Acc:MGI:97441]	GO:0045429;GO:0032496;GO:0043204;GO:0031635;GO:0045019;GO:0004930;GO:0007626;GO:0061358;GO:0016021;GO:0032590;GO:0007165;GO:0008022;GO:0007218;GO:0042220;GO:0007268;GO:0007194;GO:0038047;GO:0032094;GO:0032100;GO:0033554;GO:0004979;GO:0030425;GO:0030424;GO:0044849;GO:0051930;GO:2000310;GO:0048149;GO:0009314;GO:0045121;GO:0060079;GO:0005515;GO:0043005;GO:0031005;GO:0002438;GO:0007191;GO:0004871;GO:…	K04215:ko05032,ko04915,ko04080
mmu-miR-6539	ENSMUST00000000783	165	2612981	798	ENSMUSG00000000766	Oprm1;opioid receptor, mu 1 [Source:MGI Symbol;Acc:MGI:97441]	GO:0045429;GO:0032496;GO:0043204;GO:0031635;GO:0045019;GO:0004930;GO:0007626;GO:0061358;GO:0016021;GO:0032590;GO:0007165;GO:0008022;GO:0007218;GO:0042220;GO:0007268;GO:0007194;GO:0038047;GO:0032094;GO:0032100;GO:0033554;GO:0004979;GO:0030425;GO:0030424;GO:0044849;GO:0051930;GO:2000310;GO:0048149;GO:0009314;GO:0045121;GO:0060079;GO:0005515;GO:0043005;GO:0031005;GO:0002438;GO:0007191;GO:0004871;GO:…	K04215:ko05032,ko04915,ko04080
mmu-miR-6539	ENSMUST00000092731	165	2612982	798	ENSMUSG00000000766	Oprm1;opioid receptor, mu 1 [Source:MGI Symbol;Acc:MGI:97441]	GO:0045429;GO:0032496;GO:0043204;GO:0031635;GO:0045019;GO:0004930;GO:0007626;GO:0061358;GO:0016021;GO:0032590;GO:0007165;GO:0008022;GO:0007218;GO:0042220;GO:0007268;GO:0007194;GO:0038047;GO:0032094;GO:0032100;GO:0033554;GO:0004979;GO:0030425;GO:0030424;GO:0044849;GO:0051930;GO:2000310;GO:0048149;GO:0009314;GO:0045121;GO:0060079;GO:0005515;GO:0043005;GO:0031005;GO:0002438;GO:0007191;GO:0004871;GO:…	K04215:ko05032,ko04915,ko04080
mmu-miR-6539	ENSMUST00000092729	165	2612983	798	ENSMUSG00000000766	Oprm1;opioid receptor, mu 1 [Source:MGI Symbol;Acc:MGI:97441]	GO:0045429;GO:0032496;GO:0043204;GO:0031635;GO:0045019;GO:0004930;GO:0007626;GO:0061358;GO:0016021;GO:0032590;GO:0007165;GO:0008022;GO:0007218;GO:0042220;GO:0007268;GO:0007194;GO:0038047;GO:0032094;GO:0032100;GO:0033554;GO:0004979;GO:0030425;GO:0030424;GO:0044849;GO:0051930;GO:2000310;GO:0048149;GO:0009314;GO:0045121;GO:0060079;GO:0005515;GO:0043005;GO:0031005;GO:0002438;GO:0007191;GO:0004871;GO:…	K04215:ko05032,ko04915,ko04080
mmu-miR-6539	ENSMUST00000154906	165	2612984	798	ENSMUSG00000000766	Oprm1;opioid receptor, mu 1 [Source:MGI Symbol;Acc:MGI:97441]	GO:0045429;GO:0032496;GO:0043204;GO:0031635;GO:0045019;GO:0004930;GO:0007626;GO:0061358;GO:0016021;GO:0032590;GO:0007165;GO:0008022;GO:0007218;GO:0042220;GO:0007268;GO:0007194;GO:0038047;GO:0032094;GO:0032100;GO:0033554;GO:0004979;GO:0030425;GO:0030424;GO:0044849;GO:0051930;GO:2000310;GO:0048149;GO:0009314;GO:0045121;GO:0060079;GO:0005515;GO:0043005;GO:0031005;GO:0002438;GO:0007191;GO:0004871;GO:…	K04215:ko05032,ko04915,ko04080
mmu-miR-6539	ENSMUST00000105605	165	2612985	798	ENSMUSG00000000766	Oprm1;opioid receptor, mu 1 [Source:MGI Symbol;Acc:MGI:97441]	GO:0045429;GO:0032496;GO:0043204;GO:0031635;GO:0045019;GO:0004930;GO:0007626;GO:0061358;GO:0016021;GO:0032590;GO:0007165;GO:0008022;GO:0007218;GO:0042220;GO:0007268;GO:0007194;GO:0038047;GO:0032094;GO:0032100;GO:0033554;GO:0004979;GO:0030425;GO:0030424;GO:0044849;GO:0051930;GO:2000310;GO:0048149;GO:0009314;GO:0045121;GO:0060079;GO:0005515;GO:0043005;GO:0031005;GO:0002438;GO:0007191;GO:0004871;GO:…	K04215:ko05032,ko04915,ko04080
mmu-miR-6539	ENSMUST00000135502	165	2612986	798	ENSMUSG00000000766	Oprm1;opioid receptor, mu 1 [Source:MGI Symbol;Acc:MGI:97441]	GO:0045429;GO:0032496;GO:0043204;GO:0031635;GO:0045019;GO:0004930;GO:0007626;GO:0061358;GO:0016021;GO:0032590;GO:0007165;GO:0008022;GO:0007218;GO:0042220;GO:0007268;GO:0007194;GO:0038047;GO:0032094;GO:0032100;GO:0033554;GO:0004979;GO:0030425;GO:0030424;GO:0044849;GO:0051930;GO:2000310;GO:0048149;GO:0009314;GO:0045121;GO:0060079;GO:0005515;GO:0043005;GO:0031005;GO:0002438;GO:0007191;GO:0004871;GO:…	K04215:ko05032,ko04915,ko04080
mmu-miR-6539	ENSMUST00000123861	165	2612987	445	ENSMUSG00000000766	Oprm1;opioid receptor, mu 1 [Source:MGI Symbol;Acc:MGI:97441]	GO:0045429;GO:0032496;GO:0043204;GO:0031635;GO:0045019;GO:0004930;GO:0007626;GO:0061358;GO:0016021;GO:0032590;GO:0007165;GO:0008022;GO:0007218;GO:0042220;GO:0007268;GO:0007194;GO:0038047;GO:0032094;GO:0032100;GO:0033554;GO:0004979;GO:0030425;GO:0030424;GO:0044849;GO:0051930;GO:2000310;GO:0048149;GO:0009314;GO:0045121;GO:0060079;GO:0005515;GO:0043005;GO:0031005;GO:0002438;GO:0007191;GO:0004871;GO:…	K04215:ko05032,ko04915,ko04080
mmu-miR-6539	ENSMUST00000129954	165	2612988	798	ENSMUSG00000000766	Oprm1;opioid receptor, mu 1 [Source:MGI Symbol;Acc:MGI:97441]	GO:0045429;GO:0032496;GO:0043204;GO:0031635;GO:0045019;GO:0004930;GO:0007626;GO:0061358;GO:0016021;GO:0032590;GO:0007165;GO:0008022;GO:0007218;GO:0042220;GO:0007268;GO:0007194;GO:0038047;GO:0032094;GO:0032100;GO:0033554;GO:0004979;GO:0030425;GO:0030424;GO:0044849;GO:0051930;GO:2000310;GO:0048149;GO:0009314;GO:0045121;GO:0060079;GO:0005515;GO:0043005;GO:0031005;GO:0002438;GO:0007191;GO:0004871;GO:…	K04215:ko05032,ko04915,ko04080
mmu-miR-6539	ENSMUST00000154941	165	2612989	798	ENSMUSG00000000766	Oprm1;opioid receptor, mu 1 [Source:MGI Symbol;Acc:MGI:97441]	GO:0045429;GO:0032496;GO:0043204;GO:0031635;GO:0045019;GO:0004930;GO:0007626;GO:0061358;GO:0016021;GO:0032590;GO:0007165;GO:0008022;GO:0007218;GO:0042220;GO:0007268;GO:0007194;GO:0038047;GO:0032094;GO:0032100;GO:0033554;GO:0004979;GO:0030425;GO:0030424;GO:0044849;GO:0051930;GO:2000310;GO:0048149;GO:0009314;GO:0045121;GO:0060079;GO:0005515;GO:0043005;GO:0031005;GO:0002438;GO:0007191;GO:0004871;GO:…	K04215:ko05032,ko04915,ko04080
mmu-miR-6539	ENSMUST00000052751	165	2612990	798	ENSMUSG00000000766	Oprm1;opioid receptor, mu 1 [Source:MGI Symbol;Acc:MGI:97441]	GO:0045429;GO:0032496;GO:0043204;GO:0031635;GO:0045019;GO:0004930;GO:0007626;GO:0061358;GO:0016021;GO:0032590;GO:0007165;GO:0008022;GO:0007218;GO:0042220;GO:0007268;GO:0007194;GO:0038047;GO:0032094;GO:0032100;GO:0033554;GO:0004979;GO:0030425;GO:0030424;GO:0044849;GO:0051930;GO:2000310;GO:0048149;GO:0009314;GO:0045121;GO:0060079;GO:0005515;GO:0043005;GO:0031005;GO:0002438;GO:0007191;GO:0004871;GO:…	K04215:ko05032,ko04915,ko04080
mmu-miR-6539	ENSMUST00000129221	165	2612991	798	ENSMUSG00000000766	Oprm1;opioid receptor, mu 1 [Source:MGI Symbol;Acc:MGI:97441]	GO:0045429;GO:0032496;GO:0043204;GO:0031635;GO:0045019;GO:0004930;GO:0007626;GO:0061358;GO:0016021;GO:0032590;GO:0007165;GO:0008022;GO:0007218;GO:0042220;GO:0007268;GO:0007194;GO:0038047;GO:0032094;GO:0032100;GO:0033554;GO:0004979;GO:0030425;GO:0030424;GO:0044849;GO:0051930;GO:2000310;GO:0048149;GO:0009314;GO:0045121;GO:0060079;GO:0005515;GO:0043005;GO:0031005;GO:0002438;GO:0007191;GO:0004871;GO:…	K04215:ko05032,ko04915,ko04080
mmu-miR-6539	ENSMUST00000144264	165	2612992	798	ENSMUSG00000000766	Oprm1;opioid receptor, mu 1 [Source:MGI Symbol;Acc:MGI:97441]	GO:0045429;GO:0032496;GO:0043204;GO:0031635;GO:0045019;GO:0004930;GO:0007626;GO:0061358;GO:0016021;GO:0032590;GO:0007165;GO:0008022;GO:0007218;GO:0042220;GO:0007268;GO:0007194;GO:0038047;GO:0032094;GO:0032100;GO:0033554;GO:0004979;GO:0030425;GO:0030424;GO:0044849;GO:0051930;GO:2000310;GO:0048149;GO:0009314;GO:0045121;GO:0060079;GO:0005515;GO:0043005;GO:0031005;GO:0002438;GO:0007191;GO:0004871;GO:…	K04215:ko05032,ko04915,ko04080
mmu-miR-6539	ENSMUST00000105611	165	2612993	798	ENSMUSG00000000766	Oprm1;opioid receptor, mu 1 [Source:MGI Symbol;Acc:MGI:97441]	GO:0045429;GO:0032496;GO:0043204;GO:0031635;GO:0045019;GO:0004930;GO:0007626;GO:0061358;GO:0016021;GO:0032590;GO:0007165;GO:0008022;GO:0007218;GO:0042220;GO:0007268;GO:0007194;GO:0038047;GO:0032094;GO:0032100;GO:0033554;GO:0004979;GO:0030425;GO:0030424;GO:0044849;GO:0051930;GO:2000310;GO:0048149;GO:0009314;GO:0045121;GO:0060079;GO:0005515;GO:0043005;GO:0031005;GO:0002438;GO:0007191;GO:0004871;GO:…	K04215:ko05032,ko04915,ko04080
mmu-miR-6539	ENSMUST00000105603	165	2612994	770	ENSMUSG00000000766	Oprm1;opioid receptor, mu 1 [Source:MGI Symbol;Acc:MGI:97441]	GO:0045429;GO:0032496;GO:0043204;GO:0031635;GO:0045019;GO:0004930;GO:0007626;GO:0061358;GO:0016021;GO:0032590;GO:0007165;GO:0008022;GO:0007218;GO:0042220;GO:0007268;GO:0007194;GO:0038047;GO:0032094;GO:0032100;GO:0033554;GO:0004979;GO:0030425;GO:0030424;GO:0044849;GO:0051930;GO:2000310;GO:0048149;GO:0009314;GO:0045121;GO:0060079;GO:0005515;GO:0043005;GO:0031005;GO:0002438;GO:0007191;GO:0004871;GO:…	K04215:ko05032,ko04915,ko04080
mmu-miR-6539	ENSMUST00000105604	165	2612995	770	ENSMUSG00000000766	Oprm1;opioid receptor, mu 1 [Source:MGI Symbol;Acc:MGI:97441]	GO:0045429;GO:0032496;GO:0043204;GO:0031635;GO:0045019;GO:0004930;GO:0007626;GO:0061358;GO:0016021;GO:0032590;GO:0007165;GO:0008022;GO:0007218;GO:0042220;GO:0007268;GO:0007194;GO:0038047;GO:0032094;GO:0032100;GO:0033554;GO:0004979;GO:0030425;GO:0030424;GO:0044849;GO:0051930;GO:2000310;GO:0048149;GO:0009314;GO:0045121;GO:0060079;GO:0005515;GO:0043005;GO:0031005;GO:0002438;GO:0007191;GO:0004871;GO:…	K04215:ko05032,ko04915,ko04080
mmu-miR-6539	ENSMUST00000216654	182	2613158	381	ENSMUSG00000044624	Gm4922;predicted gene 4922 [Source:MGI Symbol;Acc:MGI:3644318]	GO:0004674;GO:0016310;GO:0016301;GO:0000166;GO:0032007;GO:0005634;GO:0006468;GO:0004679;GO:0035174;GO:0035404;GO:0005524;GO:0035556;GO:0016740;GO:0031588;GO:0042149;GO:0004672;GO:0005737	-
mmu-miR-6539	ENSMUST00000055107	182	2613159	62	ENSMUSG00000044624	Gm4922;predicted gene 4922 [Source:MGI Symbol;Acc:MGI:3644318]	GO:0004674;GO:0016310;GO:0016301;GO:0000166;GO:0032007;GO:0005634;GO:0006468;GO:0004679;GO:0035174;GO:0035404;GO:0005524;GO:0035556;GO:0016740;GO:0031588;GO:0042149;GO:0004672;GO:0005737	-
mmu-miR-6539	ENSMUST00000146030	173	2614736	1179	ENSMUSG00000034958	Atcay;ataxia, cerebellar, Cayman type [Source:MGI Symbol;Acc:MGI:2448730]	GO:0032880;GO:0030425;GO:0005739;GO:0030424;GO:0050699;GO:0006810;GO:0030054;GO:0043005;GO:0005737;GO:0045202;GO:2000212;GO:0031966;GO:0019894;GO:0006915;GO:0007399;GO:0042995;GO:0005740;GO:0031175;GO:0048311	-
mmu-miR-6539	ENSMUST00000047408	173	2614737	1208	ENSMUSG00000034958	Atcay;ataxia, cerebellar, Cayman type [Source:MGI Symbol;Acc:MGI:2448730]	GO:0032880;GO:0030425;GO:0005739;GO:0030424;GO:0050699;GO:0006810;GO:0030054;GO:0043005;GO:0005737;GO:0045202;GO:2000212;GO:0031966;GO:0019894;GO:0006915;GO:0007399;GO:0042995;GO:0005740;GO:0031175;GO:0048311	-
mmu-miR-6539	ENSMUST00000044844	168	2614778	599	ENSMUSG00000034854	Mfsd12;major facilitator superfamily domain containing 12 [Source:MGI Symbol;Acc:MGI:3604804]	GO:0016020;GO:0005765;GO:0006810;GO:0016021;GO:0003674	-
mmu-miR-6539	ENSMUST00000132368	168	2614779	498	ENSMUSG00000034854	Mfsd12;major facilitator superfamily domain containing 12 [Source:MGI Symbol;Acc:MGI:3604804]	GO:0016020;GO:0005765;GO:0006810;GO:0016021;GO:0003674	-
mmu-miR-6539	ENSMUST00000115268	152	2527358	4517	ENSMUSG00000024621	Csf1r;colony stimulating factor 1 receptor [Source:MGI Symbol;Acc:MGI:1339758]	GO:0045087;GO:0016310;GO:0016301;GO:0007411;GO:0000166;GO:0048015;GO:0006468;GO:0016021;GO:0004713;GO:0006954;GO:0045217;GO:0009986;GO:0030335;GO:0019903;GO:0038145;GO:0019955;GO:0007169;GO:0008283;GO:0031529;GO:0008284;GO:0030097;GO:0042803;GO:0005515;GO:0018108;GO:2000249;GO:0005524;GO:0045124;GO:0046777;GO:0004714;GO:0001934;GO:0043066;GO:0008360;GO:0002376;GO:2000147;GO:0071902;GO:0036006;GO:…	K05090:ko04151,ko04015,ko04014,ko04060,ko04640,ko05200,ko04144,ko04380,ko05202
mmu-miR-6539	ENSMUST00000023828	180	2527728	602	ENSMUSG00000023066	Rttn;rotatin [Source:MGI Symbol;Acc:MGI:2179288]	GO:0005813;GO:0042995;GO:0044782;GO:0007368;GO:0007275;GO:0016021;GO:0036064;GO:0005856;GO:0003674;GO:0005737;GO:0005929	-
mmu-miR-6539	ENSMUST00000053506	157	2527893	2597	ENSMUSG00000006464	Bbs1;Bardet-Biedl syndrome 1 (human) [Source:MGI Symbol;Acc:MGI:1277215]	GO:0021987;GO:0051219;GO:0061351;GO:0030534;GO:0001895;GO:0060271;GO:0005813;GO:0043001;GO:1905515;GO:0031514;GO:0044255;GO:0009566;GO:0042445;GO:0005102;GO:0005515;GO:0021756;GO:0005930;GO:0035721;GO:0008104;GO:0034464;GO:0008594;GO:0016358;GO:0045494;GO:0021591;GO:0036064;GO:0051216;GO:0042048;GO:0045444;GO:0007608;GO:0001103;GO:0021766;GO:0061512;GO:0048854;GO:0060296;GO:0000226;GO:0001764;GO:…	-
mmu-miR-6539	ENSMUST00000025732	169	2527989	1983	ENSMUSG00000024818	Slc25a45;solute carrier family 25, member 45 [Source:MGI Symbol;Acc:MGI:2147731]	GO:0022857;GO:0055085;GO:0016020;GO:0005739;GO:0006810;GO:0016021;GO:0005743	-
mmu-miR-6539	ENSMUST00000125114	169	2527990	2102	ENSMUSG00000024818	Slc25a45;solute carrier family 25, member 45 [Source:MGI Symbol;Acc:MGI:2147731]	GO:0022857;GO:0055085;GO:0016020;GO:0005739;GO:0006810;GO:0016021;GO:0005743	-
mmu-miR-6539	ENSMUST00000155697	169	2527991	1463	ENSMUSG00000024818	Slc25a45;solute carrier family 25, member 45 [Source:MGI Symbol;Acc:MGI:2147731]	GO:0022857;GO:0055085;GO:0016020;GO:0005739;GO:0006810;GO:0016021;GO:0005743	-
mmu-miR-6539	ENSMUST00000045521	168	2528470	1697	ENSMUSG00000039982	Dtx4;deltex 4, E3 ubiquitin ligase [Source:MGI Symbol;Acc:MGI:2672905]	GO:0007219;GO:0005575;GO:0046872;GO:0016740;GO:0016567;GO:0008270;GO:0005737;GO:0008150	K06058:ko04330
mmu-miR-6539	ENSMUST00000043610	168	2528770	2927	ENSMUSG00000038658	Ric1;RAB6A GEF complex partner 1 [Source:MGI Symbol;Acc:MGI:1924893]	GO:0005829;GO:0016020;GO:0005085;GO:0043547;GO:0042147;GO:0017137;GO:0016021;GO:1903363;GO:0043234;GO:0006886;GO:0000139;GO:0034066;GO:0017112;GO:0005737	-
mmu-miR-6539	ENSMUST00000162492	168	2528772	2360	ENSMUSG00000038658	Ric1;RAB6A GEF complex partner 1 [Source:MGI Symbol;Acc:MGI:1924893]	GO:0005829;GO:0016020;GO:0005085;GO:0043547;GO:0042147;GO:0017137;GO:0016021;GO:1903363;GO:0043234;GO:0006886;GO:0000139;GO:0034066;GO:0017112;GO:0005737	-
mmu-miR-6539	ENSMUST00000160452	168	2528773	320	ENSMUSG00000038658	Ric1;RAB6A GEF complex partner 1 [Source:MGI Symbol;Acc:MGI:1924893]	GO:0005829;GO:0016020;GO:0005085;GO:0043547;GO:0042147;GO:0017137;GO:0016021;GO:1903363;GO:0043234;GO:0006886;GO:0000139;GO:0034066;GO:0017112;GO:0005737	-
mmu-miR-6539	ENSMUST00000159692	168	2528775	1628	ENSMUSG00000046324	Ermp1;endoplasmic reticulum metallopeptidase 1 [Source:MGI Symbol;Acc:MGI:106250]	GO:0016020;GO:0006508;GO:0046872;GO:0008237;GO:0016021;GO:0016787;GO:0005783;GO:0005789;GO:0008233;GO:0003674	-
mmu-miR-6539	ENSMUST00000054083	168	2528776	1272	ENSMUSG00000046324	Ermp1;endoplasmic reticulum metallopeptidase 1 [Source:MGI Symbol;Acc:MGI:106250]	GO:0016020;GO:0006508;GO:0046872;GO:0008237;GO:0016021;GO:0016787;GO:0005783;GO:0005789;GO:0008233;GO:0003674	-
mmu-miR-6539	ENSMUST00000162534	168	2528777	1007	ENSMUSG00000046324	Ermp1;endoplasmic reticulum metallopeptidase 1 [Source:MGI Symbol;Acc:MGI:106250]	GO:0016020;GO:0006508;GO:0046872;GO:0008237;GO:0016021;GO:0016787;GO:0005783;GO:0005789;GO:0008233;GO:0003674	-
mmu-miR-6539	ENSMUST00000009522	170	2528848	2775	ENSMUSG00000009378	Slc16a12;solute carrier family 16 (monocarboxylic acid transporters), member 12 [Source:MGI Symbol;Acc:MGI:2147716]	GO:1902598;GO:0016020;GO:0055085;GO:0005887;GO:0005308;GO:0006810;GO:0016021;GO:0005886;GO:0015293	-
mmu-miR-6539	ENSMUST00000077485	165	2972584	2075	ENSMUSG00000029587	Zfp12;zinc finger protein 12 [Source:MGI Symbol;Acc:MGI:99157]	GO:0005813;GO:0046872;GO:0003676;GO:0005634;GO:0005654;GO:0003700;GO:0006355;GO:0006351;GO:0045892;GO:0005622	-
mmu-miR-6539	ENSMUST00000032591	165	2972585	2160	ENSMUSG00000029587	Zfp12;zinc finger protein 12 [Source:MGI Symbol;Acc:MGI:99157]	GO:0005813;GO:0046872;GO:0003676;GO:0005634;GO:0005654;GO:0003700;GO:0006355;GO:0006351;GO:0045892;GO:0005622	-
mmu-miR-6539	ENSMUST00000075916	165	2972586	2157	ENSMUSG00000029587	Zfp12;zinc finger protein 12 [Source:MGI Symbol;Acc:MGI:99157]	GO:0005813;GO:0046872;GO:0003676;GO:0005634;GO:0005654;GO:0003700;GO:0006355;GO:0006351;GO:0045892;GO:0005622	-
mmu-miR-6539	ENSMUST00000065090	154	2973232	1042	ENSMUSG00000068699	Flnc;filamin C, gamma [Source:MGI Symbol;Acc:MGI:95557]	GO:0005829;GO:0016020;GO:0042383;GO:0051015;GO:0015629;GO:0003779;GO:0048747;GO:0030018;GO:0016528;GO:0005856;GO:0008092;GO:0005886;GO:0030506;GO:0030029;GO:0005925;GO:0005737	K04437:ko05205,ko05132,ko04510,ko04010
mmu-miR-6539	ENSMUST00000101617	154	2973233	1042	ENSMUSG00000068699	Flnc;filamin C, gamma [Source:MGI Symbol;Acc:MGI:95557]	GO:0005829;GO:0016020;GO:0042383;GO:0051015;GO:0015629;GO:0003779;GO:0048747;GO:0030018;GO:0016528;GO:0005856;GO:0008092;GO:0005886;GO:0030506;GO:0030029;GO:0005925;GO:0005737	K04437:ko05205,ko05132,ko04510,ko04010
mmu-miR-6539	ENSMUST00000204092	165	2973692	1101	ENSMUSG00000073110	Olfr444;olfactory receptor 444 [Source:MGI Symbol;Acc:MGI:3030278]	GO:0016020;GO:0007608;GO:0050911;GO:0004930;GO:0016021;GO:0007165;GO:0007186;GO:0005886;GO:0004984;GO:0050896;GO:0004871	K04257:ko04740
mmu-miR-6539	ENSMUST00000095955	165	2973693	935	ENSMUSG00000073110	Olfr444;olfactory receptor 444 [Source:MGI Symbol;Acc:MGI:3030278]	GO:0016020;GO:0007608;GO:0050911;GO:0004930;GO:0016021;GO:0007165;GO:0007186;GO:0005886;GO:0004984;GO:0050896;GO:0004871	K04257:ko04740
mmu-miR-6539	ENSMUST00000215565	161	2973705	1401	ENSMUSG00000048693	Olfr435;olfactory receptor 435 [Source:MGI Symbol;Acc:MGI:3030269]	GO:0016020;GO:0007608;GO:0050911;GO:0004930;GO:0016021;GO:0007165;GO:0007186;GO:0005886;GO:0004984;GO:0050896;GO:0004871	K04257:ko04740
mmu-miR-6539	ENSMUST00000058118	161	2973706	894	ENSMUSG00000048693	Olfr435;olfactory receptor 435 [Source:MGI Symbol;Acc:MGI:3030269]	GO:0016020;GO:0007608;GO:0050911;GO:0004930;GO:0016021;GO:0007165;GO:0007186;GO:0005886;GO:0004984;GO:0050896;GO:0004871	K04257:ko04740
mmu-miR-6539	ENSMUST00000216562	165	2973707	1013	ENSMUSG00000059411	Olfr434;olfactory receptor 434 [Source:MGI Symbol;Acc:MGI:3030268]	GO:0016020;GO:0007608;GO:0004930;GO:0016021;GO:0007165;GO:0005886;GO:0007186;GO:0050911;GO:0004984;GO:0050896;GO:0004871	K04257:ko04740
mmu-miR-6539	ENSMUST00000076752	165	2973708	926	ENSMUSG00000059411	Olfr434;olfactory receptor 434 [Source:MGI Symbol;Acc:MGI:3030268]	GO:0016020;GO:0007608;GO:0004930;GO:0016021;GO:0007165;GO:0005886;GO:0007186;GO:0050911;GO:0004984;GO:0050896;GO:0004871	K04257:ko04740
mmu-miR-6539	ENSMUST00000215569	153	2973709	1147	ENSMUSG00000061210	Olfr47;olfactory receptor 47 [Source:MGI Symbol;Acc:MGI:1333821]	GO:0016020;GO:0007608;GO:0050911;GO:0004930;GO:0016021;GO:0007165;GO:0007186;GO:0005886;GO:0004984;GO:0050896;GO:0004871	K04257:ko04740
mmu-miR-6539	ENSMUST00000078057	153	2973710	926	ENSMUSG00000061210	Olfr47;olfactory receptor 47 [Source:MGI Symbol;Acc:MGI:1333821]	GO:0016020;GO:0007608;GO:0050911;GO:0004930;GO:0016021;GO:0007165;GO:0007186;GO:0005886;GO:0004984;GO:0050896;GO:0004871	K04257:ko04740
mmu-miR-6539	ENSMUST00000089832	180	2532111	3064	ENSMUSG00000068428	Gmnc;geminin coiled-coil domain containing [Source:MGI Symbol;Acc:MGI:2685452]	GO:0006260;GO:0007049;GO:0005575;GO:0008283;GO:0003682;GO:0005634;GO:0003674;GO:0006270;GO:0060271	-
mmu-miR-6539	ENSMUST00000120495	175	2532397	3185	ENSMUSG00000046516	Cox17;cytochrome c oxidase assembly protein 17 [Source:MGI Symbol;Acc:MGI:1333806]	GO:1903136;GO:0006825;GO:1904960;GO:0005739;GO:0005507;GO:0016531;GO:0046872;GO:0008047;GO:0008284;GO:0005758;GO:0033617;GO:0005737;GO:0043085	K02260:ko00190
mmu-miR-6539	ENSMUST00000119746	186	2532471	9830	ENSMUSG00000068284	Usf3;upstream transcription factor family member 3 [Source:MGI Symbol;Acc:MGI:2685454]	GO:0004571;GO:0046983;GO:0006491;GO:0005783;GO:0000139	-
mmu-miR-6539	ENSMUST00000169582	186	2532473	9728	ENSMUSG00000068284	Usf3;upstream transcription factor family member 3 [Source:MGI Symbol;Acc:MGI:2685454]	GO:0004571;GO:0046983;GO:0006491;GO:0005783;GO:0000139	-
mmu-miR-6539	ENSMUST00000117785	169	2532770	2289	ENSMUSG00000052516	Robo2;roundabout guidance receptor 2 [Source:MGI Symbol;Acc:MGI:1890110]	GO:0021510;GO:0035385;GO:0016020;GO:0050925;GO:0070062;GO:0001657;GO:0007411;GO:0042802;GO:0007156;GO:0016021;GO:0030673;GO:0032870;GO:0050772;GO:0007420;GO:0009986;GO:0001822;GO:0008046;GO:0061364	K06754:ko04360
mmu-miR-6539	ENSMUST00000117200	169	2532771	2592	ENSMUSG00000052516	Robo2;roundabout guidance receptor 2 [Source:MGI Symbol;Acc:MGI:1890110]	GO:0021510;GO:0035385;GO:0016020;GO:0050925;GO:0070062;GO:0001657;GO:0007411;GO:0042802;GO:0007156;GO:0016021;GO:0030673;GO:0032870;GO:0050772;GO:0007420;GO:0009986;GO:0001822;GO:0008046;GO:0061364	K06754:ko04360
mmu-miR-6539	ENSMUST00000116586	169	2532772	3097	ENSMUSG00000052516	Robo2;roundabout guidance receptor 2 [Source:MGI Symbol;Acc:MGI:1890110]	GO:0021510;GO:0035385;GO:0016020;GO:0050925;GO:0070062;GO:0001657;GO:0007411;GO:0042802;GO:0007156;GO:0016021;GO:0030673;GO:0032870;GO:0050772;GO:0007420;GO:0009986;GO:0001822;GO:0008046;GO:0061364	K06754:ko04360
mmu-miR-6539	ENSMUST00000000395	153	2533143	439	ENSMUSG00000000385	Tmprss2;transmembrane protease, serine 2 [Source:MGI Symbol;Acc:MGI:1354381]	GO:0016020;GO:0070062;GO:0006508;GO:0005576;GO:0016021;GO:0016787;GO:0005044;GO:0008233;GO:0004252;GO:0008236;GO:0006898;GO:0005886;GO:0016540;GO:0046598	K09633:ko05202,ko05164
mmu-miR-6539	ENSMUST00000118599	161	2533943	153	ENSMUSG00000046711	Hmga1;high mobility group AT-hook 1 [Source:MGI Symbol;Acc:MGI:96160]	GO:0006284;GO:0001205;GO:0008134;GO:0045944;GO:0005694;GO:0035986;GO:0030374;GO:2000774;GO:0019899;GO:0045892;GO:0090402;GO:0090575;GO:0007283;GO:0051575;GO:0005634;GO:0006355;GO:0006351;GO:0045893;GO:0003906;GO:0005925;GO:0001158;GO:0003677;GO:0046965;GO:0003682;GO:0001077;GO:0000785;GO:0042975;GO:0003680;GO:0006366;GO:0008285;GO:0042974;GO:0035985	-
mmu-miR-6539	ENSMUST00000117254	161	2533944	383	ENSMUSG00000046711	Hmga1;high mobility group AT-hook 1 [Source:MGI Symbol;Acc:MGI:96160]	GO:0006284;GO:0001205;GO:0008134;GO:0045944;GO:0005694;GO:0035986;GO:0030374;GO:2000774;GO:0019899;GO:0045892;GO:0090402;GO:0090575;GO:0007283;GO:0051575;GO:0005634;GO:0006355;GO:0006351;GO:0045893;GO:0003906;GO:0005925;GO:0001158;GO:0003677;GO:0046965;GO:0003682;GO:0001077;GO:0000785;GO:0042975;GO:0003680;GO:0006366;GO:0008285;GO:0042974;GO:0035985	-
mmu-miR-6539	ENSMUST00000118570	161	2533945	383	ENSMUSG00000046711	Hmga1;high mobility group AT-hook 1 [Source:MGI Symbol;Acc:MGI:96160]	GO:0006284;GO:0001205;GO:0008134;GO:0045944;GO:0005694;GO:0035986;GO:0030374;GO:2000774;GO:0019899;GO:0045892;GO:0090402;GO:0090575;GO:0007283;GO:0051575;GO:0005634;GO:0006355;GO:0006351;GO:0045893;GO:0003906;GO:0005925;GO:0001158;GO:0003677;GO:0046965;GO:0003682;GO:0001077;GO:0000785;GO:0042975;GO:0003680;GO:0006366;GO:0008285;GO:0042974;GO:0035985	-
mmu-miR-6539	ENSMUST00000095427	174	2534060	1793	ENSMUSG00000024012	Mtch1;mitochondrial carrier 1 [Source:MGI Symbol;Acc:MGI:1929261]	GO:0006919;GO:0016020;GO:0005739;GO:0006810;GO:0016021;GO:0043065;GO:0005743;GO:0006915	-
mmu-miR-6539	ENSMUST00000118366	174	2534061	1742	ENSMUSG00000024012	Mtch1;mitochondrial carrier 1 [Source:MGI Symbol;Acc:MGI:1929261]	GO:0006919;GO:0016020;GO:0005739;GO:0006810;GO:0016021;GO:0043065;GO:0005743;GO:0006915	-
mmu-miR-6539	ENSMUST00000072857	168	2628034	1315	ENSMUSG00000062110	Scfd2;Sec1 family domain containing 2 [Source:MGI Symbol;Acc:MGI:2443446]	GO:0005575;GO:0006904;GO:0006810;GO:0015031;GO:0003674;GO:0016192;GO:0008150	-
mmu-miR-6539	ENSMUST00000113542	168	2628035	1318	ENSMUSG00000062110	Scfd2;Sec1 family domain containing 2 [Source:MGI Symbol;Acc:MGI:2443446]	GO:0005575;GO:0006904;GO:0006810;GO:0015031;GO:0003674;GO:0016192;GO:0008150	-
mmu-miR-6539	ENSMUST00000075848	168	2628037	1295	ENSMUSG00000062110	Scfd2;Sec1 family domain containing 2 [Source:MGI Symbol;Acc:MGI:2443446]	GO:0005575;GO:0006904;GO:0006810;GO:0015031;GO:0003674;GO:0016192;GO:0008150	-
mmu-miR-6539	ENSMUST00000151474	168	2628038	1325	ENSMUSG00000062110	Scfd2;Sec1 family domain containing 2 [Source:MGI Symbol;Acc:MGI:2443446]	GO:0005575;GO:0006904;GO:0006810;GO:0015031;GO:0003674;GO:0016192;GO:0008150	-
mmu-miR-6539	ENSMUST00000146458	165	2628897	2539	ENSMUSG00000029505	Ep400;E1A binding protein p400 [Source:MGI Symbol;Acc:MGI:1276124]	GO:0016569;GO:0043967;GO:0043968;GO:0000166;GO:0003677;GO:0005634;GO:0016787;GO:0005515;GO:0003682;GO:0000812;GO:0005524;GO:0035267;GO:1990405;GO:0016607;GO:0004386	-
mmu-miR-6539	ENSMUST00000112433	165	2628898	2663	ENSMUSG00000029505	Ep400;E1A binding protein p400 [Source:MGI Symbol;Acc:MGI:1276124]	GO:0016569;GO:0043967;GO:0043968;GO:0000166;GO:0003677;GO:0005634;GO:0016787;GO:0005515;GO:0003682;GO:0000812;GO:0005524;GO:0035267;GO:1990405;GO:0016607;GO:0004386	-
mmu-miR-6539	ENSMUST00000111738	172	2629382	4005	ENSMUSG00000038593	Tctn1;tectonic family member 1 [Source:MGI Symbol;Acc:MGI:3603820]	GO:0001701;GO:0005615;GO:1904491;GO:0021537;GO:0060271;GO:0035869;GO:0030030;GO:0021523;GO:0005515;GO:0005856;GO:0005737;GO:0021956;GO:0036038;GO:0007275;GO:0001841;GO:0016020;GO:0042995;GO:0021904;GO:0005576;GO:0008589	-
mmu-miR-6539	ENSMUST00000207002	181	3241516	1600	ENSMUSG00000057101	Zfp180;zinc finger protein 180 [Source:MGI Symbol;Acc:MGI:1923701]	GO:0003674;GO:0008150;GO:0005575;GO:0003676	-
mmu-miR-6539	ENSMUST00000068975	181	3241517	1796	ENSMUSG00000057101	Zfp180;zinc finger protein 180 [Source:MGI Symbol;Acc:MGI:1923701]	GO:0003674;GO:0008150;GO:0005575;GO:0003676	-
mmu-miR-6539	ENSMUST00000203854	181	3241519	1761	ENSMUSG00000057101	Zfp180;zinc finger protein 180 [Source:MGI Symbol;Acc:MGI:1923701]	GO:0003674;GO:0008150;GO:0005575;GO:0003676	-
mmu-miR-6539	ENSMUST00000019248	165	3242193	966	ENSMUSG00000030577	Cd22;CD22 antigen [Source:MGI Symbol;Acc:MGI:88322]	GO:0016020;GO:0070062;GO:0016021	K06467:ko04640,ko04514,ko04662
mmu-miR-6539	ENSMUST00000190646	165	3242194	1001	ENSMUSG00000030577	Cd22;CD22 antigen [Source:MGI Symbol;Acc:MGI:88322]	GO:0016020;GO:0070062;GO:0016021	K06467:ko04640,ko04514,ko04662
mmu-miR-6539	ENSMUST00000108125	165	3242195	1050	ENSMUSG00000030577	Cd22;CD22 antigen [Source:MGI Symbol;Acc:MGI:88322]	GO:0016020;GO:0070062;GO:0016021	K06467:ko04640,ko04514,ko04662
mmu-miR-6539	ENSMUST00000186154	165	3242196	1236	ENSMUSG00000030577	Cd22;CD22 antigen [Source:MGI Symbol;Acc:MGI:88322]	GO:0016020;GO:0070062;GO:0016021	K06467:ko04640,ko04514,ko04662
mmu-miR-6539	ENSMUST00000189718	165	3242197	1091	ENSMUSG00000030577	Cd22;CD22 antigen [Source:MGI Symbol;Acc:MGI:88322]	GO:0016020;GO:0070062;GO:0016021	K06467:ko04640,ko04514,ko04662
mmu-miR-6539	ENSMUST00000190617	165	3242198	1083	ENSMUSG00000030577	Cd22;CD22 antigen [Source:MGI Symbol;Acc:MGI:88322]	GO:0016020;GO:0070062;GO:0016021	K06467:ko04640,ko04514,ko04662
mmu-miR-6539	ENSMUST00000187989	165	3242199	1102	ENSMUSG00000030577	Cd22;CD22 antigen [Source:MGI Symbol;Acc:MGI:88322]	GO:0016020;GO:0070062;GO:0016021	K06467:ko04640,ko04514,ko04662
mmu-miR-6539	ENSMUST00000214289	165	3242200	728	ENSMUSG00000030577	Cd22;CD22 antigen [Source:MGI Symbol;Acc:MGI:88322]	GO:0016020;GO:0070062;GO:0016021	K06467:ko04640,ko04514,ko04662
mmu-miR-6539	ENSMUST00000187137	165	3242204	1393	ENSMUSG00000036634	Mag;myelin-associated glycoprotein [Source:MGI Symbol;Acc:MGI:96912]	GO:1905576;GO:0033691;GO:0016021;GO:0030246;GO:0097453;GO:0033270;GO:0045121;GO:0043220;GO:0042803;GO:0005102;GO:0005515;GO:0035749;GO:0031643;GO:0022010;GO:0045665;GO:0005737;GO:0030517;GO:0043524;GO:0005887;GO:0043218;GO:0010977;GO:0071260;GO:0007399;GO:0043209;GO:0016020;GO:0008289;GO:0007155;GO:0019901;GO:0098742;GO:0005886;GO:0048711	K06771:ko04514
mmu-miR-6539	ENSMUST00000040548	165	3242205	1385	ENSMUSG00000036634	Mag;myelin-associated glycoprotein [Source:MGI Symbol;Acc:MGI:96912]	GO:1905576;GO:0033691;GO:0016021;GO:0030246;GO:0097453;GO:0033270;GO:0045121;GO:0043220;GO:0042803;GO:0005102;GO:0005515;GO:0035749;GO:0031643;GO:0022010;GO:0045665;GO:0005737;GO:0030517;GO:0043524;GO:0005887;GO:0043218;GO:0010977;GO:0071260;GO:0007399;GO:0043209;GO:0016020;GO:0008289;GO:0007155;GO:0019901;GO:0098742;GO:0005886;GO:0048711	K06771:ko04514
mmu-miR-6539	ENSMUST00000191081	165	3242206	1366	ENSMUSG00000036634	Mag;myelin-associated glycoprotein [Source:MGI Symbol;Acc:MGI:96912]	GO:1905576;GO:0033691;GO:0016021;GO:0030246;GO:0097453;GO:0033270;GO:0045121;GO:0043220;GO:0042803;GO:0005102;GO:0005515;GO:0035749;GO:0031643;GO:0022010;GO:0045665;GO:0005737;GO:0030517;GO:0043524;GO:0005887;GO:0043218;GO:0010977;GO:0071260;GO:0007399;GO:0043209;GO:0016020;GO:0008289;GO:0007155;GO:0019901;GO:0098742;GO:0005886;GO:0048711	K06771:ko04514
mmu-miR-6539	ENSMUST00000188569	165	3242207	1240	ENSMUSG00000036634	Mag;myelin-associated glycoprotein [Source:MGI Symbol;Acc:MGI:96912]	GO:1905576;GO:0033691;GO:0016021;GO:0030246;GO:0097453;GO:0033270;GO:0045121;GO:0043220;GO:0042803;GO:0005102;GO:0005515;GO:0035749;GO:0031643;GO:0022010;GO:0045665;GO:0005737;GO:0030517;GO:0043524;GO:0005887;GO:0043218;GO:0010977;GO:0071260;GO:0007399;GO:0043209;GO:0016020;GO:0008289;GO:0007155;GO:0019901;GO:0098742;GO:0005886;GO:0048711	K06771:ko04514
mmu-miR-6539	ENSMUST00000107977	173	3242510	1488	ENSMUSG00000070604	Vsig10l;V-set and immunoglobulin domain containing 10 like [Source:MGI Symbol;Acc:MGI:1922940]	GO:0016020;GO:0005575;GO:0016021;GO:0003674;GO:0008150	-
mmu-miR-6539	ENSMUST00000203769	173	3242511	1100	ENSMUSG00000070604	Vsig10l;V-set and immunoglobulin domain containing 10 like [Source:MGI Symbol;Acc:MGI:1922940]	GO:0016020;GO:0005575;GO:0016021;GO:0003674;GO:0008150	-
mmu-miR-6539	ENSMUST00000002848	160	3243031	4878	ENSMUSG00000002771	Grin2d;glutamate receptor, ionotropic, NMDA2D (epsilon 4) [Source:MGI Symbol;Acc:MGI:95823]	GO:0034220;GO:0008344;GO:0016020;GO:0045202;GO:0006811;GO:0004970;GO:0001964;GO:0004972;GO:0051930;GO:0045211;GO:0034765;GO:0016021;GO:0004872;GO:0006810;GO:0030054;GO:0005886;GO:0005216;GO:0035235	K05212:ko04020,ko04024,ko05014,ko05033,ko04713,ko05030,ko05010,ko04724,ko05031,ko05034,ko04080,ko04720
mmu-miR-6539	ENSMUST00000211713	160	3243032	5061	ENSMUSG00000002771	Grin2d;glutamate receptor, ionotropic, NMDA2D (epsilon 4) [Source:MGI Symbol;Acc:MGI:95823]	GO:0034220;GO:0008344;GO:0016020;GO:0045202;GO:0006811;GO:0004970;GO:0001964;GO:0004972;GO:0051930;GO:0045211;GO:0034765;GO:0016021;GO:0004872;GO:0006810;GO:0030054;GO:0005886;GO:0005216;GO:0035235	K05212:ko04020,ko04024,ko05014,ko05033,ko04713,ko05030,ko05010,ko04724,ko05031,ko05034,ko04080,ko04720
mmu-miR-6539	ENSMUST00000032738	162	3243276	1207	ENSMUSG00000030525	Chrna7;cholinergic receptor, nicotinic, alpha polypeptide 7 [Source:MGI Symbol;Acc:MGI:99779]	GO:0005230;GO:0016324;GO:0006811;GO:0001540;GO:1901214;GO:0016021;GO:1905906;GO:0032094;GO:0007611;GO:0006810;GO:0030673;GO:0016020;GO:1902991;GO:0001988;GO:1900273;GO:0050893;GO:0051823;GO:0032715;GO:0006874;GO:0042166;GO:0032225;GO:1905920;GO:1904645;GO:0005892;GO:0048149;GO:0042803;GO:0030054;GO:0032720;GO:0001934;GO:0050727;GO:0035095;GO:0032222;GO:0045211;GO:0050804;GO:0045471;GO:0014061;GO:…	K04809:ko04020,ko05033,ko04725,ko05204,ko04080
mmu-miR-6539	ENSMUST00000035203	169	2841915	3726	ENSMUSG00000032584	Mst1r;macrophage stimulating 1 receptor (c-met-related tyrosine kinase) [Source:MGI Symbol;Acc:MGI:99614]	GO:0045087;GO:0016310;GO:0016032;GO:0016301;GO:0000166;GO:0006468;GO:0016021;GO:0004713;GO:0019899;GO:0009986;GO:0005773;GO:0001725;GO:0043406;GO:0018108;GO:0005524;GO:0004714;GO:0002376;GO:0016740;GO:0051897;GO:0004672;GO:0016020;GO:0005886;GO:0009615	-
mmu-miR-6539	ENSMUST00000195617	169	2841916	3723	ENSMUSG00000032584	Mst1r;macrophage stimulating 1 receptor (c-met-related tyrosine kinase) [Source:MGI Symbol;Acc:MGI:99614]	GO:0045087;GO:0016310;GO:0016032;GO:0016301;GO:0000166;GO:0006468;GO:0016021;GO:0004713;GO:0019899;GO:0009986;GO:0005773;GO:0001725;GO:0043406;GO:0018108;GO:0005524;GO:0004714;GO:0002376;GO:0016740;GO:0051897;GO:0004672;GO:0016020;GO:0005886;GO:0009615	-
mmu-miR-6539	ENSMUST00000199787	174	2842177	627	ENSMUSG00000032477	Cdc25a;cell division cycle 25A [Source:MGI Symbol;Acc:MGI:103198]	GO:0007049;GO:1902751;GO:0051087;GO:0009314;GO:0019901;GO:0051301;GO:0004721;GO:0016787;GO:0005634;GO:0004725;GO:0006470;GO:0034644;GO:0005622;GO:0005737;GO:0035335	K06645:ko05206,ko04914,ko04110
mmu-miR-6539	ENSMUST00000135986	179	2842586	1728	ENSMUSG00000079235	Ccdc13;coiled-coil domain containing 13 [Source:MGI Symbol;Acc:MGI:1920144]	GO:0034451;GO:0005829;GO:0005813;GO:0042995;GO:0030030;GO:1905515;GO:0031122;GO:0005634;GO:0006974;GO:0005856;GO:0003674;GO:0005737;GO:0005815	-
mmu-miR-6539	ENSMUST00000155511	179	2842587	243	ENSMUSG00000079235	Ccdc13;coiled-coil domain containing 13 [Source:MGI Symbol;Acc:MGI:1920144]	GO:0034451;GO:0005829;GO:0005813;GO:0042995;GO:0030030;GO:1905515;GO:0031122;GO:0005634;GO:0006974;GO:0005856;GO:0003674;GO:0005737;GO:0005815	-
mmu-miR-6539	ENSMUST00000142783	179	2842588	225	ENSMUSG00000079235	Ccdc13;coiled-coil domain containing 13 [Source:MGI Symbol;Acc:MGI:1920144]	GO:0034451;GO:0005829;GO:0005813;GO:0042995;GO:0030030;GO:1905515;GO:0031122;GO:0005634;GO:0006974;GO:0005856;GO:0003674;GO:0005737;GO:0005815	-
mmu-miR-6539	ENSMUST00000040667	156	2843076	2051	ENSMUSG00000031079	Zfp300;zinc finger protein 300 [Source:MGI Symbol;Acc:MGI:3045326]	GO:0005575;GO:0046872;GO:0003676;GO:0003700;GO:0006355;GO:0005622	-
mmu-miR-6539	ENSMUST00000047655	170	2843169	177	ENSMUSG00000037636	Slc25a43;solute carrier family 25, member 43 [Source:MGI Symbol;Acc:MGI:2684854]	GO:0022857;GO:0016020;GO:0055085;GO:0005739;GO:0006810;GO:0016021;GO:0005743;GO:0006839	-
mmu-miR-6539	ENSMUST00000170643	167	2843249	1618	ENSMUSG00000068048	Rhox9;reproductive homeobox 9 [Source:MGI Symbol;Acc:MGI:1890128]	GO:0003677;GO:0008150;GO:0005575;GO:0005634	-
mmu-miR-6539	ENSMUST00000146172	165	2585882	448	ENSMUSG00000027457	Snph;syntaphilin [Source:MGI Symbol;Acc:MGI:2139270]	GO:0042734;GO:0016020;GO:0045202;GO:0030182;GO:0005739;GO:0045806;GO:0031966;GO:0016021;GO:0030054;GO:0006906;GO:0017075;GO:0043005;GO:0007420;GO:0005886;GO:0005881;GO:0043025;GO:0005737	-
mmu-miR-6539	ENSMUST00000029196	167	2586570	666	ENSMUSG00000027661	Slc2a10;solute carrier family 2 (facilitated glucose transporter), member 10 [Source:MGI Symbol;Acc:MGI:2156687]	GO:0022857;GO:0015992;GO:0016021;GO:0006810;GO:0005355;GO:0046323;GO:0005737;GO:0005887;GO:1904659;GO:0022891;GO:0012505;GO:0008643;GO:0005829;GO:0016020;GO:0055085;GO:0015758;GO:0048471;GO:0005215;GO:0035428;GO:0005351	-
mmu-miR-6539	ENSMUST00000173393	157	2586716	1437	ENSMUSG00000027510	Rbm38;RNA binding motif protein 38 [Source:MGI Symbol;Acc:MGI:1889294]	GO:0005829;GO:0003730;GO:0008380;GO:0007049;GO:0006977;GO:0003723;GO:0010830;GO:0008285;GO:0003676;GO:0005634;GO:0030154;GO:0070935;GO:0043484;GO:0006978;GO:0006397;GO:0005737;GO:0003729	-
mmu-miR-6539	ENSMUST00000029014	157	2586718	1143	ENSMUSG00000027510	Rbm38;RNA binding motif protein 38 [Source:MGI Symbol;Acc:MGI:1889294]	GO:0005829;GO:0003730;GO:0008380;GO:0007049;GO:0006977;GO:0003723;GO:0010830;GO:0008285;GO:0003676;GO:0005634;GO:0030154;GO:0070935;GO:0043484;GO:0006978;GO:0006397;GO:0005737;GO:0003729	-
mmu-miR-6539	ENSMUST00000173979	157	2586721	680	ENSMUSG00000027510	Rbm38;RNA binding motif protein 38 [Source:MGI Symbol;Acc:MGI:1889294]	GO:0005829;GO:0003730;GO:0008380;GO:0007049;GO:0006977;GO:0003723;GO:0010830;GO:0008285;GO:0003676;GO:0005634;GO:0030154;GO:0070935;GO:0043484;GO:0006978;GO:0006397;GO:0005737;GO:0003729	-
mmu-miR-6539	ENSMUST00000036248	160	2586727	1921	ENSMUSG00000038400	Pmepa1;prostate transmembrane protein, androgen induced 1 [Source:MGI Symbol;Acc:MGI:1929600]	GO:0031901;GO:0016020;GO:0050699;GO:0043231;GO:0000139;GO:0016021;GO:0070412;GO:0030512;GO:0010008;GO:0060394;GO:0010991	-
mmu-miR-6539	ENSMUST00000109070	185	2586775	218	ENSMUSG00000078906	Gm14444;predicted gene 14444 [Source:MGI Symbol;Acc:MGI:3652325]	GO:0005575;GO:0046872;GO:0003676;GO:0003700;GO:0006355;GO:0003674;GO:0005622;GO:0008150	-
mmu-miR-6539	ENSMUST00000108963	189	2586863	122	ENSMUSG00000078869	Gm14409;predicted gene 14409 [Source:MGI Symbol;Acc:MGI:3649811]	GO:0003700;GO:0006355;GO:0005575;GO:0003676	-
mmu-miR-6539	ENSMUST00000108945	185	2586871	285	ENSMUSG00000078865	Gm14406;predicted gene 14406 [Source:MGI Symbol;Acc:MGI:3649838]	GO:0005575;GO:0046872;GO:0003676;GO:0006355;GO:0003674;GO:0005622;GO:0008150	-
mmu-miR-6539	ENSMUST00000038259	152	2586928	442	ENSMUSG00000038963	Slco4a1;solute carrier organic anion transporter family, member 4a1 [Source:MGI Symbol;Acc:MGI:1351866]	GO:0016020;GO:0006811;GO:0005887;GO:0006810;GO:0005215;GO:0016021;GO:0008514;GO:0005886;GO:0015711	-
mmu-miR-6539	ENSMUST00000038225	152	2586929	533	ENSMUSG00000038963	Slco4a1;solute carrier organic anion transporter family, member 4a1 [Source:MGI Symbol;Acc:MGI:1351866]	GO:0016020;GO:0006811;GO:0005887;GO:0006810;GO:0005215;GO:0016021;GO:0008514;GO:0005886;GO:0015711	-
mmu-miR-6539	ENSMUST00000070864	161	2406712	3278	ENSMUSG00000004113	Cacna1b;calcium channel, voltage-dependent, N type, alpha 1B subunit [Source:MGI Symbol;Acc:MGI:88296]	GO:0006811;GO:0007626;GO:0000166;GO:0016021;GO:0008022;GO:0005262;GO:0008331;GO:0005891;GO:0005509;GO:0030425;GO:0046872;GO:0006810;GO:0005515;GO:0005524;GO:0098793;GO:0043025;GO:0005245;GO:0051924;GO:0045202;GO:0086010;GO:0070588;GO:0008217;GO:0006816;GO:0034765;GO:0005216;GO:0008016;GO:0048265;GO:0016020;GO:0055085;GO:0005244;GO:0007269	K04849:ko04721,ko04020,ko04728,ko05033,ko04725,ko05032,ko04010,ko04726,ko04727,ko04930,ko04723
mmu-miR-6539	ENSMUST00000102939	161	2406713	3258	ENSMUSG00000004113	Cacna1b;calcium channel, voltage-dependent, N type, alpha 1B subunit [Source:MGI Symbol;Acc:MGI:88296]	GO:0006811;GO:0007626;GO:0000166;GO:0016021;GO:0008022;GO:0005262;GO:0008331;GO:0005891;GO:0005509;GO:0030425;GO:0046872;GO:0006810;GO:0005515;GO:0005524;GO:0098793;GO:0043025;GO:0005245;GO:0051924;GO:0045202;GO:0086010;GO:0070588;GO:0008217;GO:0006816;GO:0034765;GO:0005216;GO:0008016;GO:0048265;GO:0016020;GO:0055085;GO:0005244;GO:0007269	K04849:ko04721,ko04020,ko04728,ko05033,ko04725,ko05032,ko04010,ko04726,ko04727,ko04930,ko04723
mmu-miR-6539	ENSMUST00000100348	161	2406714	3179	ENSMUSG00000004113	Cacna1b;calcium channel, voltage-dependent, N type, alpha 1B subunit [Source:MGI Symbol;Acc:MGI:88296]	GO:0006811;GO:0007626;GO:0000166;GO:0016021;GO:0008022;GO:0005262;GO:0008331;GO:0005891;GO:0005509;GO:0030425;GO:0046872;GO:0006810;GO:0005515;GO:0005524;GO:0098793;GO:0043025;GO:0005245;GO:0051924;GO:0045202;GO:0086010;GO:0070588;GO:0008217;GO:0006816;GO:0034765;GO:0005216;GO:0008016;GO:0048265;GO:0016020;GO:0055085;GO:0005244;GO:0007269	K04849:ko04721,ko04020,ko04728,ko05033,ko04725,ko05032,ko04010,ko04726,ko04727,ko04930,ko04723
mmu-miR-6539	ENSMUST00000041342	161	2406716	3176	ENSMUSG00000004113	Cacna1b;calcium channel, voltage-dependent, N type, alpha 1B subunit [Source:MGI Symbol;Acc:MGI:88296]	GO:0006811;GO:0007626;GO:0000166;GO:0016021;GO:0008022;GO:0005262;GO:0008331;GO:0005891;GO:0005509;GO:0030425;GO:0046872;GO:0006810;GO:0005515;GO:0005524;GO:0098793;GO:0043025;GO:0005245;GO:0051924;GO:0045202;GO:0086010;GO:0070588;GO:0008217;GO:0006816;GO:0034765;GO:0005216;GO:0008016;GO:0048265;GO:0016020;GO:0055085;GO:0005244;GO:0007269	K04849:ko04721,ko04020,ko04728,ko05033,ko04725,ko05032,ko04010,ko04726,ko04727,ko04930,ko04723
mmu-miR-6539	ENSMUST00000114447	161	2406717	3179	ENSMUSG00000004113	Cacna1b;calcium channel, voltage-dependent, N type, alpha 1B subunit [Source:MGI Symbol;Acc:MGI:88296]	GO:0006811;GO:0007626;GO:0000166;GO:0016021;GO:0008022;GO:0005262;GO:0008331;GO:0005891;GO:0005509;GO:0030425;GO:0046872;GO:0006810;GO:0005515;GO:0005524;GO:0098793;GO:0043025;GO:0005245;GO:0051924;GO:0045202;GO:0086010;GO:0070588;GO:0008217;GO:0006816;GO:0034765;GO:0005216;GO:0008016;GO:0048265;GO:0016020;GO:0055085;GO:0005244;GO:0007269	K04849:ko04721,ko04020,ko04728,ko05033,ko04725,ko05032,ko04010,ko04726,ko04727,ko04930,ko04723
mmu-miR-6539	ENSMUST00000074240	176	2406959	1162	ENSMUSG00000036186	Fam69b;family with sequence similarity 69, member B [Source:MGI Symbol;Acc:MGI:1927576]	GO:0016020;GO:0005575;GO:0016021;GO:0005789;GO:0005783;GO:0003674;GO:0008150	-
mmu-miR-6539	ENSMUST00000113532	158	2407254	2372	ENSMUSG00000055632	Hmcn2;hemicentin 2 [Source:MGI Symbol;Acc:MGI:2677838]	GO:0005509;GO:0005578;GO:0032154;GO:0005576;GO:0005938;GO:0030054;GO:0005604;GO:0030335;GO:0006939;GO:0050896	-
mmu-miR-6539	ENSMUST00000131237	162	2592980	537	ENSMUSG00000052446	Zfp961;zinc finger protein 961 [Source:MGI Symbol;Acc:MGI:3583954]	GO:0005575;GO:0046872;GO:0003676;GO:0006355;GO:0003674;GO:0005622;GO:0008150	-
mmu-miR-6539	ENSMUST00000138304	162	2592981	562	ENSMUSG00000052446	Zfp961;zinc finger protein 961 [Source:MGI Symbol;Acc:MGI:3583954]	GO:0005575;GO:0046872;GO:0003676;GO:0006355;GO:0003674;GO:0005622;GO:0008150	-
mmu-miR-6539	ENSMUST00000136516	162	2592982	504	ENSMUSG00000052446	Zfp961;zinc finger protein 961 [Source:MGI Symbol;Acc:MGI:3583954]	GO:0005575;GO:0046872;GO:0003676;GO:0006355;GO:0003674;GO:0005622;GO:0008150	-
mmu-miR-6539	ENSMUST00000109997	162	2592984	561	ENSMUSG00000052446	Zfp961;zinc finger protein 961 [Source:MGI Symbol;Acc:MGI:3583954]	GO:0005575;GO:0046872;GO:0003676;GO:0006355;GO:0003674;GO:0005622;GO:0008150	-
mmu-miR-6539	ENSMUST00000169179	338	2593392	3044	ENSMUSG00000031661	Nkd1;naked cuticle 1 homolog (Drosophila) [Source:MGI Symbol;Acc:MGI:2135954]	GO:0030178;GO:0005509;GO:0016020;GO:1901231;GO:0007283;GO:2000096;GO:0046872;GO:1901233;GO:0030165;GO:0007275;GO:0000159;GO:0005515;GO:0030154;GO:0016055;GO:0045732;GO:0005886;GO:0090090;GO:0005737	K03213:ko04310
mmu-miR-6539	ENSMUST00000211816	171	2593506	4941	ENSMUSG00000074151	Nlrc5;NLR family, CARD domain containing 5 [Source:MGI Symbol;Acc:MGI:3612191]	GO:0045087;GO:0005829;GO:0002376;GO:0005813;GO:0045345;GO:0060335;GO:0045944;GO:0000166;GO:0051607;GO:0005634;GO:0032088;GO:0060339;GO:0060340;GO:0005524;GO:0005737;GO:0043549;GO:0000979	-
mmu-miR-6539	ENSMUST00000053085	171	2593508	4308	ENSMUSG00000074151	Nlrc5;NLR family, CARD domain containing 5 [Source:MGI Symbol;Acc:MGI:3612191]	GO:0045087;GO:0005829;GO:0002376;GO:0005813;GO:0045345;GO:0060335;GO:0045944;GO:0000166;GO:0051607;GO:0005634;GO:0032088;GO:0060339;GO:0060340;GO:0005524;GO:0005737;GO:0043549;GO:0000979	-
mmu-miR-6539	ENSMUST00000212839	162	2593841	286	ENSMUSG00000036672	Cenpt;centromere protein T [Source:MGI Symbol;Acc:MGI:2443939]	GO:0042393;GO:0000777;GO:0000788;GO:1903394;GO:0007049;GO:0007059;GO:0000776;GO:0000775;GO:0005694;GO:0051301;GO:0003677;GO:0005634;GO:0000278;GO:0016604;GO:0051276;GO:0046982;GO:0051382	-
mmu-miR-6539	ENSMUST00000034428	174	2594073	268	ENSMUSG00000031950	Gabarapl2;gamma-aminobutyric acid (GABA) A receptor-associated protein-like 2 [Source:MGI Symbol;Acc:MGI:1890602]	GO:0000421;GO:0031625;GO:0031410;GO:0005794;GO:0000139;GO:0006810;GO:0005776;GO:0005515;GO:0006914;GO:0005622;GO:0005737;GO:0015031;GO:1901799;GO:0006891	K08341:ko04068,ko04139,ko04727,ko04212,ko04140
mmu-miR-6539	ENSMUST00000098375	164	2594122	2435	ENSMUSG00000034416	Pkd1l2;polycystic kidney disease 1 like 2 [Source:MGI Symbol;Acc:MGI:2664668]	GO:0005509;GO:0016020;GO:0030246;GO:0016021	-
mmu-miR-6539	ENSMUST00000109093	164	2594123	2435	ENSMUSG00000034416	Pkd1l2;polycystic kidney disease 1 like 2 [Source:MGI Symbol;Acc:MGI:2664668]	GO:0005509;GO:0016020;GO:0030246;GO:0016021	-
mmu-miR-6539	ENSMUST00000093100	169	2594156	2085	ENSMUSG00000031831	Dnaaf1;dynein, axonemal assembly factor 1 [Source:MGI Symbol;Acc:MGI:1915520]	GO:0001947;GO:0035469;GO:0071907;GO:0060271;GO:0044458;GO:0003341;GO:0005930;GO:0036158;GO:0005929;GO:0003356;GO:0060972;GO:0070840;GO:0005829;GO:0042995;GO:0071910;GO:0030324;GO:0070286;GO:0005886;GO:0016607;GO:0036159	-
mmu-miR-6539	ENSMUST00000075578	177	2594384	2059	ENSMUSG00000031974	Abcb10;ATP-binding cassette, sub-family B (MDR/TAP), member 10 [Source:MGI Symbol;Acc:MGI:1860508]	GO:0016020;GO:0055085;GO:0016887;GO:0005739;GO:0000166;GO:0042803;GO:0006810;GO:0016021;GO:0005515;GO:0005215;GO:0005524;GO:0042626;GO:0005743;GO:0032592	K05657:ko02010
mmu-miR-6539	ENSMUST00000049052	161	2900529	33	ENSMUSG00000030823	9130019O22Rik;RIKEN cDNA 9130019O22 gene [Source:MGI Symbol;Acc:MGI:1926171]	GO:0046872;GO:0003676;GO:0003700;GO:0006355;GO:0005622	-
mmu-miR-6539	ENSMUST00000106112	176	2900947	267	ENSMUSG00000078566	Bnip3;BCL2/adenovirus E1B interacting protein 3 [Source:MGI Symbol;Acc:MGI:109326]	GO:0010917;GO:0021987;GO:0016021;GO:0008626;GO:0060548;GO:0043065;GO:0051020;GO:0055093;GO:0008219;GO:1990144;GO:0097193;GO:1903715;GO:0097345;GO:0035694;GO:0030425;GO:0005739;GO:0046902;GO:0050873;GO:0070301;GO:0010659;GO:0072593;GO:0042803;GO:0005634;GO:0005515;GO:0010666;GO:0010940;GO:1902109;GO:2000378;GO:0014069;GO:0042802;GO:0005737;GO:0043066;GO:0001666;GO:0043243;GO:0005741;GO:0031966;GO:…	K15464:ko04068,ko05134
mmu-miR-6539	ENSMUST00000130500	176	2900948	256	ENSMUSG00000078566	Bnip3;BCL2/adenovirus E1B interacting protein 3 [Source:MGI Symbol;Acc:MGI:109326]	GO:0010917;GO:0021987;GO:0016021;GO:0008626;GO:0060548;GO:0043065;GO:0051020;GO:0055093;GO:0008219;GO:1990144;GO:0097193;GO:1903715;GO:0097345;GO:0035694;GO:0030425;GO:0005739;GO:0046902;GO:0050873;GO:0070301;GO:0010659;GO:0072593;GO:0042803;GO:0005634;GO:0005515;GO:0010666;GO:0010940;GO:1902109;GO:2000378;GO:0014069;GO:0042802;GO:0005737;GO:0043066;GO:0001666;GO:0043243;GO:0005741;GO:0031966;GO:…	K15464:ko04068,ko05134
mmu-miR-6539	ENSMUST00000033900	164	2901725	1215	ENSMUSG00000031504	Rab20;RAB20, member RAS oncogene family [Source:MGI Symbol;Acc:MGI:102789]	GO:0016020;GO:0090385;GO:0043231;GO:0031410;GO:0000166;GO:0005794;GO:0006810;GO:0005769;GO:0030139;GO:0005886;GO:0030100;GO:0005525;GO:0003924;GO:0015031;GO:0045335;GO:0030670;GO:0090383	-
mmu-miR-6539	ENSMUST00000164774	181	2901770	2736	ENSMUSG00000000759	Tubgcp3;tubulin, gamma complex associated protein 3 [Source:MGI Symbol;Acc:MGI:2183752]	GO:0007020;GO:0043015;GO:0005827;GO:0005813;GO:0031122;GO:0005200;GO:0005856;GO:0090307;GO:0005814;GO:0005737;GO:0051298;GO:0005815;GO:0051011;GO:0051415;GO:0005874;GO:0008275;GO:0016020;GO:0000923;GO:0000226;GO:0000922	-
mmu-miR-6539	ENSMUST00000000776	181	2901771	3018	ENSMUSG00000000759	Tubgcp3;tubulin, gamma complex associated protein 3 [Source:MGI Symbol;Acc:MGI:2183752]	GO:0007020;GO:0043015;GO:0005827;GO:0005813;GO:0031122;GO:0005200;GO:0005856;GO:0090307;GO:0005814;GO:0005737;GO:0051298;GO:0005815;GO:0051011;GO:0051415;GO:0005874;GO:0008275;GO:0016020;GO:0000923;GO:0000226;GO:0000922	-
mmu-miR-6539	ENSMUST00000110871	170	2901787	2	ENSMUSG00000031442	Mcf2l;mcf.2 transforming sequence-like [Source:MGI Symbol;Acc:MGI:103263]	GO:0005085;GO:0043547;GO:0035023;GO:0035556;GO:0005615;GO:0005089;GO:0035091;GO:0005622	-
mmu-miR-6539	ENSMUST00000204916	154	2901821	2025	ENSMUSG00000031448	Adprhl1;ADP-ribosylhydrolase like 1 [Source:MGI Symbol;Acc:MGI:2442168]	GO:0000287;GO:0005096;GO:0031338;GO:0051725;GO:0017137;GO:0016787;GO:0090630;GO:0003875;GO:0012505;GO:0006886;GO:0005622	-
mmu-miR-6539	ENSMUST00000166277	152	2901854	572	ENSMUSG00000090336	4932443I19Rik;RIKEN cDNA 4932443I19 gene [Source:MGI Symbol;Acc:MGI:2685952]	GO:0003674;GO:0008150;GO:0005575	-
mmu-miR-6539	ENSMUST00000006742	180	2901973	3166	ENSMUSG00000006567	Atp7b;ATPase, Cu++ transporting, beta polypeptide [Source:MGI Symbol;Acc:MGI:103297]	GO:0019829;GO:0006811;GO:0005507;GO:0051208;GO:0000166;GO:0016021;GO:0035434;GO:0099132;GO:0060003;GO:0015677;GO:0046688;GO:0006825;GO:0046872;GO:0031410;GO:0005794;GO:0006810;GO:0006878;GO:0005524;GO:0005375;GO:0030001;GO:0015680;GO:0016323;GO:0005768;GO:0016787;GO:0005770;GO:0007595;GO:0016020;GO:0048471;GO:0005802;GO:0004008;GO:0006882;GO:0043682;GO:0032588;GO:0006812	K17686:ko01524,ko04016
mmu-miR-6539	ENSMUST00000110738	180	2901974	2571	ENSMUSG00000006567	Atp7b;ATPase, Cu++ transporting, beta polypeptide [Source:MGI Symbol;Acc:MGI:103297]	GO:0019829;GO:0006811;GO:0005507;GO:0051208;GO:0000166;GO:0016021;GO:0035434;GO:0099132;GO:0060003;GO:0015677;GO:0046688;GO:0006825;GO:0046872;GO:0031410;GO:0005794;GO:0006810;GO:0006878;GO:0005524;GO:0005375;GO:0030001;GO:0015680;GO:0016323;GO:0005768;GO:0016787;GO:0005770;GO:0007595;GO:0016020;GO:0048471;GO:0005802;GO:0004008;GO:0006882;GO:0043682;GO:0032588;GO:0006812	K17686:ko01524,ko04016
mmu-miR-6539	ENSMUST00000064174	193	2614423	1060	ENSMUSG00000052353	Cemip;cell migration inducing protein, hyaluronan binding [Source:MGI Symbol;Acc:MGI:2443629]	GO:0090314;GO:0030335;GO:0045334;GO:0008152;GO:0010800;GO:0005634;GO:1900020;GO:0030214;GO:0005737;GO:0030665;GO:0016798;GO:0016787;GO:0005905;GO:0016020;GO:0005540;GO:0046923;GO:0005576;GO:0051281;GO:0005783;GO:0032050;GO:0005886;GO:0004415;GO:0007605	-
mmu-miR-6539	ENSMUST00000108182	155	2538750	392	ENSMUSG00000027708	Dcun1d1;DCN1, defective in cullin neddylation 1, domain containing 1 (S. cerevisiae) [Source:MGI Symbol;Acc:MGI:2150386]	GO:0005829;GO:0051443;GO:0005634;GO:0000151;GO:0097602;GO:0031624;GO:0032182;GO:0045116	-
mmu-miR-6539	ENSMUST00000106980	169	2540314	2460	ENSMUSG00000033233	Trim45;tripartite motif-containing 45 [Source:MGI Symbol;Acc:MGI:1918187]	GO:0005829;GO:0045171;GO:0046872;GO:0005654;GO:0005634;GO:0060348;GO:0005622;GO:0008270;GO:0005737	-
mmu-miR-6539	ENSMUST00000061831	166	2540325	999	ENSMUSG00000044313	Mab21l3;mab-21-like 3 (C. elegans) [Source:MGI Symbol;Acc:MGI:2446273]	GO:0003674;GO:0008150;GO:0005575	-
mmu-miR-6539	ENSMUST00000118411	166	2540326	748	ENSMUSG00000044313	Mab21l3;mab-21-like 3 (C. elegans) [Source:MGI Symbol;Acc:MGI:2446273]	GO:0003674;GO:0008150;GO:0005575	-
mmu-miR-6539	ENSMUST00000019616	156	2615531	1363	ENSMUSG00000032174	Icam5;intercellular adhesion molecule 5, telencephalin [Source:MGI Symbol;Acc:MGI:109430]	GO:0016020;GO:0005887;GO:0007155;GO:0006909;GO:0016021;GO:0005515;GO:0016337;GO:0005886;GO:0005178	-
mmu-miR-6539	ENSMUST00000039413	156	2615544	1915	ENSMUSG00000032177	Pde4a;phosphodiesterase 4A, cAMP specific [Source:MGI Symbol;Acc:MGI:99558]	GO:0005829;GO:0008081;GO:0048471;GO:0016020;GO:0007608;GO:0010738;GO:0046872;GO:0030552;GO:0005654;GO:0016787;GO:0007165;GO:0006198;GO:0035690;GO:0005886;GO:0004114;GO:0043949;GO:0005737;GO:0004115	K13293:ko00230,ko05032,ko04024
mmu-miR-6539	ENSMUST00000115458	156	2615545	1845	ENSMUSG00000032177	Pde4a;phosphodiesterase 4A, cAMP specific [Source:MGI Symbol;Acc:MGI:99558]	GO:0005829;GO:0008081;GO:0048471;GO:0016020;GO:0007608;GO:0010738;GO:0046872;GO:0030552;GO:0005654;GO:0016787;GO:0007165;GO:0006198;GO:0035690;GO:0005886;GO:0004114;GO:0043949;GO:0005737;GO:0004115	K13293:ko00230,ko05032,ko04024
mmu-miR-6539	ENSMUST00000003395	156	2615546	1407	ENSMUSG00000032177	Pde4a;phosphodiesterase 4A, cAMP specific [Source:MGI Symbol;Acc:MGI:99558]	GO:0005829;GO:0008081;GO:0048471;GO:0016020;GO:0007608;GO:0010738;GO:0046872;GO:0030552;GO:0005654;GO:0016787;GO:0007165;GO:0006198;GO:0035690;GO:0005886;GO:0004114;GO:0043949;GO:0005737;GO:0004115	K13293:ko00230,ko05032,ko04024
mmu-miR-6539	ENSMUST00000065379	171	2616275	2515	ENSMUSG00000053128	Rnf26;ring finger protein 26 [Source:MGI Symbol;Acc:MGI:2388131]	GO:0016020;GO:0005575;GO:0046872;GO:0016021;GO:0003674;GO:0008270;GO:0008150	-
mmu-miR-6539	ENSMUST00000160985	171	2616276	672	ENSMUSG00000053128	Rnf26;ring finger protein 26 [Source:MGI Symbol;Acc:MGI:2388131]	GO:0016020;GO:0005575;GO:0046872;GO:0016021;GO:0003674;GO:0008270;GO:0008150	-
mmu-miR-6539	ENSMUST00000078111	157	2616480	890	ENSMUSG00000032086	Bace1;beta-site APP cleaving enzyme 1 [Source:MGI Symbol;Acc:MGI:1346542]	GO:0001540;GO:0016021;GO:0019899;GO:0008233;GO:0009986;GO:0004175;GO:0006509;GO:0030424;GO:0045121;GO:0031410;GO:0005794;GO:0005515;GO:0030163;GO:0005887;GO:0006508;GO:0005768;GO:0016787;GO:0005770;GO:0050804;GO:0005771;GO:0004190;GO:0050435;GO:0030659;GO:0016020;GO:0005802;GO:0005783;GO:0005886	K04521:ko05010
mmu-miR-6539	ENSMUST00000034591	157	2616481	890	ENSMUSG00000032086	Bace1;beta-site APP cleaving enzyme 1 [Source:MGI Symbol;Acc:MGI:1346542]	GO:0001540;GO:0016021;GO:0019899;GO:0008233;GO:0009986;GO:0004175;GO:0006509;GO:0030424;GO:0045121;GO:0031410;GO:0005794;GO:0005515;GO:0030163;GO:0005887;GO:0006508;GO:0005768;GO:0016787;GO:0005770;GO:0050804;GO:0005771;GO:0004190;GO:0050435;GO:0030659;GO:0016020;GO:0005802;GO:0005783;GO:0005886	K04521:ko05010
mmu-miR-6539	ENSMUST00000162587	157	2616483	92	ENSMUSG00000032086	Bace1;beta-site APP cleaving enzyme 1 [Source:MGI Symbol;Acc:MGI:1346542]	GO:0001540;GO:0016021;GO:0019899;GO:0008233;GO:0009986;GO:0004175;GO:0006509;GO:0030424;GO:0045121;GO:0031410;GO:0005794;GO:0005515;GO:0030163;GO:0005887;GO:0006508;GO:0005768;GO:0016787;GO:0005770;GO:0050804;GO:0005771;GO:0004190;GO:0050435;GO:0030659;GO:0016020;GO:0005802;GO:0005783;GO:0005886	K04521:ko05010
mmu-miR-6539	ENSMUST00000156440	169	2616534	261	ENSMUSG00000032078	Zpr1;ZPR1 zinc finger [Source:MGI Symbol;Acc:MGI:1330262]	GO:0031641;GO:0043204;GO:0030971;GO:0030154;GO:0097504;GO:0030426;GO:1902742;GO:1990261;GO:2000672;GO:0021510;GO:0042307;GO:0045927;GO:0030424;GO:0046872;GO:0031369;GO:0005730;GO:0005634;GO:0005515;GO:0071364;GO:0006397;GO:0043025;GO:0008270;GO:0005737;GO:0015030;GO:0033120;GO:0061564;GO:0001833;GO:0030576;GO:0005654;GO:0007275;GO:0001834;GO:0008380;GO:0042995;GO:0048471;GO:0032797;GO:0042023;GO:…	-
mmu-miR-6539	ENSMUST00000125239	169	2616535	132	ENSMUSG00000032078	Zpr1;ZPR1 zinc finger [Source:MGI Symbol;Acc:MGI:1330262]	GO:0031641;GO:0043204;GO:0030971;GO:0030154;GO:0097504;GO:0030426;GO:1902742;GO:1990261;GO:2000672;GO:0021510;GO:0042307;GO:0045927;GO:0030424;GO:0046872;GO:0031369;GO:0005730;GO:0005634;GO:0005515;GO:0071364;GO:0006397;GO:0043025;GO:0008270;GO:0005737;GO:0015030;GO:0033120;GO:0061564;GO:0001833;GO:0030576;GO:0005654;GO:0007275;GO:0001834;GO:0008380;GO:0042995;GO:0048471;GO:0032797;GO:0042023;GO:…	-
mmu-miR-6539	ENSMUST00000114552	169	2616536	117	ENSMUSG00000032078	Zpr1;ZPR1 zinc finger [Source:MGI Symbol;Acc:MGI:1330262]	GO:0031641;GO:0043204;GO:0030971;GO:0030154;GO:0097504;GO:0030426;GO:1902742;GO:1990261;GO:2000672;GO:0021510;GO:0042307;GO:0045927;GO:0030424;GO:0046872;GO:0031369;GO:0005730;GO:0005634;GO:0005515;GO:0071364;GO:0006397;GO:0043025;GO:0008270;GO:0005737;GO:0015030;GO:0033120;GO:0061564;GO:0001833;GO:0030576;GO:0005654;GO:0007275;GO:0001834;GO:0008380;GO:0042995;GO:0048471;GO:0032797;GO:0042023;GO:…	-
mmu-miR-6539	ENSMUST00000034566	155	2616623	634	ENSMUSG00000032064	Dixdc1;DIX domain containing 1 [Source:MGI Symbol;Acc:MGI:2679721]	GO:0030177;GO:0090263;GO:0070507;GO:0043015;GO:0016055;GO:0030054;GO:0005515;GO:0045665;GO:0005737;GO:0032956;GO:0005925;GO:0007275;GO:0005829;GO:0021799;GO:0007049;GO:0021795;GO:0003779;GO:0021846;GO:0021869;GO:0019904;GO:0060070	-
mmu-miR-6539	ENSMUST00000117646	155	2616624	648	ENSMUSG00000032064	Dixdc1;DIX domain containing 1 [Source:MGI Symbol;Acc:MGI:2679721]	GO:0030177;GO:0090263;GO:0070507;GO:0043015;GO:0016055;GO:0030054;GO:0005515;GO:0045665;GO:0005737;GO:0032956;GO:0005925;GO:0007275;GO:0005829;GO:0021799;GO:0007049;GO:0021795;GO:0003779;GO:0021846;GO:0021869;GO:0019904;GO:0060070	-
mmu-miR-6539	ENSMUST00000121634	155	2616625	788	ENSMUSG00000032064	Dixdc1;DIX domain containing 1 [Source:MGI Symbol;Acc:MGI:2679721]	GO:0030177;GO:0090263;GO:0070507;GO:0043015;GO:0016055;GO:0030054;GO:0005515;GO:0045665;GO:0005737;GO:0032956;GO:0005925;GO:0007275;GO:0005829;GO:0021799;GO:0007049;GO:0021795;GO:0003779;GO:0021846;GO:0021869;GO:0019904;GO:0060070	-
mmu-miR-6539	ENSMUST00000035661	163	2616799	5619	ENSMUSG00000032911	Cspg4;chondroitin sulfate proteoglycan 4 [Source:MGI Symbol;Acc:MGI:2153093]	GO:0016324;GO:0016021;GO:0030154;GO:0007165;GO:0035556;GO:0009986;GO:0008347;GO:0007169;GO:0008283;GO:0048771;GO:0005515;GO:0001525;GO:0004871;GO:0005925;GO:0070062;GO:0007275;GO:0050731;GO:0016020;GO:0000187;GO:0042995;GO:0031258;GO:0019901;GO:0005886;GO:0005622	-
mmu-miR-6539	ENSMUST00000115057	163	2559858	1727	ENSMUSG00000050926	Dcaf12l2;DDB1 and CUL4 associated factor 12-like 2 [Source:MGI Symbol;Acc:MGI:2445178]	GO:0003674;GO:0008150;GO:0005575	-
mmu-miR-6539	ENSMUST00000038665	170	2561341	585	ENSMUSG00000041552	Ptchd1;patched domain containing 1 [Source:MGI Symbol;Acc:MGI:2685233]	GO:0016020;GO:0035176;GO:0050890;GO:0016021;GO:0007224;GO:0021794;GO:0005886;GO:0003674	-
mmu-miR-692	ENSMUST00000043966	183	1198043	229	ENSMUSG00000037531	Mrpl47;mitochondrial ribosomal protein L47 [Source:MGI Symbol;Acc:MGI:1921850]	GO:0005739;GO:0003735;GO:0005762;GO:0006412;GO:0005761;GO:0005840;GO:0030529;GO:0032543	-
mmu-miR-692	ENSMUST00000040622	177	1198421	1529	ENSMUSG00000036362	P2ry13;purinergic receptor P2Y, G-protein coupled 13 [Source:MGI Symbol;Acc:MGI:1921441]	GO:0016020;GO:0071407;GO:0005887;GO:0004930;GO:0016021;GO:0007165;GO:0035589;GO:0005783;GO:0007186;GO:0005886;GO:0004871;GO:0007194;GO:0045028	K08388:ko04080
mmu-miR-6933-3p	ENSMUST00000096385	164	2754687	2203	ENSMUSG00000022558	Mroh1;maestro heat-like repeat family member 1 [Source:MGI Symbol;Acc:MGI:2442558]	GO:0003674;GO:0008150;GO:0005575	-
mmu-miR-6933-3p	ENSMUST00000092595	164	2754690	2139	ENSMUSG00000022558	Mroh1;maestro heat-like repeat family member 1 [Source:MGI Symbol;Acc:MGI:2442558]	GO:0003674;GO:0008150;GO:0005575	-
mmu-miR-6933-3p	ENSMUST00000159218	164	2754691	2107	ENSMUSG00000022558	Mroh1;maestro heat-like repeat family member 1 [Source:MGI Symbol;Acc:MGI:2442558]	GO:0003674;GO:0008150;GO:0005575	-
mmu-miR-6933-3p	ENSMUST00000160631	164	2754692	206	ENSMUSG00000022558	Mroh1;maestro heat-like repeat family member 1 [Source:MGI Symbol;Acc:MGI:2442558]	GO:0003674;GO:0008150;GO:0005575	-
mmu-miR-6933-3p	ENSMUST00000171088	159	2223312	1350	ENSMUSG00000032841	Prr5l;proline rich 5 like [Source:MGI Symbol;Acc:MGI:1919696]	GO:0061014;GO:0034599;GO:0009968;GO:0001933;GO:0005739;GO:0038203;GO:0031625;GO:0014068;GO:0090316;GO:0010762;GO:0001934;GO:0031932	-
mmu-miR-6933-3p	ENSMUST00000163762	159	2223313	1213	ENSMUSG00000032841	Prr5l;proline rich 5 like [Source:MGI Symbol;Acc:MGI:1919696]	GO:0061014;GO:0034599;GO:0009968;GO:0001933;GO:0005739;GO:0038203;GO:0031625;GO:0014068;GO:0090316;GO:0010762;GO:0001934;GO:0031932	-
mmu-miR-6933-3p	ENSMUST00000043845	159	2223314	1300	ENSMUSG00000032841	Prr5l;proline rich 5 like [Source:MGI Symbol;Acc:MGI:1919696]	GO:0061014;GO:0034599;GO:0009968;GO:0001933;GO:0005739;GO:0038203;GO:0031625;GO:0014068;GO:0090316;GO:0010762;GO:0001934;GO:0031932	-
mmu-miR-6933-3p	ENSMUST00000045730	172	2778693	493	ENSMUSG00000038587	Akap12;A kinase (PRKA) anchor protein (gravin) 12 [Source:MGI Symbol;Acc:MGI:1932576]	GO:0005829;GO:0016310;GO:0016020;GO:0008179;GO:0016301;GO:0030819;GO:0090036;GO:0030159;GO:0007165;GO:0051018;GO:0010739;GO:0006605;GO:0005856;GO:0005886;GO:0005737;GO:0005925	-
mmu-miR-6933-3p	ENSMUST00000215696	172	2778694	229	ENSMUSG00000038587	Akap12;A kinase (PRKA) anchor protein (gravin) 12 [Source:MGI Symbol;Acc:MGI:1932576]	GO:0005829;GO:0016310;GO:0016020;GO:0008179;GO:0016301;GO:0030819;GO:0090036;GO:0030159;GO:0007165;GO:0051018;GO:0010739;GO:0006605;GO:0005856;GO:0005886;GO:0005737;GO:0005925	-
mmu-miR-6933-3p	ENSMUST00000025685	182	2689148	531	ENSMUSG00000056078	Lipm;lipase, family member M [Source:MGI Symbol;Acc:MGI:1926003]	GO:0005575;GO:0005576;GO:0016787;GO:0016042;GO:0016788;GO:0006629;GO:0003674;GO:0008150	-
mmu-miR-6933-3p	ENSMUST00000049572	182	2689157	461	ENSMUSG00000024781	Lipa;lysosomal acid lipase A [Source:MGI Symbol;Acc:MGI:96789]	GO:0016298;GO:0048873;GO:0004771;GO:0070062;GO:0043231;GO:0005764;GO:0008283;GO:0001650;GO:0048771;GO:0016787;GO:0016042;GO:0016788;GO:0000902;GO:0006954;GO:0030324;GO:0006629;GO:0001816	K01052:ko00100,ko04142
mmu-miR-6933-3p	ENSMUST00000178114	182	2689158	457	ENSMUSG00000024781	Lipa;lysosomal acid lipase A [Source:MGI Symbol;Acc:MGI:96789]	GO:0016298;GO:0048873;GO:0004771;GO:0070062;GO:0043231;GO:0005764;GO:0008283;GO:0001650;GO:0048771;GO:0016787;GO:0016042;GO:0016788;GO:0000902;GO:0006954;GO:0030324;GO:0006629;GO:0001816	K01052:ko00100,ko04142
mmu-miR-6933-3p	ENSMUST00000115027	165	3161932	855	ENSMUSG00000029761	Cald1;caldesmon 1 [Source:MGI Symbol;Acc:MGI:88250]	GO:0016020;GO:0043231;GO:0045296;GO:0015629;GO:0005516;GO:0003779;GO:0017022;GO:0006936;GO:0006940;GO:0030478;GO:0005886	-
mmu-miR-6933-3p	ENSMUST00000123823	165	3161937	72	ENSMUSG00000029761	Cald1;caldesmon 1 [Source:MGI Symbol;Acc:MGI:88250]	GO:0016020;GO:0043231;GO:0045296;GO:0015629;GO:0005516;GO:0003779;GO:0017022;GO:0006936;GO:0006940;GO:0030478;GO:0005886	-
mmu-miR-6933-3p	ENSMUST00000136907	165	3161938	43	ENSMUSG00000029761	Cald1;caldesmon 1 [Source:MGI Symbol;Acc:MGI:88250]	GO:0016020;GO:0043231;GO:0045296;GO:0015629;GO:0005516;GO:0003779;GO:0017022;GO:0006936;GO:0006940;GO:0030478;GO:0005886	-
mmu-miR-6933-3p	ENSMUST00000064257	178	2700943	1612	ENSMUSG00000052415	Tchh;trichohyalin [Source:MGI Symbol;Acc:MGI:2177944]	GO:0005509;GO:0046914;GO:0046872;GO:0045109;GO:0030674	-
mmu-miR-6992-5p	ENSMUST00000081713	150	2769765	3640	ENSMUSG00000005886	Ncoa2;nuclear receptor coactivator 2 [Source:MGI Symbol;Acc:MGI:1276533]	GO:0046983;GO:2000273;GO:0008134;GO:0045944;GO:0000122;GO:0030374;GO:0032870;GO:0045892;GO:0007623;GO:0017162;GO:0035257;GO:0045475;GO:0005102;GO:0005634;GO:0005515;GO:0016604;GO:0006355;GO:0006351;GO:0005737;GO:0005654;GO:0003682;GO:0010906;GO:0043234;GO:0016922;GO:0030522;GO:0032922;GO:0048511;GO:0000978;GO:0019904;GO:0030375;GO:0003713;GO:0001162;GO:1904017	K11255:ko04919
mmu-miR-6992-5p	ENSMUST00000068304	150	2769766	3529	ENSMUSG00000005886	Ncoa2;nuclear receptor coactivator 2 [Source:MGI Symbol;Acc:MGI:1276533]	GO:0046983;GO:2000273;GO:0008134;GO:0045944;GO:0000122;GO:0030374;GO:0032870;GO:0045892;GO:0007623;GO:0017162;GO:0035257;GO:0045475;GO:0005102;GO:0005634;GO:0005515;GO:0016604;GO:0006355;GO:0006351;GO:0005737;GO:0005654;GO:0003682;GO:0010906;GO:0043234;GO:0016922;GO:0030522;GO:0032922;GO:0048511;GO:0000978;GO:0019904;GO:0030375;GO:0003713;GO:0001162;GO:1904017	K11255:ko04919
mmu-miR-6992-5p	ENSMUST00000006037	150	2769767	3736	ENSMUSG00000005886	Ncoa2;nuclear receptor coactivator 2 [Source:MGI Symbol;Acc:MGI:1276533]	GO:0046983;GO:2000273;GO:0008134;GO:0045944;GO:0000122;GO:0030374;GO:0032870;GO:0045892;GO:0007623;GO:0017162;GO:0035257;GO:0045475;GO:0005102;GO:0005634;GO:0005515;GO:0016604;GO:0006355;GO:0006351;GO:0005737;GO:0005654;GO:0003682;GO:0010906;GO:0043234;GO:0016922;GO:0030522;GO:0032922;GO:0048511;GO:0000978;GO:0019904;GO:0030375;GO:0003713;GO:0001162;GO:1904017	K11255:ko04919
mmu-miR-6992-5p	ENSMUST00000016309	163	2770773	1154	ENSMUSG00000006301	Tmbim1;transmembrane BAX inhibitor motif containing 1 [Source:MGI Symbol;Acc:MGI:1916910]	GO:0016020;GO:1902042;GO:0043231;GO:0070062;GO:1902045;GO:0005765;GO:0005794;GO:0016021;GO:0090005;GO:0010008;GO:0005123	-
mmu-miR-6992-5p	ENSMUST00000113796	163	2770774	9793	ENSMUSG00000006301	Tmbim1;transmembrane BAX inhibitor motif containing 1 [Source:MGI Symbol;Acc:MGI:1916910]	GO:0016020;GO:1902042;GO:0043231;GO:0070062;GO:1902045;GO:0005765;GO:0005794;GO:0016021;GO:0090005;GO:0010008;GO:0005123	-
mmu-miR-6992-5p	ENSMUST00000128505	163	2770775	371	ENSMUSG00000006301	Tmbim1;transmembrane BAX inhibitor motif containing 1 [Source:MGI Symbol;Acc:MGI:1916910]	GO:0016020;GO:1902042;GO:0043231;GO:0070062;GO:1902045;GO:0005765;GO:0005794;GO:0016021;GO:0090005;GO:0010008;GO:0005123	-
mmu-miR-6992-5p	ENSMUST00000171165	158	2771338	3548	ENSMUSG00000034343	Ube2f;ubiquitin-conjugating enzyme E2F (putative) [Source:MGI Symbol;Acc:MGI:1915171]	GO:0031625;GO:0000166;GO:0019788;GO:0005524;GO:0061630;GO:0016740;GO:0016567;GO:0005737;GO:0045116	K10687:ko04120
mmu-miR-6992-5p	ENSMUST00000183952	160	2648571	20	ENSMUSG00000098923	Tmem185b;transmembrane protein 185B [Source:MGI Symbol;Acc:MGI:1917634]	GO:0016020;GO:0005575;GO:0016021;GO:0003674;GO:0008150	-
mmu-miR-6992-5p	ENSMUST00000028052	168	2649374	1243	ENSMUSG00000026721	Rabgap1l;RAB GTPase activating protein 1-like [Source:MGI Symbol;Acc:MGI:1352507]	GO:0005096;GO:0031338;GO:0005769;GO:0005794;GO:0017137;GO:0005634;GO:0090630;GO:0035855;GO:0012505;GO:0006886;GO:0032880;GO:0005622;GO:0005929	-
mmu-miR-6992-5p	ENSMUST00000161769	163	2650011	95	ENSMUSG00000039630	Hnrnpu;heterogeneous nuclear ribonucleoprotein U [Source:MGI Symbol;Acc:MGI:1858195]	GO:0000166;GO:0071013;GO:0009986;GO:0070937;GO:0030529;GO:0070034;GO:0019013;GO:0005634;GO:0005515;GO:0031012;GO:0005524;GO:0035326;GO:0006397;GO:0005737;GO:0055013;GO:0070934;GO:0032211;GO:0043021;GO:0036464;GO:0005654;GO:0003677;GO:0001649;GO:0001047;GO:0005681;GO:0016020;GO:0008380;GO:0003723;GO:0032922;GO:0048511;GO:0005697;GO:2000373;GO:0034046;GO:0010628;GO:0071549	K12888:ko03040
mmu-miR-6992-5p	ENSMUST00000037748	163	2650014	164	ENSMUSG00000039630	Hnrnpu;heterogeneous nuclear ribonucleoprotein U [Source:MGI Symbol;Acc:MGI:1858195]	GO:0000166;GO:0071013;GO:0009986;GO:0070937;GO:0030529;GO:0070034;GO:0019013;GO:0005634;GO:0005515;GO:0031012;GO:0005524;GO:0035326;GO:0006397;GO:0005737;GO:0055013;GO:0070934;GO:0032211;GO:0043021;GO:0036464;GO:0005654;GO:0003677;GO:0001649;GO:0001047;GO:0005681;GO:0016020;GO:0008380;GO:0003723;GO:0032922;GO:0048511;GO:0005697;GO:2000373;GO:0034046;GO:0010628;GO:0071549	K12888:ko03040
mmu-miR-6992-5p	ENSMUST00000027897	167	2650249	927	ENSMUSG00000026603	Smyd2;SET and MYND domain containing 2 [Source:MGI Symbol;Acc:MGI:1915889]	GO:0000122;GO:0010452;GO:0018026;GO:0002039;GO:0016569;GO:0046872;GO:0005634;GO:0005515;GO:0006355;GO:0006351;GO:0005737;GO:0046975;GO:0016279;GO:0018024;GO:0018027;GO:0016740;GO:0032259;GO:0005829;GO:0043516;GO:0034968;GO:0007507;GO:0008285;GO:0016571;GO:0000993;GO:0008168	-
mmu-miR-6992-5p	ENSMUST00000109905	167	3138106	750	ENSMUSG00000058569	Tmed9;transmembrane p24 trafficking protein 9 [Source:MGI Symbol;Acc:MGI:1914761]	GO:0016020;GO:0048205;GO:0070062;GO:0010638;GO:0005793;GO:0007030;GO:0005794;GO:0019905;GO:0006810;GO:0016021;GO:0005783;GO:0033116;GO:0015031;GO:0005789;GO:0000139	-
mmu-miR-6992-5p	ENSMUST00000057844	169	3138113	527	ENSMUSG00000045767	B230219D22Rik;RIKEN cDNA B230219D22 gene [Source:MGI Symbol;Acc:MGI:1925771]	GO:0003674;GO:0008150;GO:0005575	-
mmu-miR-6992-5p	ENSMUST00000043605	160	3138162	569	ENSMUSG00000060176	Kif27;kinesin family member 27 [Source:MGI Symbol;Acc:MGI:1922300]	GO:0030030;GO:0042995;GO:0008017;GO:0070062;GO:0060271;GO:0008574;GO:0000166;GO:0021591;GO:0003351;GO:0005515;GO:0007018;GO:0005874;GO:0005524;GO:0005856;GO:0005871;GO:0005737;GO:0003777;GO:0005929	-
mmu-miR-6992-5p	ENSMUST00000109546	169	3138691	1685	ENSMUSG00000021614	Vcan;versican [Source:MGI Symbol;Acc:MGI:102889]	GO:0005509;GO:0016020;GO:0007155;GO:0005540;GO:0031012;GO:0005615;GO:0001649	-
mmu-miR-6992-5p	ENSMUST00000109544	169	3138693	1510	ENSMUSG00000021614	Vcan;versican [Source:MGI Symbol;Acc:MGI:102889]	GO:0005509;GO:0016020;GO:0007155;GO:0005540;GO:0031012;GO:0005615;GO:0001649	-
mmu-miR-6992-5p	ENSMUST00000040715	174	3139689	521	ENSMUSG00000042485	Mustn1;musculoskeletal, embryonic nuclear protein 1 [Source:MGI Symbol;Acc:MGI:1913425]	GO:1902730;GO:0002062;GO:1902732;GO:0042060;GO:0005634;GO:0005654;GO:0032332;GO:0030326;GO:0035988;GO:0003674;GO:0010628;GO:0042246	-
mmu-miR-6992-5p	ENSMUST00000101249	168	2912739	1219	ENSMUSG00000020358	Hnrnpab;heterogeneous nuclear ribonucleoprotein A/B [Source:MGI Symbol;Acc:MGI:1330294]	GO:0019013;GO:0001837;GO:0090575;GO:0043565;GO:0003723;GO:0000122;GO:0003676;GO:0005654;GO:0003677;GO:0005634;GO:0005515;GO:0003700;GO:0006355;GO:0006351;GO:0045893;GO:0005737;GO:0030529	-
mmu-miR-6992-5p	ENSMUST00000089184	173	2913196	1257	ENSMUSG00000042529	Kcnj12;potassium inwardly-rectifying channel, subfamily J, member 12 [Source:MGI Symbol;Acc:MGI:108495]	GO:0006813;GO:0016020;GO:0010107;GO:0006811;GO:0005887;GO:0071805;GO:0005244;GO:0006810;GO:0016021;GO:0098655;GO:0005242;GO:0005886;GO:0034765;GO:0051289;GO:0031224	K05005:ko04921,ko04725
mmu-miR-6992-5p	ENSMUST00000041944	173	2913197	1429	ENSMUSG00000042529	Kcnj12;potassium inwardly-rectifying channel, subfamily J, member 12 [Source:MGI Symbol;Acc:MGI:108495]	GO:0006813;GO:0016020;GO:0010107;GO:0006811;GO:0005887;GO:0071805;GO:0005244;GO:0006810;GO:0016021;GO:0098655;GO:0005242;GO:0005886;GO:0034765;GO:0051289;GO:0031224	K05005:ko04921,ko04725
mmu-miR-6992-5p	ENSMUST00000108717	173	2913198	1429	ENSMUSG00000042529	Kcnj12;potassium inwardly-rectifying channel, subfamily J, member 12 [Source:MGI Symbol;Acc:MGI:108495]	GO:0006813;GO:0016020;GO:0010107;GO:0006811;GO:0005887;GO:0071805;GO:0005244;GO:0006810;GO:0016021;GO:0098655;GO:0005242;GO:0005886;GO:0034765;GO:0051289;GO:0031224	K05005:ko04921,ko04725
mmu-miR-6992-5p	ENSMUST00000108287	174	2914234	3078	ENSMUSG00000050132	Sarm1;sterile alpha and HEAT/Armadillo motif containing 1 [Source:MGI Symbol;Acc:MGI:2136419]	GO:0045087;GO:0042981;GO:0048814;GO:1901214;GO:0030154;GO:0007165;GO:0030425;GO:0005739;GO:0030424;GO:0005515;GO:0030054;GO:0005737;GO:0002376;GO:0045202;GO:0031315;GO:0009749;GO:0005874;GO:0007399;GO:0042995;GO:0015630	-
mmu-miR-6992-5p	ENSMUST00000061174	174	2914235	3254	ENSMUSG00000050132	Sarm1;sterile alpha and HEAT/Armadillo motif containing 1 [Source:MGI Symbol;Acc:MGI:2136419]	GO:0045087;GO:0042981;GO:0048814;GO:1901214;GO:0030154;GO:0007165;GO:0030425;GO:0005739;GO:0030424;GO:0005515;GO:0030054;GO:0005737;GO:0002376;GO:0045202;GO:0031315;GO:0009749;GO:0005874;GO:0007399;GO:0042995;GO:0015630	-
mmu-miR-6992-5p	ENSMUST00000045923	185	3017195	2403	ENSMUSG00000040699	Limd2;LIM domain containing 2 [Source:MGI Symbol;Acc:MGI:1915053]	GO:0005575;GO:0046872;GO:0005634;GO:0003674;GO:0008270;GO:0005737;GO:0008150	-
mmu-miR-6992-5p	ENSMUST00000144398	155	3017637	1202	ENSMUSG00000110170	St6galnac2;ST6 (alpha-N-acetyl-neuraminyl-2,3-beta-galactosyl-1,3)-N-acetylgalactosaminide alpha-2,6-sialyltransferase 2 [Source:MGI Symbol;Acc:MGI:107553]	-	-
mmu-miR-6992-5p	ENSMUST00000136523	151	3017773	266	ENSMUSG00000005043	Sgsh;N-sulfoglucosamine sulfohydrolase (sulfamidase) [Source:MGI Symbol;Acc:MGI:1350341]	GO:0030200;GO:0005764;GO:0070062;GO:0008152;GO:0006027;GO:0003824;GO:0016250;GO:0008484;GO:0030201;GO:0016787;GO:0005515	K01565:ko04142,ko00531
mmu-miR-6992-5p	ENSMUST00000005173	151	3017774	382	ENSMUSG00000005043	Sgsh;N-sulfoglucosamine sulfohydrolase (sulfamidase) [Source:MGI Symbol;Acc:MGI:1350341]	GO:0030200;GO:0005764;GO:0070062;GO:0008152;GO:0006027;GO:0003824;GO:0016250;GO:0008484;GO:0030201;GO:0016787;GO:0005515	K01565:ko04142,ko00531
mmu-miR-6992-5p	ENSMUST00000100172	151	3017775	356	ENSMUSG00000005043	Sgsh;N-sulfoglucosamine sulfohydrolase (sulfamidase) [Source:MGI Symbol;Acc:MGI:1350341]	GO:0030200;GO:0005764;GO:0070062;GO:0008152;GO:0006027;GO:0003824;GO:0016250;GO:0008484;GO:0030201;GO:0016787;GO:0005515	K01565:ko04142,ko00531
mmu-miR-6992-5p	ENSMUST00000124505	161	3018036	3120	ENSMUSG00000020654	Adcy3;adenylate cyclase 3 [Source:MGI Symbol;Acc:MGI:99675]	GO:0007189;GO:0000166;GO:0005516;GO:0016021;GO:0007340;GO:0035556;GO:0008355;GO:0009190;GO:0016829;GO:0046872;GO:0005794;GO:0005515;GO:0006182;GO:0005524;GO:0004016;GO:0050896;GO:0005737;GO:0005929;GO:0007338;GO:0004383;GO:1904322;GO:0008074;GO:0016020;GO:0007608;GO:0042995;GO:0006171;GO:0030317;GO:0016849;GO:0007190;GO:0005886;GO:0005622	K08043:ko04923,ko04913,ko04912,ko04713,ko05200,ko04727,ko04915,ko04976,ko05414,ko04962,ko04022,ko04211,ko04916,ko04740,ko05166,ko04062,ko04914,ko05032,ko04911,ko04925,ko00230,ko04972,ko04918,ko04015,ko04114,ko01522,ko04611,ko04750,ko04540,ko04970,ko04072,ko04213,ko04270,ko04020,ko04921,ko04024,ko04725,ko04971,ko04724,ko04261,ko05110,ko04723
mmu-miR-6992-5p	ENSMUST00000152065	161	3018037	2886	ENSMUSG00000020654	Adcy3;adenylate cyclase 3 [Source:MGI Symbol;Acc:MGI:99675]	GO:0007189;GO:0000166;GO:0005516;GO:0016021;GO:0007340;GO:0035556;GO:0008355;GO:0009190;GO:0016829;GO:0046872;GO:0005794;GO:0005515;GO:0006182;GO:0005524;GO:0004016;GO:0050896;GO:0005737;GO:0005929;GO:0007338;GO:0004383;GO:1904322;GO:0008074;GO:0016020;GO:0007608;GO:0042995;GO:0006171;GO:0030317;GO:0016849;GO:0007190;GO:0005886;GO:0005622	K08043:ko04923,ko04913,ko04912,ko04713,ko05200,ko04727,ko04915,ko04976,ko05414,ko04962,ko04022,ko04211,ko04916,ko04740,ko05166,ko04062,ko04914,ko05032,ko04911,ko04925,ko00230,ko04972,ko04918,ko04015,ko04114,ko01522,ko04611,ko04750,ko04540,ko04970,ko04072,ko04213,ko04270,ko04020,ko04921,ko04024,ko04725,ko04971,ko04724,ko04261,ko05110,ko04723
mmu-miR-6992-5p	ENSMUST00000127756	161	3018038	2828	ENSMUSG00000020654	Adcy3;adenylate cyclase 3 [Source:MGI Symbol;Acc:MGI:99675]	GO:0007189;GO:0000166;GO:0005516;GO:0016021;GO:0007340;GO:0035556;GO:0008355;GO:0009190;GO:0016829;GO:0046872;GO:0005794;GO:0005515;GO:0006182;GO:0005524;GO:0004016;GO:0050896;GO:0005737;GO:0005929;GO:0007338;GO:0004383;GO:1904322;GO:0008074;GO:0016020;GO:0007608;GO:0042995;GO:0006171;GO:0030317;GO:0016849;GO:0007190;GO:0005886;GO:0005622	K08043:ko04923,ko04913,ko04912,ko04713,ko05200,ko04727,ko04915,ko04976,ko05414,ko04962,ko04022,ko04211,ko04916,ko04740,ko05166,ko04062,ko04914,ko05032,ko04911,ko04925,ko00230,ko04972,ko04918,ko04015,ko04114,ko01522,ko04611,ko04750,ko04540,ko04970,ko04072,ko04213,ko04270,ko04020,ko04921,ko04024,ko04725,ko04971,ko04724,ko04261,ko05110,ko04723
mmu-miR-6992-5p	ENSMUST00000020984	161	3018039	2504	ENSMUSG00000020654	Adcy3;adenylate cyclase 3 [Source:MGI Symbol;Acc:MGI:99675]	GO:0007189;GO:0000166;GO:0005516;GO:0016021;GO:0007340;GO:0035556;GO:0008355;GO:0009190;GO:0016829;GO:0046872;GO:0005794;GO:0005515;GO:0006182;GO:0005524;GO:0004016;GO:0050896;GO:0005737;GO:0005929;GO:0007338;GO:0004383;GO:1904322;GO:0008074;GO:0016020;GO:0007608;GO:0042995;GO:0006171;GO:0030317;GO:0016849;GO:0007190;GO:0005886;GO:0005622	K08043:ko04923,ko04913,ko04912,ko04713,ko05200,ko04727,ko04915,ko04976,ko05414,ko04962,ko04022,ko04211,ko04916,ko04740,ko05166,ko04062,ko04914,ko05032,ko04911,ko04925,ko00230,ko04972,ko04918,ko04015,ko04114,ko01522,ko04611,ko04750,ko04540,ko04970,ko04072,ko04213,ko04270,ko04020,ko04921,ko04024,ko04725,ko04971,ko04724,ko04261,ko05110,ko04723
mmu-miR-6992-5p	ENSMUST00000004294	168	2999147	1872	ENSMUSG00000004187	Kifc2;kinesin family member C2 [Source:MGI Symbol;Acc:MGI:109187]	GO:0003774;GO:0008017;GO:0000166;GO:0007018;GO:0005524;GO:0005874;GO:0003777	-
mmu-miR-6992-5p	ENSMUST00000053239	175	2999248	1552	ENSMUSG00000044933	Sstr3;somatostatin receptor 3 [Source:MGI Symbol;Acc:MGI:98329]	GO:0004930;GO:0016021;GO:0060170;GO:0007165;GO:0007218;GO:0007268;GO:0042594;GO:0021549;GO:0007283;GO:0005102;GO:0043005;GO:0097730;GO:0004871;GO:0005737;GO:0005929;GO:0042923;GO:0005887;GO:0071392;GO:0071385;GO:0016020;GO:0030900;GO:0038170;GO:0007187;GO:0007186;GO:0004994;GO:0005886	K04219:ko04080
mmu-miR-6992-5p	ENSMUST00000160424	161	2999388	5448	ENSMUSG00000022416	Cacna1i;calcium channel, voltage-dependent, alpha 1I subunit [Source:MGI Symbol;Acc:MGI:2178051]	GO:0006811;GO:0016021;GO:0005262;GO:0070509;GO:0019228;GO:0045956;GO:0005891;GO:0042391;GO:0060078;GO:0008332;GO:0030431;GO:0005245;GO:0086010;GO:0070588;GO:0006816;GO:0034765;GO:0005216;GO:0016020;GO:0055085;GO:0005248;GO:0030317;GO:0005244;GO:0005886	-
mmu-miR-6992-5p	ENSMUST00000162155	161	2999389	5152	ENSMUSG00000022416	Cacna1i;calcium channel, voltage-dependent, alpha 1I subunit [Source:MGI Symbol;Acc:MGI:2178051]	GO:0006811;GO:0016021;GO:0005262;GO:0070509;GO:0019228;GO:0045956;GO:0005891;GO:0042391;GO:0060078;GO:0008332;GO:0030431;GO:0005245;GO:0086010;GO:0070588;GO:0006816;GO:0034765;GO:0005216;GO:0016020;GO:0055085;GO:0005248;GO:0030317;GO:0005244;GO:0005886	-
mmu-miR-6992-5p	ENSMUST00000023113	162	2999453	1564	ENSMUSG00000022476	Polr3h;polymerase (RNA) III (DNA directed) polypeptide H [Source:MGI Symbol;Acc:MGI:1926179]	GO:0045087;GO:0002376;GO:0005813;GO:0006384;GO:0005666;GO:0043231;GO:0001056;GO:0051607;GO:0005654;GO:0003677;GO:0005634;GO:0006383;GO:0006139;GO:0006351;GO:0003899	K03022:ko00240,ko04623,ko03020,ko00230,ko05169
mmu-miR-6992-5p	ENSMUST00000088931	159	2999617	637	ENSMUSG00000035900	Gramd4;GRAM domain containing 4 [Source:MGI Symbol;Acc:MGI:2676308]	GO:0016020;GO:0005575;GO:0005739;GO:0031966;GO:0016021;GO:0003674;GO:0008150;GO:0006915	-
mmu-miR-6992-5p	ENSMUST00000138134	159	2999618	735	ENSMUSG00000035900	Gramd4;GRAM domain containing 4 [Source:MGI Symbol;Acc:MGI:2676308]	GO:0016020;GO:0005575;GO:0005739;GO:0031966;GO:0016021;GO:0003674;GO:0008150;GO:0006915	-
mmu-miR-6992-5p	ENSMUST00000123349	159	2999619	590	ENSMUSG00000035900	Gramd4;GRAM domain containing 4 [Source:MGI Symbol;Acc:MGI:2676308]	GO:0016020;GO:0005575;GO:0005739;GO:0031966;GO:0016021;GO:0003674;GO:0008150;GO:0006915	-
mmu-miR-6992-5p	ENSMUST00000100203	167	2999948	1752	ENSMUSG00000023026	Dip2b;disco interacting protein 2 homolog B [Source:MGI Symbol;Acc:MGI:2145977]	GO:0016020;GO:0070062;GO:0008152;GO:0003824;GO:0005634;GO:0003674;GO:0005737;GO:0008150	-
mmu-miR-6992-5p	ENSMUST00000023768	167	2999949	968	ENSMUSG00000023026	Dip2b;disco interacting protein 2 homolog B [Source:MGI Symbol;Acc:MGI:2145977]	GO:0016020;GO:0070062;GO:0008152;GO:0003824;GO:0005634;GO:0003674;GO:0005737;GO:0008150	-
mmu-miR-6992-5p	ENSMUST00000108971	167	2999950	965	ENSMUSG00000023026	Dip2b;disco interacting protein 2 homolog B [Source:MGI Symbol;Acc:MGI:2145977]	GO:0016020;GO:0070062;GO:0008152;GO:0003824;GO:0005634;GO:0003674;GO:0005737;GO:0008150	-
mmu-miR-6992-5p	ENSMUST00000170884	155	3000097	143	ENSMUSG00000001280	Sp1;trans-acting transcription factor 1 [Source:MGI Symbol;Acc:MGI:98372]	GO:0060136;GO:0001503;GO:0000977;GO:0008134;GO:0045944;GO:0001701;GO:0043425;GO:0003676;GO:0008022;GO:0001046;GO:0042826;GO:0030219;GO:0043923;GO:0043565;GO:0046872;GO:0044212;GO:0042803;GO:0005634;GO:0005515;GO:0035035;GO:0006355;GO:0006351;GO:0048706;GO:0035326;GO:0045893;GO:0005737;GO:0042789;GO:0000987;GO:1904828;GO:0003677;GO:0005654;GO:0003700;GO:0001077;GO:0032993;GO:0000982;GO:0001829;GO:…	K04684:ko05224,ko01522,ko05231,ko04350,ko05016,ko04915,ko05202
mmu-miR-6992-5p	ENSMUST00000165924	155	3000098	197	ENSMUSG00000001280	Sp1;trans-acting transcription factor 1 [Source:MGI Symbol;Acc:MGI:98372]	GO:0060136;GO:0001503;GO:0000977;GO:0008134;GO:0045944;GO:0001701;GO:0043425;GO:0003676;GO:0008022;GO:0001046;GO:0042826;GO:0030219;GO:0043923;GO:0043565;GO:0046872;GO:0044212;GO:0042803;GO:0005634;GO:0005515;GO:0035035;GO:0006355;GO:0006351;GO:0048706;GO:0035326;GO:0045893;GO:0005737;GO:0042789;GO:0000987;GO:1904828;GO:0003677;GO:0005654;GO:0003700;GO:0001077;GO:0032993;GO:0000982;GO:0001829;GO:…	K04684:ko05224,ko01522,ko05231,ko04350,ko05016,ko04915,ko05202
mmu-miR-6992-5p	ENSMUST00000163709	155	3000099	192	ENSMUSG00000001280	Sp1;trans-acting transcription factor 1 [Source:MGI Symbol;Acc:MGI:98372]	GO:0060136;GO:0001503;GO:0000977;GO:0008134;GO:0045944;GO:0001701;GO:0043425;GO:0003676;GO:0008022;GO:0001046;GO:0042826;GO:0030219;GO:0043923;GO:0043565;GO:0046872;GO:0044212;GO:0042803;GO:0005634;GO:0005515;GO:0035035;GO:0006355;GO:0006351;GO:0048706;GO:0035326;GO:0045893;GO:0005737;GO:0042789;GO:0000987;GO:1904828;GO:0003677;GO:0005654;GO:0003700;GO:0001077;GO:0032993;GO:0000982;GO:0001829;GO:…	K04684:ko05224,ko01522,ko05231,ko04350,ko05016,ko04915,ko05202
mmu-miR-6992-5p	ENSMUST00000001326	155	3000100	145	ENSMUSG00000001280	Sp1;trans-acting transcription factor 1 [Source:MGI Symbol;Acc:MGI:98372]	GO:0060136;GO:0001503;GO:0000977;GO:0008134;GO:0045944;GO:0001701;GO:0043425;GO:0003676;GO:0008022;GO:0001046;GO:0042826;GO:0030219;GO:0043923;GO:0043565;GO:0046872;GO:0044212;GO:0042803;GO:0005634;GO:0005515;GO:0035035;GO:0006355;GO:0006351;GO:0048706;GO:0035326;GO:0045893;GO:0005737;GO:0042789;GO:0000987;GO:1904828;GO:0003677;GO:0005654;GO:0003700;GO:0001077;GO:0032993;GO:0000982;GO:0001829;GO:…	K04684:ko05224,ko01522,ko05231,ko04350,ko05016,ko04915,ko05202
mmu-miR-6992-5p	ENSMUST00000165837	155	3000101	191	ENSMUSG00000001280	Sp1;trans-acting transcription factor 1 [Source:MGI Symbol;Acc:MGI:98372]	GO:0060136;GO:0001503;GO:0000977;GO:0008134;GO:0045944;GO:0001701;GO:0043425;GO:0003676;GO:0008022;GO:0001046;GO:0042826;GO:0030219;GO:0043923;GO:0043565;GO:0046872;GO:0044212;GO:0042803;GO:0005634;GO:0005515;GO:0035035;GO:0006355;GO:0006351;GO:0048706;GO:0035326;GO:0045893;GO:0005737;GO:0042789;GO:0000987;GO:1904828;GO:0003677;GO:0005654;GO:0003700;GO:0001077;GO:0032993;GO:0000982;GO:0001829;GO:…	K04684:ko05224,ko01522,ko05231,ko04350,ko05016,ko04915,ko05202
mmu-miR-6992-5p	ENSMUST00000169619	155	3000102	249	ENSMUSG00000001280	Sp1;trans-acting transcription factor 1 [Source:MGI Symbol;Acc:MGI:98372]	GO:0060136;GO:0001503;GO:0000977;GO:0008134;GO:0045944;GO:0001701;GO:0043425;GO:0003676;GO:0008022;GO:0001046;GO:0042826;GO:0030219;GO:0043923;GO:0043565;GO:0046872;GO:0044212;GO:0042803;GO:0005634;GO:0005515;GO:0035035;GO:0006355;GO:0006351;GO:0048706;GO:0035326;GO:0045893;GO:0005737;GO:0042789;GO:0000987;GO:1904828;GO:0003677;GO:0005654;GO:0003700;GO:0001077;GO:0032993;GO:0000982;GO:0001829;GO:…	K04684:ko05224,ko01522,ko05231,ko04350,ko05016,ko04915,ko05202
mmu-miR-6992-5p	ENSMUST00000168802	155	3000103	286	ENSMUSG00000001280	Sp1;trans-acting transcription factor 1 [Source:MGI Symbol;Acc:MGI:98372]	GO:0060136;GO:0001503;GO:0000977;GO:0008134;GO:0045944;GO:0001701;GO:0043425;GO:0003676;GO:0008022;GO:0001046;GO:0042826;GO:0030219;GO:0043923;GO:0043565;GO:0046872;GO:0044212;GO:0042803;GO:0005634;GO:0005515;GO:0035035;GO:0006355;GO:0006351;GO:0048706;GO:0035326;GO:0045893;GO:0005737;GO:0042789;GO:0000987;GO:1904828;GO:0003677;GO:0005654;GO:0003700;GO:0001077;GO:0032993;GO:0000982;GO:0001829;GO:…	K04684:ko05224,ko01522,ko05231,ko04350,ko05016,ko04915,ko05202
mmu-miR-6992-5p	ENSMUST00000064635	172	3000314	1475	ENSMUSG00000022544	Eef2kmt;eukaryotic elongation factor 2 lysine methyltransferase [Source:MGI Symbol;Acc:MGI:1917761]	GO:0005575;GO:0018023;GO:0016740;GO:0032259;GO:0005737;GO:0016279;GO:0008168	-
mmu-miR-6992-5p	ENSMUST00000167778	170	3000665	2891	ENSMUSG00000000884	Gnb1l;guanine nucleotide binding protein (G protein), beta polypeptide 1-like [Source:MGI Symbol;Acc:MGI:1338057]	GO:0003674;GO:0005737;GO:0035176	-
mmu-miR-6992-5p	ENSMUST00000000904	170	3000668	2970	ENSMUSG00000000884	Gnb1l;guanine nucleotide binding protein (G protein), beta polypeptide 1-like [Source:MGI Symbol;Acc:MGI:1338057]	GO:0003674;GO:0005737;GO:0035176	-
mmu-miR-6992-5p	ENSMUST00000090086	170	3000669	2871	ENSMUSG00000000884	Gnb1l;guanine nucleotide binding protein (G protein), beta polypeptide 1-like [Source:MGI Symbol;Acc:MGI:1338057]	GO:0003674;GO:0005737;GO:0035176	-
mmu-miR-6992-5p	ENSMUST00000115601	170	3000670	2829	ENSMUSG00000000884	Gnb1l;guanine nucleotide binding protein (G protein), beta polypeptide 1-like [Source:MGI Symbol;Acc:MGI:1338057]	GO:0003674;GO:0005737;GO:0035176	-
mmu-miR-6992-5p	ENSMUST00000187377	157	3163948	140	ENSMUSG00000041730	Prrxl1;paired related homeobox protein-like 1 [Source:MGI Symbol;Acc:MGI:2148204]	GO:0016048;GO:0043565;GO:0021516;GO:0030182;GO:0050954;GO:0007411;GO:0007275;GO:0003677;GO:0005634;GO:0003700;GO:0006355;GO:0006351;GO:0007409;GO:0001764;GO:0021559;GO:0009593;GO:0007399	-
mmu-miR-6992-5p	ENSMUST00000189022	157	3163949	139	ENSMUSG00000041730	Prrxl1;paired related homeobox protein-like 1 [Source:MGI Symbol;Acc:MGI:2148204]	GO:0016048;GO:0043565;GO:0021516;GO:0030182;GO:0050954;GO:0007411;GO:0007275;GO:0003677;GO:0005634;GO:0003700;GO:0006355;GO:0006351;GO:0007409;GO:0001764;GO:0021559;GO:0009593;GO:0007399	-
mmu-miR-6992-5p	ENSMUST00000186452	157	3163950	192	ENSMUSG00000041730	Prrxl1;paired related homeobox protein-like 1 [Source:MGI Symbol;Acc:MGI:2148204]	GO:0016048;GO:0043565;GO:0021516;GO:0030182;GO:0050954;GO:0007411;GO:0007275;GO:0003677;GO:0005634;GO:0003700;GO:0006355;GO:0006351;GO:0007409;GO:0001764;GO:0021559;GO:0009593;GO:0007399	-
mmu-miR-6992-5p	ENSMUST00000068938	157	3163951	79	ENSMUSG00000041730	Prrxl1;paired related homeobox protein-like 1 [Source:MGI Symbol;Acc:MGI:2148204]	GO:0016048;GO:0043565;GO:0021516;GO:0030182;GO:0050954;GO:0007411;GO:0007275;GO:0003677;GO:0005634;GO:0003700;GO:0006355;GO:0006351;GO:0007409;GO:0001764;GO:0021559;GO:0009593;GO:0007399	-
mmu-miR-6992-5p	ENSMUST00000089752	160	3164440	490	ENSMUSG00000053754	Chd8;chromodomain helicase DNA binding protein 8 [Source:MGI Symbol;Acc:MGI:1915022]	GO:0016817;GO:0045944;GO:0032508;GO:0001701;GO:0000122;GO:0000166;GO:0016055;GO:0007420;GO:0045892;GO:0071339;GO:0042393;GO:0030178;GO:0002039;GO:0016569;GO:0008013;GO:0005634;GO:0005515;GO:0048565;GO:0008094;GO:0005524;GO:0006355;GO:0006351;GO:0043044;GO:0045893;GO:0045945;GO:0043066;GO:0035064;GO:0070016;GO:0005654;GO:0003677;GO:0016787;GO:0003682;GO:0090090;GO:0043234;GO:0004386;GO:2000270;GO:…	K04494:ko04310
mmu-miR-6992-5p	ENSMUST00000200169	160	3164441	752	ENSMUSG00000053754	Chd8;chromodomain helicase DNA binding protein 8 [Source:MGI Symbol;Acc:MGI:1915022]	GO:0016817;GO:0045944;GO:0032508;GO:0001701;GO:0000122;GO:0000166;GO:0016055;GO:0007420;GO:0045892;GO:0071339;GO:0042393;GO:0030178;GO:0002039;GO:0016569;GO:0008013;GO:0005634;GO:0005515;GO:0048565;GO:0008094;GO:0005524;GO:0006355;GO:0006351;GO:0043044;GO:0045893;GO:0045945;GO:0043066;GO:0035064;GO:0070016;GO:0005654;GO:0003677;GO:0016787;GO:0003682;GO:0090090;GO:0043234;GO:0004386;GO:2000270;GO:…	K04494:ko04310
mmu-miR-6992-5p	ENSMUST00000039135	161	3165155	9931	ENSMUSG00000044447	Dock5;dedicator of cytokinesis 5 [Source:MGI Symbol;Acc:MGI:2652871]	GO:0005829;GO:0010634;GO:0016020;GO:0005085;GO:0007264;GO:0043547;GO:1904754;GO:1904694;GO:0005886;GO:1900026;GO:0005737	-
mmu-miR-6992-5p	ENSMUST00000161991	163	3165390	1531	ENSMUSG00000033083	Tbc1d4;TBC1 domain family, member 4 [Source:MGI Symbol;Acc:MGI:2429660]	GO:0005096;GO:0005829;GO:0070062;GO:0031339;GO:0043547;GO:0032869;GO:0016192;GO:0031982	-
mmu-miR-6992-5p	ENSMUST00000159951	163	3165391	96	ENSMUSG00000033083	Tbc1d4;TBC1 domain family, member 4 [Source:MGI Symbol;Acc:MGI:2429660]	GO:0005096;GO:0005829;GO:0070062;GO:0031339;GO:0043547;GO:0032869;GO:0016192;GO:0031982	-
mmu-miR-6992-5p	ENSMUST00000162617	163	3165392	984	ENSMUSG00000033083	Tbc1d4;TBC1 domain family, member 4 [Source:MGI Symbol;Acc:MGI:2429660]	GO:0005096;GO:0005829;GO:0070062;GO:0031339;GO:0043547;GO:0032869;GO:0016192;GO:0031982	-
mmu-miR-6992-5p	ENSMUST00000100340	163	3165394	1689	ENSMUSG00000033083	Tbc1d4;TBC1 domain family, member 4 [Source:MGI Symbol;Acc:MGI:2429660]	GO:0005096;GO:0005829;GO:0070062;GO:0031339;GO:0043547;GO:0032869;GO:0016192;GO:0031982	-
mmu-miR-6992-5p	ENSMUST00000100322	170	3165437	457	ENSMUSG00000075478	Slitrk1;SLIT and NTRK-like family, member 1 [Source:MGI Symbol;Acc:MGI:2679446]	GO:0016020;GO:0045202;GO:0007416;GO:0051965;GO:0005576;GO:0016021;GO:0030054;GO:0035264;GO:0050772;GO:0042592;GO:0030534;GO:0007409;GO:0003674;GO:0007399	-
mmu-miR-6992-5p	ENSMUST00000026635	155	3165472	1781	ENSMUSG00000025555	Farp1;FERM, RhoGEF (Arhgef) and pleckstrin domain protein 1 (chondrocyte-derived) [Source:MGI Symbol;Acc:MGI:2446173]	GO:0005085;GO:0043197;GO:0048813;GO:0048365;GO:0030425;GO:0043547;GO:0030054;GO:0043005;GO:0005856;GO:0005737;GO:0045202;GO:0030676;GO:0007416;GO:0007275;GO:0008092;GO:0005089;GO:0019898;GO:0005829;GO:0016020;GO:0042995;GO:0035023;GO:0010923;GO:0005886;GO:0030175;GO:0031234	-
mmu-miR-6992-5p	ENSMUST00000058845	168	3165679	180	ENSMUSG00000045763	Basp1;brain abundant, membrane attached signal protein 1 [Source:MGI Symbol;Acc:MGI:1917600]	GO:0016020;GO:0042995;GO:0070062;GO:0044212;GO:0072112;GO:0008180;GO:0005634;GO:0030054;GO:0019904;GO:0005515;GO:0003714;GO:0021762;GO:0045892;GO:0030426;GO:0005886;GO:0016607;GO:0005737;GO:0031982	-
mmu-miR-6992-5p	ENSMUST00000102735	166	2419237	360	ENSMUSG00000026904	Slc4a10;solute carrier family 4, sodium bicarbonate cotransporter-like, member 10 [Source:MGI Symbol;Acc:MGI:2150150]	GO:0006811;GO:0098656;GO:0008509;GO:0006885;GO:0009416;GO:0006486;GO:0016021;GO:0006814;GO:0015297;GO:0051453;GO:0015301;GO:0015698;GO:0005452;GO:0006810;GO:0030641;GO:0097441;GO:0009791;GO:0043025;GO:0015701;GO:0005887;GO:0016323;GO:0021860;GO:0035264;GO:0015293;GO:0097442;GO:0016020;GO:0035641;GO:0006820;GO:0048854;GO:0005215;GO:0005886;GO:0097440;GO:1902600	-
mmu-miR-6992-5p	ENSMUST00000054484	166	2419238	237	ENSMUSG00000026904	Slc4a10;solute carrier family 4, sodium bicarbonate cotransporter-like, member 10 [Source:MGI Symbol;Acc:MGI:2150150]	GO:0006811;GO:0098656;GO:0008509;GO:0006885;GO:0009416;GO:0006486;GO:0016021;GO:0006814;GO:0015297;GO:0051453;GO:0015301;GO:0015698;GO:0005452;GO:0006810;GO:0030641;GO:0097441;GO:0009791;GO:0043025;GO:0015701;GO:0005887;GO:0016323;GO:0021860;GO:0035264;GO:0015293;GO:0097442;GO:0016020;GO:0035641;GO:0006820;GO:0048854;GO:0005215;GO:0005886;GO:0097440;GO:1902600	-
mmu-miR-6992-5p	ENSMUST00000112480	166	2419239	177	ENSMUSG00000026904	Slc4a10;solute carrier family 4, sodium bicarbonate cotransporter-like, member 10 [Source:MGI Symbol;Acc:MGI:2150150]	GO:0006811;GO:0098656;GO:0008509;GO:0006885;GO:0009416;GO:0006486;GO:0016021;GO:0006814;GO:0015297;GO:0051453;GO:0015301;GO:0015698;GO:0005452;GO:0006810;GO:0030641;GO:0097441;GO:0009791;GO:0043025;GO:0015701;GO:0005887;GO:0016323;GO:0021860;GO:0035264;GO:0015293;GO:0097442;GO:0016020;GO:0035641;GO:0006820;GO:0048854;GO:0005215;GO:0005886;GO:0097440;GO:1902600	-
mmu-miR-6992-5p	ENSMUST00000111830	160	2419559	567	ENSMUSG00000027016	Zfp385b;zinc finger protein 385B [Source:MGI Symbol;Acc:MGI:2444734]	GO:0002039;GO:0003723;GO:0046872;GO:0001650;GO:0003676;GO:0005634;GO:0072332;GO:0008270;GO:0006915	-
mmu-miR-6992-5p	ENSMUST00000171063	160	2419560	593	ENSMUSG00000027016	Zfp385b;zinc finger protein 385B [Source:MGI Symbol;Acc:MGI:2444734]	GO:0002039;GO:0003723;GO:0046872;GO:0001650;GO:0003676;GO:0005634;GO:0072332;GO:0008270;GO:0006915	-
mmu-miR-6992-5p	ENSMUST00000090766	160	2419561	665	ENSMUSG00000027016	Zfp385b;zinc finger protein 385B [Source:MGI Symbol;Acc:MGI:2444734]	GO:0002039;GO:0003723;GO:0046872;GO:0001650;GO:0003676;GO:0005634;GO:0072332;GO:0008270;GO:0006915	-
mmu-miR-6992-5p	ENSMUST00000111831	160	2419562	1125	ENSMUSG00000027016	Zfp385b;zinc finger protein 385B [Source:MGI Symbol;Acc:MGI:2444734]	GO:0002039;GO:0003723;GO:0046872;GO:0001650;GO:0003676;GO:0005634;GO:0072332;GO:0008270;GO:0006915	-
mmu-miR-6992-5p	ENSMUST00000035987	172	3281262	2930	ENSMUSG00000042724	Map3k9;mitogen-activated protein kinase kinase kinase 9 [Source:MGI Symbol;Acc:MGI:2449952]	GO:0004674;GO:0016310;GO:0016301;GO:0000166;GO:0006468;GO:0007257;GO:0043065;GO:0008219;GO:0006355;GO:0005524;GO:0006351;GO:0046777;GO:0004709;GO:0004706;GO:0005737;GO:0016740;GO:0004672;GO:0007256;GO:0006915;GO:0000186	K04417:ko04013
mmu-miR-6992-5p	ENSMUST00000222322	172	3281263	2698	ENSMUSG00000042724	Map3k9;mitogen-activated protein kinase kinase kinase 9 [Source:MGI Symbol;Acc:MGI:2449952]	GO:0004674;GO:0016310;GO:0016301;GO:0000166;GO:0006468;GO:0007257;GO:0043065;GO:0008219;GO:0006355;GO:0005524;GO:0006351;GO:0046777;GO:0004709;GO:0004706;GO:0005737;GO:0016740;GO:0004672;GO:0007256;GO:0006915;GO:0000186	K04417:ko04013
mmu-miR-6992-5p	ENSMUST00000223554	156	3281737	3477	ENSMUSG00000041702	Btbd7;BTB (POZ) domain containing 7 [Source:MGI Symbol;Acc:MGI:1917858]	GO:0003674;GO:0060693;GO:0007275;GO:0005634	-
mmu-miR-6992-5p	ENSMUST00000045652	156	3281738	3196	ENSMUSG00000041702	Btbd7;BTB (POZ) domain containing 7 [Source:MGI Symbol;Acc:MGI:1917858]	GO:0003674;GO:0060693;GO:0007275;GO:0005634	-
mmu-miR-6992-5p	ENSMUST00000018851	173	3281948	3931	ENSMUSG00000018707	Dync1h1;dynein cytoplasmic 1 heavy chain 1 [Source:MGI Symbol;Acc:MGI:103147]	GO:0051959;GO:0000166;GO:0033962;GO:0008569;GO:0005813;GO:0016887;GO:0003341;GO:0006810;GO:0031012;GO:0005515;GO:0007018;GO:0034063;GO:0005524;GO:0005856;GO:0005737;GO:0003774;GO:0070062;GO:0060236;GO:0005868;GO:0051293;GO:0005874;GO:0003777;GO:0016020;GO:0030286;GO:0003723;GO:0030175	K10413:ko04962,ko05132,ko04145
mmu-miR-6992-5p	ENSMUST00000043716	159	3281967	832	ENSMUSG00000021276	Cinp;cyclin-dependent kinase 2 interacting protein [Source:MGI Symbol;Acc:MGI:1914486]	GO:0006260;GO:0007049;GO:0005575;GO:0006281;GO:0051301;GO:0005634;GO:0006974;GO:0003674;GO:0008150	-
mmu-miR-6992-5p	ENSMUST00000220607	159	3281968	934	ENSMUSG00000021276	Cinp;cyclin-dependent kinase 2 interacting protein [Source:MGI Symbol;Acc:MGI:1914486]	GO:0006260;GO:0007049;GO:0005575;GO:0006281;GO:0051301;GO:0005634;GO:0006974;GO:0003674;GO:0008150	-
mmu-miR-6992-5p	ENSMUST00000221182	159	3281969	615	ENSMUSG00000021276	Cinp;cyclin-dependent kinase 2 interacting protein [Source:MGI Symbol;Acc:MGI:1914486]	GO:0006260;GO:0007049;GO:0005575;GO:0006281;GO:0051301;GO:0005634;GO:0006974;GO:0003674;GO:0008150	-
mmu-miR-6992-5p	ENSMUST00000041965	155	3281992	3353	ENSMUSG00000021279	Cdc42bpb;CDC42 binding protein kinase beta [Source:MGI Symbol;Acc:MGI:2136459]	GO:0004674;GO:0016310;GO:0017048;GO:0016301;GO:0042641;GO:0000166;GO:0006468;GO:0035556;GO:0000287;GO:0005911;GO:0046872;GO:0030054;GO:0005515;GO:0005524;GO:0030036;GO:0031032;GO:0005737;GO:0031532;GO:0070062;GO:0016740;GO:0016477;GO:0004672;GO:0016020;GO:0031252;GO:0005886	-
mmu-miR-6992-5p	ENSMUST00000139064	168	3282605	459	ENSMUSG00000009734	Pou6f2;POU domain, class 6, transcription factor 2 [Source:MGI Symbol;Acc:MGI:2443631]	GO:0006366;GO:0007275;GO:0005634;GO:0003677;GO:0003700;GO:0006355;GO:0006351	-
mmu-miR-6992-5p	ENSMUST00000175703	168	3282606	459	ENSMUSG00000009734	Pou6f2;POU domain, class 6, transcription factor 2 [Source:MGI Symbol;Acc:MGI:2443631]	GO:0006366;GO:0007275;GO:0005634;GO:0003677;GO:0003700;GO:0006355;GO:0006351	-
mmu-miR-6992-5p	ENSMUST00000222464	169	3282640	1265	ENSMUSG00000021319	Sfrp4;secreted frizzled-related protein 4 [Source:MGI Symbol;Acc:MGI:892010]	GO:0002092;GO:0090263;GO:0045606;GO:0060349;GO:0030154;GO:0005615;GO:0016055;GO:0009986;GO:0043065;GO:2000119;GO:0030510;GO:1902174;GO:0005634;GO:0005737;GO:0007275;GO:0043433;GO:0090090;GO:0055062;GO:2000051;GO:0008285;GO:0005576;GO:0010628;GO:0017147	K02185:ko04310
mmu-miR-6992-5p	ENSMUST00000219368	177	2877689	2169	ENSMUSG00000020250	Txnrd1;thioredoxin reductase 1 [Source:MGI Symbol;Acc:MGI:1354175]	GO:0045454;GO:0005829;GO:0004791;GO:0070062;GO:0005739;GO:0008283;GO:0001650;GO:0098869;GO:0016668;GO:0016491;GO:0005654;GO:0055114;GO:0005634;GO:0007369;GO:0000305;GO:0005737;GO:0050660;GO:0001707	-
mmu-miR-6992-5p	ENSMUST00000020484	177	2877690	1872	ENSMUSG00000020250	Txnrd1;thioredoxin reductase 1 [Source:MGI Symbol;Acc:MGI:1354175]	GO:0045454;GO:0005829;GO:0004791;GO:0070062;GO:0005739;GO:0008283;GO:0001650;GO:0098869;GO:0016668;GO:0016491;GO:0005654;GO:0055114;GO:0005634;GO:0007369;GO:0000305;GO:0005737;GO:0050660;GO:0001707	-
mmu-miR-6992-5p	ENSMUST00000219962	177	2877691	1951	ENSMUSG00000020250	Txnrd1;thioredoxin reductase 1 [Source:MGI Symbol;Acc:MGI:1354175]	GO:0045454;GO:0005829;GO:0004791;GO:0070062;GO:0005739;GO:0008283;GO:0001650;GO:0098869;GO:0016668;GO:0016491;GO:0005654;GO:0055114;GO:0005634;GO:0007369;GO:0000305;GO:0005737;GO:0050660;GO:0001707	-
mmu-miR-6992-5p	ENSMUST00000219442	177	2877693	2080	ENSMUSG00000020250	Txnrd1;thioredoxin reductase 1 [Source:MGI Symbol;Acc:MGI:1354175]	GO:0045454;GO:0005829;GO:0004791;GO:0070062;GO:0005739;GO:0008283;GO:0001650;GO:0098869;GO:0016668;GO:0016491;GO:0005654;GO:0055114;GO:0005634;GO:0007369;GO:0000305;GO:0005737;GO:0050660;GO:0001707	-
mmu-miR-6992-5p	ENSMUST00000053484	171	2877997	3185	ENSMUSG00000036499	Eea1;early endosome antigen 1 [Source:MGI Symbol;Acc:MGI:2442192]	GO:0006897;GO:0003676;GO:0006906;GO:0055037;GO:0046872;GO:0031410;GO:0005769;GO:0042803;GO:0019897;GO:0005515;GO:0005737;GO:0031901;GO:0070062;GO:0044308;GO:0005768;GO:0030742;GO:0005969;GO:0005829;GO:0016020;GO:0039694;GO:0005545	K12478:ko04144,ko05152,ko04145
mmu-miR-6992-5p	ENSMUST00000026433	169	2878542	2195	ENSMUSG00000025369	Smarcc2;SWI/SNF related, matrix associated, actin dependent regulator of chromatin, subfamily c, member 2 [Source:MGI Symbol;Acc:MGI:1915344]	GO:0071565;GO:0006338;GO:0000122;GO:0045892;GO:0016569;GO:0005634;GO:0005515;GO:0006355;GO:0006351;GO:0043044;GO:0045893;GO:0006337;GO:0016514;GO:0005654;GO:0003677;GO:0003682;GO:0071564;GO:0090544;GO:0031492;GO:0043234;GO:0007399;GO:0006357;GO:0000790;GO:0021882;GO:0000978;GO:0000980;GO:0017053	-
mmu-miR-6992-5p	ENSMUST00000099131	169	2878543	2274	ENSMUSG00000025369	Smarcc2;SWI/SNF related, matrix associated, actin dependent regulator of chromatin, subfamily c, member 2 [Source:MGI Symbol;Acc:MGI:1915344]	GO:0071565;GO:0006338;GO:0000122;GO:0045892;GO:0016569;GO:0005634;GO:0005515;GO:0006355;GO:0006351;GO:0043044;GO:0045893;GO:0006337;GO:0016514;GO:0005654;GO:0003677;GO:0003682;GO:0071564;GO:0090544;GO:0031492;GO:0043234;GO:0007399;GO:0006357;GO:0000790;GO:0021882;GO:0000978;GO:0000980;GO:0017053	-
mmu-miR-6992-5p	ENSMUST00000105235	169	2878544	2168	ENSMUSG00000025369	Smarcc2;SWI/SNF related, matrix associated, actin dependent regulator of chromatin, subfamily c, member 2 [Source:MGI Symbol;Acc:MGI:1915344]	GO:0071565;GO:0006338;GO:0000122;GO:0045892;GO:0016569;GO:0005634;GO:0005515;GO:0006355;GO:0006351;GO:0043044;GO:0045893;GO:0006337;GO:0016514;GO:0005654;GO:0003677;GO:0003682;GO:0071564;GO:0090544;GO:0031492;GO:0043234;GO:0007399;GO:0006357;GO:0000790;GO:0021882;GO:0000978;GO:0000980;GO:0017053	-
mmu-miR-6992-5p	ENSMUST00000011400	180	2879436	4929	ENSMUSG00000011256	Adam19;a disintegrin and metallopeptidase domain 19 (meltrin beta) [Source:MGI Symbol;Acc:MGI:105377]	GO:0016020;GO:0017124;GO:0006508;GO:0007507;GO:0046872;GO:0008237;GO:0005794;GO:0016021;GO:0016787;GO:0005515;GO:0008233;GO:0004222;GO:0006509;GO:0007229	-
mmu-miR-6992-5p	ENSMUST00000214541	173	2879557	3103	ENSMUSG00000063386	Olfr1387;olfactory receptor 1387 [Source:MGI Symbol;Acc:MGI:3031221]	GO:0016020;GO:0007608;GO:0050911;GO:0004930;GO:0016021;GO:0007165;GO:0007186;GO:0005886;GO:0004984;GO:0050896;GO:0004871	K04257:ko04740
mmu-miR-6992-5p	ENSMUST00000063650	166	2997492	3464	ENSMUSG00000039137	Whrn;whirlin [Source:MGI Symbol;Acc:MGI:2682003]	GO:0060122;GO:1990075;GO:0021694;GO:0030426;GO:0001895;GO:1990227;GO:0042803;GO:0002142;GO:0005515;GO:0005884;GO:0050953;GO:0032420;GO:0005737;GO:0005929;GO:0002141;GO:0036064;GO:0046982;GO:1990696;GO:0001917;GO:0042995;GO:0032426;GO:0032421;GO:0032391;GO:0045184;GO:0060088;GO:0010628;GO:0007605	-
mmu-miR-6992-5p	ENSMUST00000084510	166	2997493	3497	ENSMUSG00000039137	Whrn;whirlin [Source:MGI Symbol;Acc:MGI:2682003]	GO:0060122;GO:1990075;GO:0021694;GO:0030426;GO:0001895;GO:1990227;GO:0042803;GO:0002142;GO:0005515;GO:0005884;GO:0050953;GO:0032420;GO:0005737;GO:0005929;GO:0002141;GO:0036064;GO:0046982;GO:1990696;GO:0001917;GO:0042995;GO:0032426;GO:0032421;GO:0032391;GO:0045184;GO:0060088;GO:0010628;GO:0007605	-
mmu-miR-6992-5p	ENSMUST00000095037	166	2997494	1867	ENSMUSG00000039137	Whrn;whirlin [Source:MGI Symbol;Acc:MGI:2682003]	GO:0060122;GO:1990075;GO:0021694;GO:0030426;GO:0001895;GO:1990227;GO:0042803;GO:0002142;GO:0005515;GO:0005884;GO:0050953;GO:0032420;GO:0005737;GO:0005929;GO:0002141;GO:0036064;GO:0046982;GO:1990696;GO:0001917;GO:0042995;GO:0032426;GO:0032421;GO:0032391;GO:0045184;GO:0060088;GO:0010628;GO:0007605	-
mmu-miR-6992-5p	ENSMUST00000095038	166	2997495	2113	ENSMUSG00000039137	Whrn;whirlin [Source:MGI Symbol;Acc:MGI:2682003]	GO:0060122;GO:1990075;GO:0021694;GO:0030426;GO:0001895;GO:1990227;GO:0042803;GO:0002142;GO:0005515;GO:0005884;GO:0050953;GO:0032420;GO:0005737;GO:0005929;GO:0002141;GO:0036064;GO:0046982;GO:1990696;GO:0001917;GO:0042995;GO:0032426;GO:0032421;GO:0032391;GO:0045184;GO:0060088;GO:0010628;GO:0007605	-
mmu-miR-6992-5p	ENSMUST00000102867	166	2997496	3461	ENSMUSG00000039137	Whrn;whirlin [Source:MGI Symbol;Acc:MGI:2682003]	GO:0060122;GO:1990075;GO:0021694;GO:0030426;GO:0001895;GO:1990227;GO:0042803;GO:0002142;GO:0005515;GO:0005884;GO:0050953;GO:0032420;GO:0005737;GO:0005929;GO:0002141;GO:0036064;GO:0046982;GO:1990696;GO:0001917;GO:0042995;GO:0032426;GO:0032421;GO:0032391;GO:0045184;GO:0060088;GO:0010628;GO:0007605	-
mmu-miR-6992-5p	ENSMUST00000107393	166	2997497	3476	ENSMUSG00000039137	Whrn;whirlin [Source:MGI Symbol;Acc:MGI:2682003]	GO:0060122;GO:1990075;GO:0021694;GO:0030426;GO:0001895;GO:1990227;GO:0042803;GO:0002142;GO:0005515;GO:0005884;GO:0050953;GO:0032420;GO:0005737;GO:0005929;GO:0002141;GO:0036064;GO:0046982;GO:1990696;GO:0001917;GO:0042995;GO:0032426;GO:0032421;GO:0032391;GO:0045184;GO:0060088;GO:0010628;GO:0007605	-
mmu-miR-6992-5p	ENSMUST00000119294	166	2997498	2080	ENSMUSG00000039137	Whrn;whirlin [Source:MGI Symbol;Acc:MGI:2682003]	GO:0060122;GO:1990075;GO:0021694;GO:0030426;GO:0001895;GO:1990227;GO:0042803;GO:0002142;GO:0005515;GO:0005884;GO:0050953;GO:0032420;GO:0005737;GO:0005929;GO:0002141;GO:0036064;GO:0046982;GO:1990696;GO:0001917;GO:0042995;GO:0032426;GO:0032421;GO:0032391;GO:0045184;GO:0060088;GO:0010628;GO:0007605	-
mmu-miR-6992-5p	ENSMUST00000102777	176	2997886	1933	ENSMUSG00000057722	Lepr;leptin receptor [Source:MGI Symbol;Acc:MGI:104993]	GO:0030217;GO:0004896;GO:0043235;GO:0006909;GO:0042593;GO:0016021;GO:0007165;GO:0098868;GO:0046850;GO:2000505;GO:0005515;GO:0033210;GO:0019953;GO:0001525;GO:0042802;GO:0060259;GO:0005887;GO:0004888;GO:0016323;GO:0097009;GO:0044321;GO:0019222;GO:0019221;GO:0016020;GO:0051346;GO:0005576;GO:0008203;GO:0010507;GO:0045721;GO:0038021;GO:0005886	K05062:ko04920,ko04932,ko04152,ko04060,ko04630,ko04080
mmu-miR-6992-5p	ENSMUST00000106921	176	2997887	1933	ENSMUSG00000057722	Lepr;leptin receptor [Source:MGI Symbol;Acc:MGI:104993]	GO:0030217;GO:0004896;GO:0043235;GO:0006909;GO:0042593;GO:0016021;GO:0007165;GO:0098868;GO:0046850;GO:2000505;GO:0005515;GO:0033210;GO:0019953;GO:0001525;GO:0042802;GO:0060259;GO:0005887;GO:0004888;GO:0016323;GO:0097009;GO:0044321;GO:0019222;GO:0019221;GO:0016020;GO:0051346;GO:0005576;GO:0008203;GO:0010507;GO:0045721;GO:0038021;GO:0005886	K05062:ko04920,ko04932,ko04152,ko04060,ko04630,ko04080
mmu-miR-6992-5p	ENSMUST00000037552	176	2997888	1933	ENSMUSG00000057722	Lepr;leptin receptor [Source:MGI Symbol;Acc:MGI:104993]	GO:0030217;GO:0004896;GO:0043235;GO:0006909;GO:0042593;GO:0016021;GO:0007165;GO:0098868;GO:0046850;GO:2000505;GO:0005515;GO:0033210;GO:0019953;GO:0001525;GO:0042802;GO:0060259;GO:0005887;GO:0004888;GO:0016323;GO:0097009;GO:0044321;GO:0019222;GO:0019221;GO:0016020;GO:0051346;GO:0005576;GO:0008203;GO:0010507;GO:0045721;GO:0038021;GO:0005886	K05062:ko04920,ko04932,ko04152,ko04060,ko04630,ko04080
mmu-miR-6992-5p	ENSMUST00000030693	177	2999029	2744	ENSMUSG00000028874	Fgr;FGR proto-oncogene, Src family tyrosine kinase [Source:MGI Symbol;Acc:MGI:95527]	GO:0045087;GO:0016310;GO:0016301;GO:0014068;GO:0000166;GO:0006468;GO:0004713;GO:0030154;GO:0005758;GO:0030335;GO:0050715;GO:0034988;GO:0007169;GO:0043306;GO:0005739;GO:0038083;GO:0045859;GO:0005515;GO:0018108;GO:0005524;GO:0005856;GO:0046777;GO:0032587;GO:0005737;GO:0004715;GO:0042127;GO:0032956;GO:0008360;GO:0002376;GO:0070062;GO:0031234;GO:0016235;GO:0016740;GO:0005743;GO:0050764;GO:0004672;GO:…	K08891:ko05169,ko04062
mmu-miR-6992-5p	ENSMUST00000135228	179	2999116	299	ENSMUSG00000086322	E130218I03Rik;RIKEN cDNA E130218I03 gene [Source:MGI Symbol;Acc:MGI:3528958]	GO:0016020;GO:0005575;GO:0016021;GO:0003674;GO:0008150	-
mmu-miR-6992-5p	ENSMUST00000144222	179	2999117	212	ENSMUSG00000086322	E130218I03Rik;RIKEN cDNA E130218I03 gene [Source:MGI Symbol;Acc:MGI:3528958]	GO:0016020;GO:0005575;GO:0016021;GO:0003674;GO:0008150	-
mmu-miR-6992-5p	ENSMUST00000124452	179	2999118	250	ENSMUSG00000086322	E130218I03Rik;RIKEN cDNA E130218I03 gene [Source:MGI Symbol;Acc:MGI:3528958]	GO:0016020;GO:0005575;GO:0016021;GO:0003674;GO:0008150	-
mmu-miR-6992-5p	ENSMUST00000143448	179	2999119	199	ENSMUSG00000086322	E130218I03Rik;RIKEN cDNA E130218I03 gene [Source:MGI Symbol;Acc:MGI:3528958]	GO:0016020;GO:0005575;GO:0016021;GO:0003674;GO:0008150	-
mmu-miR-6992-5p	ENSMUST00000125921	179	2999120	199	ENSMUSG00000086322	E130218I03Rik;RIKEN cDNA E130218I03 gene [Source:MGI Symbol;Acc:MGI:3528958]	GO:0016020;GO:0005575;GO:0016021;GO:0003674;GO:0008150	-
mmu-miR-6992-5p	ENSMUST00000122952	179	2999121	236	ENSMUSG00000086322	E130218I03Rik;RIKEN cDNA E130218I03 gene [Source:MGI Symbol;Acc:MGI:3528958]	GO:0016020;GO:0005575;GO:0016021;GO:0003674;GO:0008150	-
mmu-miR-6992-5p	ENSMUST00000131447	179	2999122	197	ENSMUSG00000086322	E130218I03Rik;RIKEN cDNA E130218I03 gene [Source:MGI Symbol;Acc:MGI:3528958]	GO:0016020;GO:0005575;GO:0016021;GO:0003674;GO:0008150	-
mmu-miR-6992-5p	ENSMUST00000105854	174	2999198	2599	ENSMUSG00000037139	Myom3;myomesin family, member 3 [Source:MGI Symbol;Acc:MGI:2685280]	GO:0031430;GO:0005737;GO:0008150;GO:0042803	-
mmu-miR-6992-5p	ENSMUST00000068693	171	2954633	993	ENSMUSG00000055235	Wdr86;WD repeat domain 86 [Source:MGI Symbol;Acc:MGI:1915466]	GO:0003674;GO:0008150;GO:0005575	-
mmu-miR-6992-5p	ENSMUST00000031032	173	2954871	882	ENSMUSG00000029147	Ppm1g;protein phosphatase 1G (formerly 2C), magnesium-dependent, gamma isoform [Source:MGI Symbol;Acc:MGI:106065]	GO:0016020;GO:0007049;GO:0046872;GO:0003824;GO:0005654;GO:0006470;GO:0016787;GO:0004721;GO:0005634;GO:0005515;GO:0007050;GO:0035970;GO:0043169;GO:0004722	-
mmu-miR-6992-5p	ENSMUST00000200778	173	2954872	427	ENSMUSG00000029147	Ppm1g;protein phosphatase 1G (formerly 2C), magnesium-dependent, gamma isoform [Source:MGI Symbol;Acc:MGI:106065]	GO:0016020;GO:0007049;GO:0046872;GO:0003824;GO:0005654;GO:0006470;GO:0016787;GO:0004721;GO:0005634;GO:0005515;GO:0007050;GO:0035970;GO:0043169;GO:0004722	-
mmu-miR-6992-5p	ENSMUST00000201407	173	2954873	311	ENSMUSG00000029147	Ppm1g;protein phosphatase 1G (formerly 2C), magnesium-dependent, gamma isoform [Source:MGI Symbol;Acc:MGI:106065]	GO:0016020;GO:0007049;GO:0046872;GO:0003824;GO:0005654;GO:0006470;GO:0016787;GO:0004721;GO:0005634;GO:0005515;GO:0007050;GO:0035970;GO:0043169;GO:0004722	-
mmu-miR-6992-5p	ENSMUST00000079746	181	2954970	1178	ENSMUSG00000037373	Ctbp1;C-terminal binding protein 1 [Source:MGI Symbol;Acc:MGI:1201685]	GO:0008134;GO:1903758;GO:0051726;GO:0000122;GO:0055114;GO:0051287;GO:0030154;GO:0016616;GO:0045892;GO:0035067;GO:0008152;GO:0005634;GO:0005515;GO:0005667;GO:0006355;GO:0006351;GO:0001106;GO:0050872;GO:0042802;GO:0005737;GO:0016491;GO:0005654;GO:0003700;GO:0031065;GO:0070491;GO:0090241;GO:0019904;GO:0017053	K04496:ko04310,ko05200,ko05220,ko04330
mmu-miR-6992-5p	ENSMUST00000201575	181	2954971	1021	ENSMUSG00000037373	Ctbp1;C-terminal binding protein 1 [Source:MGI Symbol;Acc:MGI:1201685]	GO:0008134;GO:1903758;GO:0051726;GO:0000122;GO:0055114;GO:0051287;GO:0030154;GO:0016616;GO:0045892;GO:0035067;GO:0008152;GO:0005634;GO:0005515;GO:0005667;GO:0006355;GO:0006351;GO:0001106;GO:0050872;GO:0042802;GO:0005737;GO:0016491;GO:0005654;GO:0003700;GO:0031065;GO:0070491;GO:0090241;GO:0019904;GO:0017053	K04496:ko04310,ko05200,ko05220,ko04330
mmu-miR-6992-5p	ENSMUST00000202868	181	2954972	1369	ENSMUSG00000037373	Ctbp1;C-terminal binding protein 1 [Source:MGI Symbol;Acc:MGI:1201685]	GO:0008134;GO:1903758;GO:0051726;GO:0000122;GO:0055114;GO:0051287;GO:0030154;GO:0016616;GO:0045892;GO:0035067;GO:0008152;GO:0005634;GO:0005515;GO:0005667;GO:0006355;GO:0006351;GO:0001106;GO:0050872;GO:0042802;GO:0005737;GO:0016491;GO:0005654;GO:0003700;GO:0031065;GO:0070491;GO:0090241;GO:0019904;GO:0017053	K04496:ko04310,ko05200,ko05220,ko04330
mmu-miR-6992-5p	ENSMUST00000046212	165	2842664	2646	ENSMUSG00000032902	Slc16a1;solute carrier family 16 (monocarboxylic acid transporters), member 1 [Source:MGI Symbol;Acc:MGI:106013]	GO:0042593;GO:0008028;GO:0015129;GO:0016021;GO:0015718;GO:0032094;GO:0005813;GO:0071407;GO:0005739;GO:0007098;GO:0042803;GO:0006810;GO:0030054;GO:0006629;GO:0097159;GO:0005887;GO:0070062;GO:0035873;GO:0015293;GO:0050796;GO:0016020;GO:0055085;GO:0051780;GO:0043231;GO:0035879;GO:0005886	-
mmu-miR-6992-5p	ENSMUST00000117409	150	2842836	1228	ENSMUSG00000048997	Atxn7l2;ataxin 7-like 2 [Source:MGI Symbol;Acc:MGI:1919772]	GO:0003674;GO:0008150;GO:0005575	-
mmu-miR-6992-5p	ENSMUST00000102633	150	2842837	1951	ENSMUSG00000048997	Atxn7l2;ataxin 7-like 2 [Source:MGI Symbol;Acc:MGI:1919772]	GO:0003674;GO:0008150;GO:0005575	-
mmu-miR-6992-5p	ENSMUST00000117784	150	2842838	1300	ENSMUSG00000048997	Atxn7l2;ataxin 7-like 2 [Source:MGI Symbol;Acc:MGI:1919772]	GO:0003674;GO:0008150;GO:0005575	-
mmu-miR-6992-5p	ENSMUST00000119650	150	2842839	1199	ENSMUSG00000048997	Atxn7l2;ataxin 7-like 2 [Source:MGI Symbol;Acc:MGI:1919772]	GO:0003674;GO:0008150;GO:0005575	-
mmu-miR-6992-5p	ENSMUST00000029929	170	2843432	585	ENSMUSG00000028262	Clca3a2;chloride channel accessory 3A2 [Source:MGI Symbol;Acc:MGI:1931471]	GO:0005229;GO:0043276;GO:0005887;GO:0006508;GO:0008237;GO:0006821;GO:0097192;GO:1902476	K05030:ko04972,ko04924
mmu-miR-6992-5p	ENSMUST00000029670	178	2843540	6145	ENSMUSG00000028036	Ptgfr;prostaglandin F receptor [Source:MGI Symbol;Acc:MGI:97796]	GO:0016020;GO:0032496;GO:0004871;GO:0004958;GO:0004955;GO:0035584;GO:0004930;GO:0008284;GO:0032355;GO:0005576;GO:0016021;GO:0007165;GO:0007186;GO:0005886;GO:0010628;GO:0005737;GO:0071799;GO:0043066	K04262:ko04020,ko04080,ko04072
mmu-miR-6992-5p	ENSMUST00000037607	174	2843912	1098	ENSMUSG00000028284	Map3k7;mitogen-activated protein kinase kinase kinase 7 [Source:MGI Symbol;Acc:MGI:1346877]	GO:0004674;GO:0016310;GO:0005671;GO:2000377;GO:0097110;GO:0007254;GO:0016301;GO:0000166;GO:0006468;GO:0007165;GO:0007250;GO:0000287;GO:0043276;GO:0046872;GO:0043123;GO:0007252;GO:2001234;GO:0005634;GO:0005515;GO:0005524;GO:0004709;GO:0006355;GO:0006351;GO:0014069;GO:2000378;GO:0042802;GO:0005737;GO:0001525;GO:0043966;GO:0051403;GO:0008385;GO:0007179;GO:0001841;GO:0016239;GO:0002726;GO:0016740;GO:…	K04427:ko05145,ko04214,ko04660,ko04621,ko04010,ko04310,ko04013,ko04380,ko05168,ko05140,ko04620,ko04064,ko04668,ko04624,ko04622,ko05169,ko04152,ko04520,ko05162
mmu-miR-6992-5p	ENSMUST00000080933	174	2843913	1075	ENSMUSG00000028284	Map3k7;mitogen-activated protein kinase kinase kinase 7 [Source:MGI Symbol;Acc:MGI:1346877]	GO:0004674;GO:0016310;GO:0005671;GO:2000377;GO:0097110;GO:0007254;GO:0016301;GO:0000166;GO:0006468;GO:0007165;GO:0007250;GO:0000287;GO:0043276;GO:0046872;GO:0043123;GO:0007252;GO:2001234;GO:0005634;GO:0005515;GO:0005524;GO:0004709;GO:0006355;GO:0006351;GO:0014069;GO:2000378;GO:0042802;GO:0005737;GO:0001525;GO:0043966;GO:0051403;GO:0008385;GO:0007179;GO:0001841;GO:0016239;GO:0002726;GO:0016740;GO:…	K04427:ko05145,ko04214,ko04660,ko04621,ko04010,ko04310,ko04013,ko04380,ko05168,ko05140,ko04620,ko04064,ko04668,ko04624,ko04622,ko05169,ko04152,ko04520,ko05162
mmu-miR-6992-5p	ENSMUST00000108183	174	2843914	938	ENSMUSG00000028284	Map3k7;mitogen-activated protein kinase kinase kinase 7 [Source:MGI Symbol;Acc:MGI:1346877]	GO:0004674;GO:0016310;GO:0005671;GO:2000377;GO:0097110;GO:0007254;GO:0016301;GO:0000166;GO:0006468;GO:0007165;GO:0007250;GO:0000287;GO:0043276;GO:0046872;GO:0043123;GO:0007252;GO:2001234;GO:0005634;GO:0005515;GO:0005524;GO:0004709;GO:0006355;GO:0006351;GO:0014069;GO:2000378;GO:0042802;GO:0005737;GO:0001525;GO:0043966;GO:0051403;GO:0008385;GO:0007179;GO:0001841;GO:0016239;GO:0002726;GO:0016740;GO:…	K04427:ko05145,ko04214,ko04660,ko04621,ko04010,ko04310,ko04013,ko04380,ko05168,ko05140,ko04620,ko04064,ko04668,ko04624,ko04622,ko05169,ko04152,ko04520,ko05162
mmu-miR-6992-5p	ENSMUST00000108184	174	2843915	932	ENSMUSG00000028284	Map3k7;mitogen-activated protein kinase kinase kinase 7 [Source:MGI Symbol;Acc:MGI:1346877]	GO:0004674;GO:0016310;GO:0005671;GO:2000377;GO:0097110;GO:0007254;GO:0016301;GO:0000166;GO:0006468;GO:0007165;GO:0007250;GO:0000287;GO:0043276;GO:0046872;GO:0043123;GO:0007252;GO:2001234;GO:0005634;GO:0005515;GO:0005524;GO:0004709;GO:0006355;GO:0006351;GO:0014069;GO:2000378;GO:0042802;GO:0005737;GO:0001525;GO:0043966;GO:0051403;GO:0008385;GO:0007179;GO:0001841;GO:0016239;GO:0002726;GO:0016740;GO:…	K04427:ko05145,ko04214,ko04660,ko04621,ko04010,ko04310,ko04013,ko04380,ko05168,ko05140,ko04620,ko04064,ko04668,ko04624,ko04622,ko05169,ko04152,ko04520,ko05162
mmu-miR-6992-5p	ENSMUST00000175806	167	3079173	970	ENSMUSG00000006705	Pknox1;Pbx/knotted 1 homeobox [Source:MGI Symbol;Acc:MGI:1201409]	GO:0030217;GO:0045944;GO:0043565;GO:0001228;GO:0030218;GO:0030097;GO:0005634;GO:0005515;GO:0005667;GO:0006355;GO:0045893;GO:0001525;GO:0005737;GO:0003677;GO:0005654;GO:0043010;GO:0046982;GO:0005829;GO:0006357;GO:0006366;GO:0003705	-
mmu-miR-6992-5p	ENSMUST00000097352	167	3079174	671	ENSMUSG00000006705	Pknox1;Pbx/knotted 1 homeobox [Source:MGI Symbol;Acc:MGI:1201409]	GO:0030217;GO:0045944;GO:0043565;GO:0001228;GO:0030218;GO:0030097;GO:0005634;GO:0005515;GO:0005667;GO:0006355;GO:0045893;GO:0001525;GO:0005737;GO:0003677;GO:0005654;GO:0043010;GO:0046982;GO:0005829;GO:0006357;GO:0006366;GO:0003705	-
mmu-miR-6992-5p	ENSMUST00000176701	167	3079175	727	ENSMUSG00000006705	Pknox1;Pbx/knotted 1 homeobox [Source:MGI Symbol;Acc:MGI:1201409]	GO:0030217;GO:0045944;GO:0043565;GO:0001228;GO:0030218;GO:0030097;GO:0005634;GO:0005515;GO:0005667;GO:0006355;GO:0045893;GO:0001525;GO:0005737;GO:0003677;GO:0005654;GO:0043010;GO:0046982;GO:0005829;GO:0006357;GO:0006366;GO:0003705	-
mmu-miR-6992-5p	ENSMUST00000087200	161	3079716	1352	ENSMUSG00000024429	Gnl1;guanine nucleotide binding protein-like 1 [Source:MGI Symbol;Acc:MGI:95764]	GO:0006974;GO:0005525;GO:0000166;GO:0005634	-
mmu-miR-6992-5p	ENSMUST00000002445	155	3080381	1406	ENSMUSG00000002372	Ranbp3;RAN binding protein 3 [Source:MGI Symbol;Acc:MGI:1919060]	GO:0005096;GO:0005813;GO:0007051;GO:0006606;GO:0006405;GO:0043547;GO:0006511;GO:0000082;GO:0005654;GO:0006810;GO:0005634;GO:0046604;GO:0008536;GO:0070412;GO:0015031;GO:0005737;GO:0046907	K15304:ko05166
mmu-miR-6992-5p	ENSMUST00000172818	173	3080444	286	ENSMUSG00000024083	Pja2;praja 2, RING-H2 motif containing [Source:MGI Symbol;Acc:MGI:2159342]	GO:0000139;GO:0034236;GO:0010738;GO:0046872;GO:0035329;GO:0005794;GO:0005515;GO:0030054;GO:0005886;GO:0045111;GO:0014069;GO:0008270;GO:0005737;GO:0045202;GO:0034237;GO:0061630;GO:0016740;GO:0045211;GO:0016020;GO:0005783;GO:0016567;GO:0005789;GO:0004842;GO:0007616	-
mmu-miR-6992-5p	ENSMUST00000024888	173	3080445	78	ENSMUSG00000024083	Pja2;praja 2, RING-H2 motif containing [Source:MGI Symbol;Acc:MGI:2159342]	GO:0000139;GO:0034236;GO:0010738;GO:0046872;GO:0035329;GO:0005794;GO:0005515;GO:0030054;GO:0005886;GO:0045111;GO:0014069;GO:0008270;GO:0005737;GO:0045202;GO:0034237;GO:0061630;GO:0016740;GO:0045211;GO:0016020;GO:0005783;GO:0016567;GO:0005789;GO:0004842;GO:0007616	-
mmu-miR-6992-5p	ENSMUST00000024889	173	3080446	78	ENSMUSG00000024083	Pja2;praja 2, RING-H2 motif containing [Source:MGI Symbol;Acc:MGI:2159342]	GO:0000139;GO:0034236;GO:0010738;GO:0046872;GO:0035329;GO:0005794;GO:0005515;GO:0030054;GO:0005886;GO:0045111;GO:0014069;GO:0008270;GO:0005737;GO:0045202;GO:0034237;GO:0061630;GO:0016740;GO:0045211;GO:0016020;GO:0005783;GO:0016567;GO:0005789;GO:0004842;GO:0007616	-
mmu-miR-6992-5p	ENSMUST00000172733	173	3080447	235	ENSMUSG00000024083	Pja2;praja 2, RING-H2 motif containing [Source:MGI Symbol;Acc:MGI:2159342]	GO:0000139;GO:0034236;GO:0010738;GO:0046872;GO:0035329;GO:0005794;GO:0005515;GO:0030054;GO:0005886;GO:0045111;GO:0014069;GO:0008270;GO:0005737;GO:0045202;GO:0034237;GO:0061630;GO:0016740;GO:0045211;GO:0016020;GO:0005783;GO:0016567;GO:0005789;GO:0004842;GO:0007616	-
mmu-miR-6992-5p	ENSMUST00000038116	165	3080467	673	ENSMUSG00000034647	Ankrd12;ankyrin repeat domain 12 [Source:MGI Symbol;Acc:MGI:1914357]	GO:0003674;GO:0005829;GO:0008150;GO:0005654	-
mmu-miR-6992-5p	ENSMUST00000150766	165	3080468	580	ENSMUSG00000034647	Ankrd12;ankyrin repeat domain 12 [Source:MGI Symbol;Acc:MGI:1914357]	GO:0003674;GO:0005829;GO:0008150;GO:0005654	-
mmu-miR-6992-5p	ENSMUST00000015511	172	3215704	4784	ENSMUSG00000030123	Plxnd1;plexin D1 [Source:MGI Symbol;Acc:MGI:2154244]	GO:0060976;GO:0071526;GO:0016021;GO:0043542;GO:0007165;GO:0043087;GO:0030027;GO:0017154;GO:0003279;GO:0005515;GO:0001525;GO:0060666;GO:0032092;GO:0008360;GO:0045765;GO:0005887;GO:0007416;GO:0035904;GO:0007275;GO:0001569;GO:0016020;GO:0030334;GO:0050772;GO:0019904;GO:0007162;GO:0005886;GO:0003151	-
mmu-miR-6992-5p	ENSMUST00000129815	154	3215941	5080	ENSMUSG00000040797	Iqsec3;IQ motif and Sec7 domain 3 [Source:MGI Symbol;Acc:MGI:2677208]	GO:0060077;GO:0043547;GO:0005515;GO:0005086;GO:0032012;GO:0030036;GO:0045211;GO:0005737	K12495:ko04144
mmu-miR-6992-5p	ENSMUST00000152103	154	3215942	4172	ENSMUSG00000040797	Iqsec3;IQ motif and Sec7 domain 3 [Source:MGI Symbol;Acc:MGI:2677208]	GO:0060077;GO:0043547;GO:0005515;GO:0005086;GO:0032012;GO:0030036;GO:0045211;GO:0005737	K12495:ko04144
mmu-miR-6992-5p	ENSMUST00000046373	154	3215943	4456	ENSMUSG00000040797	Iqsec3;IQ motif and Sec7 domain 3 [Source:MGI Symbol;Acc:MGI:2677208]	GO:0060077;GO:0043547;GO:0005515;GO:0005086;GO:0032012;GO:0030036;GO:0045211;GO:0005737	K12495:ko04144
mmu-miR-6992-5p	ENSMUST00000079560	162	3215953	1771	ENSMUSG00000040669	Phc1;polyhomeotic-like 1 (Drosophila) [Source:MGI Symbol;Acc:MGI:103248]	GO:0016574;GO:0031519;GO:0035102;GO:0005634;GO:0008270	-
mmu-miR-6992-5p	ENSMUST00000081849	162	3215954	1615	ENSMUSG00000040669	Phc1;polyhomeotic-like 1 (Drosophila) [Source:MGI Symbol;Acc:MGI:103248]	GO:0016574;GO:0031519;GO:0035102;GO:0005634;GO:0008270	-
mmu-miR-6992-5p	ENSMUST00000161739	162	3215955	1832	ENSMUSG00000040669	Phc1;polyhomeotic-like 1 (Drosophila) [Source:MGI Symbol;Acc:MGI:103248]	GO:0016574;GO:0031519;GO:0035102;GO:0005634;GO:0008270	-
mmu-miR-6992-5p	ENSMUST00000160696	162	3215956	2164	ENSMUSG00000040669	Phc1;polyhomeotic-like 1 (Drosophila) [Source:MGI Symbol;Acc:MGI:103248]	GO:0016574;GO:0031519;GO:0035102;GO:0005634;GO:0008270	-
mmu-miR-6992-5p	ENSMUST00000159252	162	3215957	1695	ENSMUSG00000040669	Phc1;polyhomeotic-like 1 (Drosophila) [Source:MGI Symbol;Acc:MGI:103248]	GO:0016574;GO:0031519;GO:0035102;GO:0005634;GO:0008270	-
mmu-miR-6992-5p	ENSMUST00000161054	162	3215958	1663	ENSMUSG00000040669	Phc1;polyhomeotic-like 1 (Drosophila) [Source:MGI Symbol;Acc:MGI:103248]	GO:0016574;GO:0031519;GO:0035102;GO:0005634;GO:0008270	-
mmu-miR-6992-5p	ENSMUST00000160163	162	3215959	1793	ENSMUSG00000040669	Phc1;polyhomeotic-like 1 (Drosophila) [Source:MGI Symbol;Acc:MGI:103248]	GO:0016574;GO:0031519;GO:0035102;GO:0005634;GO:0008270	-
mmu-miR-6992-5p	ENSMUST00000112600	162	3215960	1632	ENSMUSG00000040669	Phc1;polyhomeotic-like 1 (Drosophila) [Source:MGI Symbol;Acc:MGI:103248]	GO:0016574;GO:0031519;GO:0035102;GO:0005634;GO:0008270	-
mmu-miR-6992-5p	ENSMUST00000064910	167	3216578	2486	ENSMUSG00000030224	Strap;serine/threonine kinase receptor associated protein [Source:MGI Symbol;Acc:MGI:1329037]	GO:0016310;GO:0030277;GO:0016301;GO:0000122;GO:0034719;GO:0050680;GO:0005102;GO:0005634;GO:0005515;GO:0006397;GO:0005737;GO:0005654;GO:0030512;GO:0060394;GO:0010719;GO:0005829;GO:0008380;GO:0003723;GO:0010633;GO:0032797;GO:0000387	K13137:ko03013
mmu-miR-6992-5p	ENSMUST00000195650	176	3025152	1749	ENSMUSG00000037474	Dtl;denticleless E3 ubiquitin protein ligase [Source:MGI Symbol;Acc:MGI:1924093]	GO:0005694;GO:0051726;GO:0006974;GO:0031464;GO:0031572;GO:0000209;GO:0031965;GO:0005813;GO:0006260;GO:0005730;GO:0005634;GO:0005856;GO:0005737;GO:0031465;GO:0005815;GO:0005829;GO:0016020;GO:0019985;GO:0009411;GO:0006511;GO:0016567;GO:0004842;GO:0006513	-
mmu-miR-6992-5p	ENSMUST00000027933	176	3025153	1740	ENSMUSG00000037474	Dtl;denticleless E3 ubiquitin protein ligase [Source:MGI Symbol;Acc:MGI:1924093]	GO:0005694;GO:0051726;GO:0006974;GO:0031464;GO:0031572;GO:0000209;GO:0031965;GO:0005813;GO:0006260;GO:0005730;GO:0005634;GO:0005856;GO:0005737;GO:0031465;GO:0005815;GO:0005829;GO:0016020;GO:0019985;GO:0009411;GO:0006511;GO:0016567;GO:0004842;GO:0006513	-
mmu-miR-6992-5p	ENSMUST00000076713	170	3025790	907	ENSMUSG00000062074	Wisp3;WNT1 inducible signaling pathway protein 3 [Source:MGI Symbol;Acc:MGI:2685581]	GO:0008083;GO:0008285;GO:0005576;GO:0016525;GO:0005520;GO:0001558	-
mmu-miR-6992-5p	ENSMUST00000174510	174	3026611	651	ENSMUSG00000009293	Ube2g2;ubiquitin-conjugating enzyme E2G 2 [Source:MGI Symbol;Acc:MGI:1343188]	GO:0000166;GO:0016021;GO:0000209;GO:0018279;GO:0005515;GO:0005524;GO:0035458;GO:0042802;GO:0030433;GO:1904153;GO:0031625;GO:0061630;GO:0016740;GO:0005829;GO:0016020;GO:0061631;GO:0005783;GO:0070936;GO:0016567;GO:0004842;GO:0044257	K04555:ko04120,ko05012,ko04141
mmu-miR-6992-5p	ENSMUST00000020522	157	3026648	14	ENSMUSG00000020277	Pfkl;phosphofructokinase, liver, B-type [Source:MGI Symbol;Acc:MGI:97547]	GO:0016310;GO:0030388;GO:0016301;GO:0003872;GO:0070095;GO:0000166;GO:0005945;GO:0019900;GO:0006002;GO:0006096;GO:0046676;GO:0005975;GO:0008152;GO:0046872;GO:0003824;GO:0005524;GO:0042802;GO:0005737;GO:0070062;GO:0061615;GO:0016740;GO:0051289;GO:0009749;GO:0005829;GO:0016020;GO:0070061;GO:0048029;GO:0051259	K00850:ko01230,ko00052,ko00010,ko04152,ko01200,ko03018,ko00680,ko00051,ko00030,ko05230
mmu-miR-6992-5p	ENSMUST00000205100	165	3026714	263	ENSMUSG00000051190	Olfr1356;olfactory receptor 1356 [Source:MGI Symbol;Acc:MGI:3031190]	GO:0016020;GO:0007608;GO:0050911;GO:0004930;GO:0016021;GO:0007165;GO:0007186;GO:0005886;GO:0004984;GO:0050896;GO:0004871	K04257:ko04740
mmu-miR-6992-5p	ENSMUST00000061289	165	3026715	102	ENSMUSG00000051190	Olfr1356;olfactory receptor 1356 [Source:MGI Symbol;Acc:MGI:3031190]	GO:0016020;GO:0007608;GO:0050911;GO:0004930;GO:0016021;GO:0007165;GO:0007186;GO:0005886;GO:0004984;GO:0050896;GO:0004871	K04257:ko04740
mmu-miR-6992-5p	ENSMUST00000045469	172	3027090	2015	ENSMUSG00000034902	Pip5k1c;phosphatidylinositol-4-phosphate 5-kinase, type 1 gamma [Source:MGI Symbol;Acc:MGI:1298224]	GO:0016310;GO:0070527;GO:0006897;GO:0016301;GO:0006909;GO:0006887;GO:0000166;GO:0006935;GO:0007409;GO:0007016;GO:0006661;GO:0030054;GO:0005515;GO:0001891;GO:0005524;GO:0032587;GO:0005737;GO:0005925;GO:0016307;GO:0001931;GO:0005654;GO:0046854;GO:0012505;GO:0016740;GO:0016308;GO:0046488;GO:1990147;GO:0005912;GO:0005829;GO:0016020;GO:0042995;GO:0007155;GO:0005886	K00889:ko04810,ko04011,ko05231,ko04070,ko04666,ko04139,ko00562,ko04144,ko04072
mmu-miR-6992-5p	ENSMUST00000193869	164	2925854	2002	ENSMUSG00000103332	Pcdhga2;protocadherin gamma subfamily A, 2 [Source:MGI Symbol;Acc:MGI:1935214]	GO:0005509;GO:0016020;GO:0007155;GO:0007156;GO:0016021;GO:0005886;GO:0003674	-
mmu-miR-6992-5p	ENSMUST00000073447	168	2925855	1220	ENSMUSG00000104346	Pcdhga3;protocadherin gamma subfamily A, 3 [Source:MGI Symbol;Acc:MGI:1935215]	GO:0005509;GO:0016020;GO:0005887;GO:0007155;GO:0007156;GO:0016021;GO:0005515;GO:0060989;GO:0005886;GO:0007267;GO:0005622;GO:0008333;GO:0007399	-
mmu-miR-6992-5p	ENSMUST00000165721	171	2926165	1387	ENSMUSG00000024576	Csnk1a1;casein kinase 1, alpha 1 [Source:MGI Symbol;Acc:MGI:1934950]	GO:0004674;GO:0016310;GO:0030877;GO:0005694;GO:0016301;GO:0051301;GO:0000166;GO:0006909;GO:0006468;GO:0016055;GO:0018105;GO:1904424;GO:0030529;GO:0005813;GO:0005634;GO:0005524;GO:0005856;GO:0005737;GO:0045104;GO:0005815;GO:0008360;GO:0005929;GO:0007030;GO:0036064;GO:0045095;GO:0005847;GO:0016740;GO:0004672;GO:0032436;GO:0000777;GO:0005829;GO:0016020;GO:0007049;GO:0000776;GO:0000775;GO:0000902;GO:…	K08957:ko04310,ko04341,ko05224,ko04340
mmu-miR-6992-5p	ENSMUST00000166990	171	2926167	1382	ENSMUSG00000024576	Csnk1a1;casein kinase 1, alpha 1 [Source:MGI Symbol;Acc:MGI:1934950]	GO:0004674;GO:0016310;GO:0030877;GO:0005694;GO:0016301;GO:0051301;GO:0000166;GO:0006909;GO:0006468;GO:0016055;GO:0018105;GO:1904424;GO:0030529;GO:0005813;GO:0005634;GO:0005524;GO:0005856;GO:0005737;GO:0045104;GO:0005815;GO:0008360;GO:0005929;GO:0007030;GO:0036064;GO:0045095;GO:0005847;GO:0016740;GO:0004672;GO:0032436;GO:0000777;GO:0005829;GO:0016020;GO:0007049;GO:0000776;GO:0000775;GO:0000902;GO:…	K08957:ko04310,ko04341,ko05224,ko04340
mmu-miR-6992-5p	ENSMUST00000163205	171	2926168	1372	ENSMUSG00000024576	Csnk1a1;casein kinase 1, alpha 1 [Source:MGI Symbol;Acc:MGI:1934950]	GO:0004674;GO:0016310;GO:0030877;GO:0005694;GO:0016301;GO:0051301;GO:0000166;GO:0006909;GO:0006468;GO:0016055;GO:0018105;GO:1904424;GO:0030529;GO:0005813;GO:0005634;GO:0005524;GO:0005856;GO:0005737;GO:0045104;GO:0005815;GO:0008360;GO:0005929;GO:0007030;GO:0036064;GO:0045095;GO:0005847;GO:0016740;GO:0004672;GO:0032436;GO:0000777;GO:0005829;GO:0016020;GO:0007049;GO:0000776;GO:0000775;GO:0000902;GO:…	K08957:ko04310,ko04341,ko05224,ko04340
mmu-miR-6992-5p	ENSMUST00000170862	171	2926169	1445	ENSMUSG00000024576	Csnk1a1;casein kinase 1, alpha 1 [Source:MGI Symbol;Acc:MGI:1934950]	GO:0004674;GO:0016310;GO:0030877;GO:0005694;GO:0016301;GO:0051301;GO:0000166;GO:0006909;GO:0006468;GO:0016055;GO:0018105;GO:1904424;GO:0030529;GO:0005813;GO:0005634;GO:0005524;GO:0005856;GO:0005737;GO:0045104;GO:0005815;GO:0008360;GO:0005929;GO:0007030;GO:0036064;GO:0045095;GO:0005847;GO:0016740;GO:0004672;GO:0032436;GO:0000777;GO:0005829;GO:0016020;GO:0007049;GO:0000776;GO:0000775;GO:0000902;GO:…	K08957:ko04310,ko04341,ko05224,ko04340
mmu-miR-6992-5p	ENSMUST00000164253	171	2926171	386	ENSMUSG00000024576	Csnk1a1;casein kinase 1, alpha 1 [Source:MGI Symbol;Acc:MGI:1934950]	GO:0004674;GO:0016310;GO:0030877;GO:0005694;GO:0016301;GO:0051301;GO:0000166;GO:0006909;GO:0006468;GO:0016055;GO:0018105;GO:1904424;GO:0030529;GO:0005813;GO:0005634;GO:0005524;GO:0005856;GO:0005737;GO:0045104;GO:0005815;GO:0008360;GO:0005929;GO:0007030;GO:0036064;GO:0045095;GO:0005847;GO:0016740;GO:0004672;GO:0032436;GO:0000777;GO:0005829;GO:0016020;GO:0007049;GO:0000776;GO:0000775;GO:0000902;GO:…	K08957:ko04310,ko04341,ko05224,ko04340
mmu-miR-6992-5p	ENSMUST00000067743	155	2926182	219	ENSMUSG00000054589	Gm9949;predicted gene 9949 [Source:MGI Symbol;Acc:MGI:3647947]	GO:0003674;GO:0008150;GO:0005575	-
mmu-miR-6992-5p	ENSMUST00000171071	165	2926492	4263	ENSMUSG00000041258	Zfp236;zinc finger protein 236 [Source:MGI Symbol;Acc:MGI:1926950]	GO:0005575;GO:0071333;GO:0003676;GO:0005623;GO:0003674;GO:0008150	-
mmu-miR-6992-5p	ENSMUST00000182122	165	2926494	4258	ENSMUSG00000041258	Zfp236;zinc finger protein 236 [Source:MGI Symbol;Acc:MGI:1926950]	GO:0005575;GO:0071333;GO:0003676;GO:0005623;GO:0003674;GO:0008150	-
mmu-miR-6992-5p	ENSMUST00000183048	165	2926495	4369	ENSMUSG00000041258	Zfp236;zinc finger protein 236 [Source:MGI Symbol;Acc:MGI:1926950]	GO:0005575;GO:0071333;GO:0003676;GO:0005623;GO:0003674;GO:0008150	-
mmu-miR-6992-5p	ENSMUST00000113502	165	2926850	537	ENSMUSG00000024947	Men1;multiple endocrine neoplasia 1 [Source:MGI Symbol;Acc:MGI:1316736]	GO:0006338;GO:0045669;GO:0032925;GO:0016569;GO:0044212;GO:0051974;GO:0045736;GO:0045597;GO:0016363;GO:0000790;GO:0007050;GO:0003690;GO:0001503;GO:0048704;GO:0010332;GO:0000122;GO:0007420;GO:0045892;GO:0045668;GO:0060135;GO:0071559;GO:1902807;GO:0050680;GO:0043565;GO:0032154;GO:0030097;GO:0046697;GO:0045893;GO:0046621;GO:0005737;GO:0018024;GO:0000403;GO:0071375;GO:0003677;GO:0003682;GO:0010468;GO:…	K14970:ko05202
mmu-miR-6992-5p	ENSMUST00000113504	165	2926851	537	ENSMUSG00000024947	Men1;multiple endocrine neoplasia 1 [Source:MGI Symbol;Acc:MGI:1316736]	GO:0006338;GO:0045669;GO:0032925;GO:0016569;GO:0044212;GO:0051974;GO:0045736;GO:0045597;GO:0016363;GO:0000790;GO:0007050;GO:0003690;GO:0001503;GO:0048704;GO:0010332;GO:0000122;GO:0007420;GO:0045892;GO:0045668;GO:0060135;GO:0071559;GO:1902807;GO:0050680;GO:0043565;GO:0032154;GO:0030097;GO:0046697;GO:0045893;GO:0046621;GO:0005737;GO:0018024;GO:0000403;GO:0071375;GO:0003677;GO:0003682;GO:0010468;GO:…	K14970:ko05202
mmu-miR-6992-5p	ENSMUST00000079327	165	2926852	515	ENSMUSG00000024947	Men1;multiple endocrine neoplasia 1 [Source:MGI Symbol;Acc:MGI:1316736]	GO:0006338;GO:0045669;GO:0032925;GO:0016569;GO:0044212;GO:0051974;GO:0045736;GO:0045597;GO:0016363;GO:0000790;GO:0007050;GO:0003690;GO:0001503;GO:0048704;GO:0010332;GO:0000122;GO:0007420;GO:0045892;GO:0045668;GO:0060135;GO:0071559;GO:1902807;GO:0050680;GO:0043565;GO:0032154;GO:0030097;GO:0046697;GO:0045893;GO:0046621;GO:0005737;GO:0018024;GO:0000403;GO:0071375;GO:0003677;GO:0003682;GO:0010468;GO:…	K14970:ko05202
mmu-miR-6992-5p	ENSMUST00000056391	165	2926853	851	ENSMUSG00000024947	Men1;multiple endocrine neoplasia 1 [Source:MGI Symbol;Acc:MGI:1316736]	GO:0006338;GO:0045669;GO:0032925;GO:0016569;GO:0044212;GO:0051974;GO:0045736;GO:0045597;GO:0016363;GO:0000790;GO:0007050;GO:0003690;GO:0001503;GO:0048704;GO:0010332;GO:0000122;GO:0007420;GO:0045892;GO:0045668;GO:0060135;GO:0071559;GO:1902807;GO:0050680;GO:0043565;GO:0032154;GO:0030097;GO:0046697;GO:0045893;GO:0046621;GO:0005737;GO:0018024;GO:0000403;GO:0071375;GO:0003677;GO:0003682;GO:0010468;GO:…	K14970:ko05202
mmu-miR-6992-5p	ENSMUST00000113501	165	2926854	489	ENSMUSG00000024947	Men1;multiple endocrine neoplasia 1 [Source:MGI Symbol;Acc:MGI:1316736]	GO:0006338;GO:0045669;GO:0032925;GO:0016569;GO:0044212;GO:0051974;GO:0045736;GO:0045597;GO:0016363;GO:0000790;GO:0007050;GO:0003690;GO:0001503;GO:0048704;GO:0010332;GO:0000122;GO:0007420;GO:0045892;GO:0045668;GO:0060135;GO:0071559;GO:1902807;GO:0050680;GO:0043565;GO:0032154;GO:0030097;GO:0046697;GO:0045893;GO:0046621;GO:0005737;GO:0018024;GO:0000403;GO:0071375;GO:0003677;GO:0003682;GO:0010468;GO:…	K14970:ko05202
mmu-miR-6992-5p	ENSMUST00000113500	165	2926855	724	ENSMUSG00000024947	Men1;multiple endocrine neoplasia 1 [Source:MGI Symbol;Acc:MGI:1316736]	GO:0006338;GO:0045669;GO:0032925;GO:0016569;GO:0044212;GO:0051974;GO:0045736;GO:0045597;GO:0016363;GO:0000790;GO:0007050;GO:0003690;GO:0001503;GO:0048704;GO:0010332;GO:0000122;GO:0007420;GO:0045892;GO:0045668;GO:0060135;GO:0071559;GO:1902807;GO:0050680;GO:0043565;GO:0032154;GO:0030097;GO:0046697;GO:0045893;GO:0046621;GO:0005737;GO:0018024;GO:0000403;GO:0071375;GO:0003677;GO:0003682;GO:0010468;GO:…	K14970:ko05202
mmu-miR-6992-5p	ENSMUST00000078137	165	2926857	779	ENSMUSG00000024947	Men1;multiple endocrine neoplasia 1 [Source:MGI Symbol;Acc:MGI:1316736]	GO:0006338;GO:0045669;GO:0032925;GO:0016569;GO:0044212;GO:0051974;GO:0045736;GO:0045597;GO:0016363;GO:0000790;GO:0007050;GO:0003690;GO:0001503;GO:0048704;GO:0010332;GO:0000122;GO:0007420;GO:0045892;GO:0045668;GO:0060135;GO:0071559;GO:1902807;GO:0050680;GO:0043565;GO:0032154;GO:0030097;GO:0046697;GO:0045893;GO:0046621;GO:0005737;GO:0018024;GO:0000403;GO:0071375;GO:0003677;GO:0003682;GO:0010468;GO:…	K14970:ko05202
mmu-miR-6992-5p	ENSMUST00000099566	162	2927457	211	ENSMUSG00000052387	Trpm3;transient receptor potential cation channel, subfamily M, member 3 [Source:MGI Symbol;Acc:MGI:2443101]	GO:0034220;GO:0050951;GO:0016020;GO:0055085;GO:0006811;GO:0005227;GO:0016048;GO:0007216;GO:0071482;GO:0016021;GO:0005261;GO:0005216;GO:0098655;GO:0006812;GO:0051262	-
mmu-miR-6992-5p	ENSMUST00000099564	162	2927458	211	ENSMUSG00000052387	Trpm3;transient receptor potential cation channel, subfamily M, member 3 [Source:MGI Symbol;Acc:MGI:2443101]	GO:0034220;GO:0050951;GO:0016020;GO:0055085;GO:0006811;GO:0005227;GO:0016048;GO:0007216;GO:0071482;GO:0016021;GO:0005261;GO:0005216;GO:0098655;GO:0006812;GO:0051262	-
mmu-miR-6992-5p	ENSMUST00000066211	162	3441520	1358	ENSMUSG00000053647	Gper1;G protein-coupled estrogen receptor 1 [Source:MGI Symbol;Acc:MGI:1924104]	GO:0016021;GO:2001238;GO:0005496;GO:0005769;GO:0071157;GO:0002376;GO:0005768;GO:0001956;GO:0031966;GO:0007399;GO:0042734;GO:0016020;GO:0042995;GO:0090200;GO:0045745;GO:0005622;GO:0030154;GO:0030335;GO:0043679;GO:0055037;GO:0005739;GO:0030054;GO:0014069;GO:0005737;GO:0001934;GO:1904706;GO:0030263;GO:0071375;GO:0010579;GO:0003682;GO:0045211;GO:0007204;GO:0044327;GO:0070373;GO:0005789;GO:0010628;GO:…	K04246:ko01522,ko04915
mmu-miR-6992-5p	ENSMUST00000031555	165	3441564	557	ENSMUSG00000029570	Lfng;LFNG O-fucosylpeptide 3-beta-N-acetylglucosaminyltransferase [Source:MGI Symbol;Acc:MGI:1095413]	GO:0030217;GO:0045747;GO:0000139;GO:0016021;GO:0046872;GO:0005794;GO:0030173;GO:0032092;GO:0016757;GO:1902367;GO:0001756;GO:0007275;GO:1903561;GO:0007386;GO:0016740;GO:0007389;GO:0051446;GO:0016020;GO:0002315;GO:0033829;GO:0008593;GO:0001541;GO:0014807	K05948:ko00514,ko04330
mmu-miR-6992-5p	ENSMUST00000031651	177	3441817	1012	ENSMUSG00000029647	Pan3;PAN3 poly(A) specific ribonuclease subunit [Source:MGI Symbol;Acc:MGI:1919837]	GO:0000290;GO:0000289;GO:0000288;GO:0003723;GO:0046872;GO:0031251;GO:0000932;GO:0000166;GO:0006468;GO:0005515;GO:0090503;GO:0005524;GO:0006605;GO:0010606;GO:0004535;GO:0006397;GO:0004672;GO:0005737	K12572:ko03018
mmu-miR-6992-5p	ENSMUST00000176600	177	3441818	720	ENSMUSG00000029647	Pan3;PAN3 poly(A) specific ribonuclease subunit [Source:MGI Symbol;Acc:MGI:1919837]	GO:0000290;GO:0000289;GO:0000288;GO:0003723;GO:0046872;GO:0031251;GO:0000932;GO:0000166;GO:0006468;GO:0005515;GO:0090503;GO:0005524;GO:0006605;GO:0010606;GO:0004535;GO:0006397;GO:0004672;GO:0005737	K12572:ko03018
mmu-miR-6992-5p	ENSMUST00000176466	177	3441819	277	ENSMUSG00000029647	Pan3;PAN3 poly(A) specific ribonuclease subunit [Source:MGI Symbol;Acc:MGI:1919837]	GO:0000290;GO:0000289;GO:0000288;GO:0003723;GO:0046872;GO:0031251;GO:0000932;GO:0000166;GO:0006468;GO:0005515;GO:0090503;GO:0005524;GO:0006605;GO:0010606;GO:0004535;GO:0006397;GO:0004672;GO:0005737	K12572:ko03018
mmu-miR-6992-5p	ENSMUST00000176753	177	3441820	156	ENSMUSG00000029647	Pan3;PAN3 poly(A) specific ribonuclease subunit [Source:MGI Symbol;Acc:MGI:1919837]	GO:0000290;GO:0000289;GO:0000288;GO:0003723;GO:0046872;GO:0031251;GO:0000932;GO:0000166;GO:0006468;GO:0005515;GO:0090503;GO:0005524;GO:0006605;GO:0010606;GO:0004535;GO:0006397;GO:0004672;GO:0005737	K12572:ko03018
mmu-miR-6992-5p	ENSMUST00000177465	177	3441821	156	ENSMUSG00000029647	Pan3;PAN3 poly(A) specific ribonuclease subunit [Source:MGI Symbol;Acc:MGI:1919837]	GO:0000290;GO:0000289;GO:0000288;GO:0003723;GO:0046872;GO:0031251;GO:0000932;GO:0000166;GO:0006468;GO:0005515;GO:0090503;GO:0005524;GO:0006605;GO:0010606;GO:0004535;GO:0006397;GO:0004672;GO:0005737	K12572:ko03018
mmu-miR-6992-5p	ENSMUST00000200885	177	3441822	76	ENSMUSG00000029647	Pan3;PAN3 poly(A) specific ribonuclease subunit [Source:MGI Symbol;Acc:MGI:1919837]	GO:0000290;GO:0000289;GO:0000288;GO:0003723;GO:0046872;GO:0031251;GO:0000932;GO:0000166;GO:0006468;GO:0005515;GO:0090503;GO:0005524;GO:0006605;GO:0010606;GO:0004535;GO:0006397;GO:0004672;GO:0005737	K12572:ko03018
mmu-miR-6992-5p	ENSMUST00000176596	177	3441823	4	ENSMUSG00000029647	Pan3;PAN3 poly(A) specific ribonuclease subunit [Source:MGI Symbol;Acc:MGI:1919837]	GO:0000290;GO:0000289;GO:0000288;GO:0003723;GO:0046872;GO:0031251;GO:0000932;GO:0000166;GO:0006468;GO:0005515;GO:0090503;GO:0005524;GO:0006605;GO:0010606;GO:0004535;GO:0006397;GO:0004672;GO:0005737	K12572:ko03018
mmu-miR-6992-5p	ENSMUST00000015333	163	3441946	2	ENSMUSG00000015189	Casd1;CAS1 domain containing 1 [Source:MGI Symbol;Acc:MGI:2384865]	GO:0016020;GO:0005575;GO:0016021;GO:0005515;GO:0008150	-
mmu-miR-6992-5p	ENSMUST00000114812	167	2931957	909	ENSMUSG00000034243	Golgb1;golgi autoantigen, golgin subfamily b, macrogolgin 1 [Source:MGI Symbol;Acc:MGI:1099447]	GO:0016020;GO:0003723;GO:0005793;GO:0005801;GO:0005794;GO:0016021;GO:1905793	-
mmu-miR-6992-5p	ENSMUST00000039855	167	2931959	621	ENSMUSG00000034243	Golgb1;golgi autoantigen, golgin subfamily b, macrogolgin 1 [Source:MGI Symbol;Acc:MGI:1099447]	GO:0016020;GO:0003723;GO:0005793;GO:0005801;GO:0005794;GO:0016021;GO:1905793	-
mmu-miR-6992-5p	ENSMUST00000023669	184	2932605	369	ENSMUSG00000022948	Setd4;SET domain containing 4 [Source:MGI Symbol;Acc:MGI:2136890]	-	-
mmu-miR-6992-5p	ENSMUST00000113951	184	2932606	382	ENSMUSG00000022948	Setd4;SET domain containing 4 [Source:MGI Symbol;Acc:MGI:2136890]	-	-
mmu-miR-6992-5p	ENSMUST00000056102	168	2932723	3209	ENSMUSG00000050272	Dscam;DS cell adhesion molecule [Source:MGI Symbol;Acc:MGI:1196281]	GO:0007626;GO:0048813;GO:0016021;GO:0030426;GO:0030424;GO:0070593;GO:0030054;GO:0005515;GO:0060060;GO:0045202;GO:0005887;GO:0007416;GO:0060219;GO:0007156;GO:0007399;GO:0042327;GO:0016020;GO:0042995;GO:0007155;GO:0010842;GO:0007162;GO:0005886;GO:0048842	-
mmu-miR-6992-5p	ENSMUST00000053218	166	2932932	1040	ENSMUSG00000048826	Dact2;dishevelled-binding antagonist of beta-catenin 2 [Source:MGI Symbol;Acc:MGI:1920347]	GO:0043588;GO:0005739;GO:0008013;GO:0008134;GO:0002244;GO:0072061;GO:0007275;GO:0003382;GO:0005515;GO:0051018;GO:0007162;GO:0070097;GO:1900108;GO:0005080	-
mmu-miR-6992-5p	ENSMUST00000095606	161	2933088	1296	ENSMUSG00000071256	Zfp213;zinc finger protein 213 [Source:MGI Symbol;Acc:MGI:3053094]	GO:0046872;GO:0003676;GO:0005634;GO:0003700;GO:0006355;GO:0006351;GO:0005622	-
mmu-miR-6992-5p	ENSMUST00000170575	163	2933370	2515	ENSMUSG00000019214	Chtf18;CTF18, chromosome transmission fidelity factor 18 [Source:MGI Symbol;Acc:MGI:2384887]	GO:0005829;GO:0016020;GO:0031390;GO:0003689;GO:1900264;GO:0005654;GO:0043142;GO:0005524	-
mmu-miR-6992-5p	ENSMUST00000048054	163	2933371	2308	ENSMUSG00000019214	Chtf18;CTF18, chromosome transmission fidelity factor 18 [Source:MGI Symbol;Acc:MGI:2384887]	GO:0005829;GO:0016020;GO:0031390;GO:0003689;GO:1900264;GO:0005654;GO:0043142;GO:0005524	-
mmu-miR-6992-5p	ENSMUST00000024802	171	2933644	1206	ENSMUSG00000024007	Ppil1;peptidylprolyl isomerase (cyclophilin)-like 1 [Source:MGI Symbol;Acc:MGI:1916066]	GO:0005681;GO:0008380;GO:0016020;GO:0070062;GO:0000413;GO:0097718;GO:0006457;GO:0016853;GO:0016021;GO:0071013;GO:0006397;GO:0003755	K12733:ko03040
mmu-miR-6992-5p	ENSMUST00000065698	154	3043703	129	ENSMUSG00000053334	Ficd;FIC domain containing [Source:MGI Symbol;Acc:MGI:1098550]	GO:0016779;GO:0016020;GO:0005575;GO:0000166;GO:0016021;GO:0005524;GO:0070733;GO:0016740;GO:0018117	-
mmu-miR-6992-5p	ENSMUST00000031591	162	3043937	1473	ENSMUSG00000029595	Lhx5;LIM homeobox protein 5 [Source:MGI Symbol;Acc:MGI:107792]	GO:0021549;GO:0043565;GO:0021766;GO:0007267;GO:0021527;GO:0046872;GO:0003677;GO:0005634;GO:0021846;GO:0006355;GO:0006351;GO:0045893;GO:0021937;GO:0008270;GO:0042127;GO:0021702;GO:0021879	K18493:ko04550
mmu-miR-6992-5p	ENSMUST00000031414	165	3044043	3312	ENSMUSG00000029458	Brap;BRCA1 associated protein [Source:MGI Symbol;Acc:MGI:1919649]	GO:0005829;GO:0009968;GO:0046872;GO:0007265;GO:0008139;GO:0042802;GO:0003676;GO:0005515;GO:0000151;GO:0004842;GO:0016740;GO:0016567;GO:0000165;GO:0031965;GO:0008270;GO:0005737;GO:0061630	K10632:ko04014
mmu-miR-6992-5p	ENSMUST00000140996	165	3044044	3105	ENSMUSG00000029458	Brap;BRCA1 associated protein [Source:MGI Symbol;Acc:MGI:1919649]	GO:0005829;GO:0009968;GO:0046872;GO:0007265;GO:0008139;GO:0042802;GO:0003676;GO:0005515;GO:0000151;GO:0004842;GO:0016740;GO:0016567;GO:0000165;GO:0031965;GO:0008270;GO:0005737;GO:0061630	K10632:ko04014
mmu-miR-6992-5p	ENSMUST00000111765	165	3044045	3440	ENSMUSG00000029458	Brap;BRCA1 associated protein [Source:MGI Symbol;Acc:MGI:1919649]	GO:0005829;GO:0009968;GO:0046872;GO:0007265;GO:0008139;GO:0042802;GO:0003676;GO:0005515;GO:0000151;GO:0004842;GO:0016740;GO:0016567;GO:0000165;GO:0031965;GO:0008270;GO:0005737;GO:0061630	K10632:ko04014
mmu-miR-6992-5p	ENSMUST00000036206	180	3044345	1262	ENSMUSG00000037979	Ccdc92;coiled-coil domain containing 92 [Source:MGI Symbol;Acc:MGI:106485]	GO:0005813;GO:0043231;GO:0005654;GO:0005856;GO:0003674;GO:0005814;GO:0005737;GO:0008150	-
mmu-miR-6992-5p	ENSMUST00000210818	169	3754271	30	ENSMUSG00000110206	Flt3l;FMS-like tyrosine kinase 3 ligand [Source:MGI Symbol;Acc:MGI:95560]	GO:0016310;GO:0048873;GO:0005125;GO:0045944;GO:0016301;GO:0030971;GO:0016021;GO:0005615;GO:0009986;GO:0045787;GO:1901741;GO:0008284;GO:0042803;GO:0001934;GO:0032825;GO:0030098;GO:0090290;GO:0045663;GO:0031233;GO:0016020;GO:0005576;GO:0035162;GO:0071864;GO:0005886;GO:0030885;GO:0071866	K05454:ko04640,ko04060,ko05200
mmu-miR-6992-5p	ENSMUST00000146760	169	3754272	45	ENSMUSG00000110206	Flt3l;FMS-like tyrosine kinase 3 ligand [Source:MGI Symbol;Acc:MGI:95560]	GO:0016310;GO:0048873;GO:0005125;GO:0045944;GO:0016301;GO:0030971;GO:0016021;GO:0005615;GO:0009986;GO:0045787;GO:1901741;GO:0008284;GO:0042803;GO:0001934;GO:0032825;GO:0030098;GO:0090290;GO:0045663;GO:0031233;GO:0016020;GO:0005576;GO:0035162;GO:0071864;GO:0005886;GO:0030885;GO:0071866	K05454:ko04640,ko04060,ko05200
mmu-miR-6992-5p	ENSMUST00000052204	160	3754662	2331	ENSMUSG00000047037	Nipa1;non imprinted in Prader-Willi/Angelman syndrome 1 homolog (human) [Source:MGI Symbol;Acc:MGI:2442058]	GO:0016020;GO:0006811;GO:0015693;GO:0005768;GO:1903830;GO:0005769;GO:0006810;GO:0016021;GO:0015095;GO:0005886	-
mmu-miR-6992-5p	ENSMUST00000168747	177	3754684	5377	ENSMUSG00000025324	Atp10a;ATPase, class V, type 10A [Source:MGI Symbol;Acc:MGI:1330809]	GO:0000287;GO:0016020;GO:0015914;GO:0046872;GO:0006869;GO:0000166;GO:0016021;GO:0016787;GO:0006810;GO:0005783;GO:0005524;GO:0004012;GO:0005886;GO:0005789;GO:0045332	-
mmu-miR-6992-5p	ENSMUST00000190193	167	3290020	3664	ENSMUSG00000091345	Col6a5;collagen, type VI, alpha 5 [Source:MGI Symbol;Acc:MGI:3648134]	-	-
mmu-miR-6992-5p	ENSMUST00000165165	167	3290021	3664	ENSMUSG00000091345	Col6a5;collagen, type VI, alpha 5 [Source:MGI Symbol;Acc:MGI:3648134]	-	-
mmu-miR-6992-5p	ENSMUST00000194224	181	3290334	2745	ENSMUSG00000032612	Usp4;ubiquitin specific peptidase 4 (proto-oncogene) [Source:MGI Symbol;Acc:MGI:98905]	GO:0036459;GO:0034394;GO:0031397;GO:0008233;GO:0031647;GO:0008234;GO:0046872;GO:0005634;GO:0005515;GO:0042802;GO:0005737;GO:0006508;GO:0031685;GO:0016787;GO:0005829;GO:0016579;GO:0006511;GO:0000244;GO:0005886;GO:0004843	-
mmu-miR-6992-5p	ENSMUST00000033483	164	3291133	1931	ENSMUSG00000031143	Ccdc22;coiled-coil domain containing 22 [Source:MGI Symbol;Acc:MGI:1859608]	GO:0006893;GO:0005575;GO:0008150;GO:0043124;GO:0005768;GO:0043123;GO:0007253;GO:0006810;GO:0005515;GO:0006878;GO:0097602;GO:2000060;GO:0015031;GO:0003674;GO:0097006;GO:0042632	-
mmu-miR-6992-5p	ENSMUST00000092995	159	2994055	5038	ENSMUSG00000074652	Myh7b;myosin, heavy chain 7B, cardiac muscle, beta [Source:MGI Symbol;Acc:MGI:3710243]	GO:0003774;GO:0016020;GO:0097512;GO:0032982;GO:0000166;GO:0003779;GO:0016459;GO:0005524	K10352:ko04530
mmu-miR-6992-5p	ENSMUST00000039994	162	2994083	3755	ENSMUSG00000038241	Cep250;centrosomal protein 250 [Source:MGI Symbol;Acc:MGI:108084]	GO:0008022;GO:0031616;GO:0033365;GO:1904781;GO:0005813;GO:1905515;GO:0000278;GO:0030997;GO:0005856;GO:0008104;GO:0005814;GO:0005737;GO:0005929;GO:0070062;GO:0043234;GO:0042995;GO:0007049;GO:0048471;GO:0010457;GO:0019901;GO:0019904	-
mmu-miR-6992-5p	ENSMUST00000094421	162	2994084	3695	ENSMUSG00000038241	Cep250;centrosomal protein 250 [Source:MGI Symbol;Acc:MGI:108084]	GO:0008022;GO:0031616;GO:0033365;GO:1904781;GO:0005813;GO:1905515;GO:0000278;GO:0030997;GO:0005856;GO:0008104;GO:0005814;GO:0005737;GO:0005929;GO:0070062;GO:0043234;GO:0042995;GO:0007049;GO:0048471;GO:0010457;GO:0019901;GO:0019904	-
mmu-miR-6992-5p	ENSMUST00000109619	162	2994085	3753	ENSMUSG00000038241	Cep250;centrosomal protein 250 [Source:MGI Symbol;Acc:MGI:108084]	GO:0008022;GO:0031616;GO:0033365;GO:1904781;GO:0005813;GO:1905515;GO:0000278;GO:0030997;GO:0005856;GO:0008104;GO:0005814;GO:0005737;GO:0005929;GO:0070062;GO:0043234;GO:0042995;GO:0007049;GO:0048471;GO:0010457;GO:0019901;GO:0019904	-
mmu-miR-6992-5p	ENSMUST00000156355	162	2994089	138	ENSMUSG00000038241	Cep250;centrosomal protein 250 [Source:MGI Symbol;Acc:MGI:108084]	GO:0008022;GO:0031616;GO:0033365;GO:1904781;GO:0005813;GO:1905515;GO:0000278;GO:0030997;GO:0005856;GO:0008104;GO:0005814;GO:0005737;GO:0005929;GO:0070062;GO:0043234;GO:0042995;GO:0007049;GO:0048471;GO:0010457;GO:0019901;GO:0019904	-
mmu-miR-6992-5p	ENSMUST00000128683	162	2994090	106	ENSMUSG00000038241	Cep250;centrosomal protein 250 [Source:MGI Symbol;Acc:MGI:108084]	GO:0008022;GO:0031616;GO:0033365;GO:1904781;GO:0005813;GO:1905515;GO:0000278;GO:0030997;GO:0005856;GO:0008104;GO:0005814;GO:0005737;GO:0005929;GO:0070062;GO:0043234;GO:0042995;GO:0007049;GO:0048471;GO:0010457;GO:0019901;GO:0019904	-
mmu-miR-6992-5p	ENSMUST00000091268	165	2786583	3917	ENSMUSG00000026933	Camsap1;calmodulin regulated spectrin-associated protein 1 [Source:MGI Symbol;Acc:MGI:3036242]	GO:0008017;GO:0005516;GO:0022604;GO:0030507;GO:0031175;GO:0005856;GO:0005874;GO:0007010;GO:0005737	-
mmu-miR-6992-5p	ENSMUST00000114167	165	2786584	3917	ENSMUSG00000026933	Camsap1;calmodulin regulated spectrin-associated protein 1 [Source:MGI Symbol;Acc:MGI:3036242]	GO:0008017;GO:0005516;GO:0022604;GO:0030507;GO:0031175;GO:0005856;GO:0005874;GO:0007010;GO:0005737	-
mmu-miR-6992-5p	ENSMUST00000143977	165	2786585	3093	ENSMUSG00000026933	Camsap1;calmodulin regulated spectrin-associated protein 1 [Source:MGI Symbol;Acc:MGI:3036242]	GO:0008017;GO:0005516;GO:0022604;GO:0030507;GO:0031175;GO:0005856;GO:0005874;GO:0007010;GO:0005737	-
mmu-miR-6992-5p	ENSMUST00000183461	165	2786586	3917	ENSMUSG00000026933	Camsap1;calmodulin regulated spectrin-associated protein 1 [Source:MGI Symbol;Acc:MGI:3036242]	GO:0008017;GO:0005516;GO:0022604;GO:0030507;GO:0031175;GO:0005856;GO:0005874;GO:0007010;GO:0005737	-
mmu-miR-6992-5p	ENSMUST00000028288	174	2786633	2035	ENSMUSG00000026923	Notch1;notch 1 [Source:MGI Symbol;Acc:MGI:97363]	GO:2000737;GO:0016324;GO:0046427;GO:0045603;GO:0060528;GO:0016021;GO:0019899;GO:0060548;GO:0009986;GO:0007409;GO:0002437;GO:0030513;GO:0030027;GO:0002193;GO:0032495;GO:0008544;GO:0060956;GO:0045607;GO:0001525;GO:1901189;GO:0060979;GO:0060412;GO:0005887;GO:0030514;GO:0003219;GO:0048754;GO:0042246;GO:0060317;GO:0005912;GO:0031960;GO:0016020;GO:0072144;GO:0030182;GO:0003213;GO:0060740;GO:0003180;GO:…	K02599:ko05206,ko05224,ko01522,ko04320,ko04919,ko04330
mmu-miR-6992-5p	ENSMUST00000112533	162	2787587	5061	ENSMUSG00000026980	Ly75;lymphocyte antigen 75 [Source:MGI Symbol;Acc:MGI:106662]	GO:0016020;GO:0005887;GO:0070062;GO:0004888;GO:0006897;GO:0016021;GO:0007165;GO:0030246;GO:0009897	-
mmu-miR-6992-5p	ENSMUST00000028362	162	2787588	4989	ENSMUSG00000026980	Ly75;lymphocyte antigen 75 [Source:MGI Symbol;Acc:MGI:106662]	GO:0016020;GO:0005887;GO:0070062;GO:0004888;GO:0006897;GO:0016021;GO:0007165;GO:0030246;GO:0009897	-
mmu-miR-6992-5p	ENSMUST00000037165	162	3002391	202	ENSMUSG00000034041	Lyl1;lymphoblastomic leukemia 1 [Source:MGI Symbol;Acc:MGI:96891]	GO:0030183;GO:0046983;GO:0000977;GO:0006357;GO:0060216;GO:0003677;GO:0005634;GO:0000981;GO:0006351;GO:0006355;GO:0045893;GO:0001955	K15604:ko05202
mmu-miR-6992-5p	ENSMUST00000034121	163	3002464	3498	ENSMUSG00000005142	Man2b1;mannosidase 2, alpha B1 [Source:MGI Symbol;Acc:MGI:107286]	GO:0016021;GO:0005615;GO:0006013;GO:0030246;GO:0004553;GO:0007611;GO:0005975;GO:0005764;GO:0008152;GO:0006464;GO:0046872;GO:0003824;GO:0015923;GO:0008270;GO:0070062;GO:0016798;GO:0004559;GO:0016787;GO:0006517;GO:0016020;GO:0005537	K12311:ko04142,ko00511
mmu-miR-6992-5p	ENSMUST00000034234	169	3002691	1333	ENSMUSG00000031782	Coq9;coenzyme Q9 [Source:MGI Symbol;Acc:MGI:1915164]	GO:0008289;GO:0006120;GO:0005739;GO:0042803;GO:0006744;GO:0005743	-
mmu-miR-6992-5p	ENSMUST00000057717	172	3002752	700	ENSMUSG00000046556	Zfp319;zinc finger protein 319 [Source:MGI Symbol;Acc:MGI:1890618]	GO:0046872;GO:0003676;GO:0003677;GO:0005634;GO:0006355;GO:0006351;GO:0008150	-
mmu-miR-6992-5p	ENSMUST00000108775	172	3003574	118	ENSMUSG00000001995	Sipa1l2;signal-induced proliferation-associated 1 like 2 [Source:MGI Symbol;Acc:MGI:2676970]	GO:0005096;GO:0005575;GO:0043547;GO:0051056;GO:0003674;GO:0008150	K17702:ko04015
mmu-miR-6992-5p	ENSMUST00000212168	172	3003575	404	ENSMUSG00000001995	Sipa1l2;signal-induced proliferation-associated 1 like 2 [Source:MGI Symbol;Acc:MGI:2676970]	GO:0005096;GO:0005575;GO:0043547;GO:0051056;GO:0003674;GO:0008150	K17702:ko04015
mmu-miR-6992-5p	ENSMUST00000212987	172	3003576	456	ENSMUSG00000001995	Sipa1l2;signal-induced proliferation-associated 1 like 2 [Source:MGI Symbol;Acc:MGI:2676970]	GO:0005096;GO:0005575;GO:0043547;GO:0051056;GO:0003674;GO:0008150	K17702:ko04015
mmu-miR-6992-5p	ENSMUST00000058692	168	3003694	88	ENSMUSG00000032006	Pdgfd;platelet-derived growth factor, D polypeptide [Source:MGI Symbol;Acc:MGI:1919035]	GO:0071673;GO:0036120;GO:0014068;GO:0005615;GO:0030335;GO:0043406;GO:0070301;GO:0008284;GO:0071230;GO:0071560;GO:0031954;GO:0070062;GO:0007275;GO:0072126;GO:2000439;GO:0048661;GO:0007596;GO:0016020;GO:0008083;GO:0048008;GO:0050730;GO:0005576;GO:0048146;GO:0009987;GO:0005161;GO:0070374;GO:0051781	K05450:ko04151,ko04810,ko04015,ko05231,ko04014,ko04060,ko04540,ko04072,ko05215,ko01521,ko05218,ko04510
mmu-miR-6992-5p	ENSMUST00000168039	168	3003695	60	ENSMUSG00000032006	Pdgfd;platelet-derived growth factor, D polypeptide [Source:MGI Symbol;Acc:MGI:1919035]	GO:0071673;GO:0036120;GO:0014068;GO:0005615;GO:0030335;GO:0043406;GO:0070301;GO:0008284;GO:0071230;GO:0071560;GO:0031954;GO:0070062;GO:0007275;GO:0072126;GO:2000439;GO:0048661;GO:0007596;GO:0016020;GO:0008083;GO:0048008;GO:0050730;GO:0005576;GO:0048146;GO:0009987;GO:0005161;GO:0070374;GO:0051781	K05450:ko04151,ko04810,ko04015,ko05231,ko04014,ko04060,ko04540,ko04072,ko05215,ko01521,ko05218,ko04510
mmu-miR-6992-5p	ENSMUST00000214892	168	3003696	11	ENSMUSG00000032006	Pdgfd;platelet-derived growth factor, D polypeptide [Source:MGI Symbol;Acc:MGI:1919035]	GO:0071673;GO:0036120;GO:0014068;GO:0005615;GO:0030335;GO:0043406;GO:0070301;GO:0008284;GO:0071230;GO:0071560;GO:0031954;GO:0070062;GO:0007275;GO:0072126;GO:2000439;GO:0048661;GO:0007596;GO:0016020;GO:0008083;GO:0048008;GO:0050730;GO:0005576;GO:0048146;GO:0009987;GO:0005161;GO:0070374;GO:0051781	K05450:ko04151,ko04810,ko04015,ko05231,ko04014,ko04060,ko04540,ko04072,ko05215,ko01521,ko05218,ko04510
mmu-miR-6992-5p	ENSMUST00000159294	171	3003763	2237	ENSMUSG00000031925	Maml2;mastermind like 2 (Drosophila) [Source:MGI Symbol;Acc:MGI:2389460]	GO:0045944;GO:0003713;GO:0005634;GO:0007221;GO:0016607;GO:0007219	-
mmu-miR-6992-5p	ENSMUST00000053392	163	3358239	961	ENSMUSG00000048921	Zfp689;zinc finger protein 689 [Source:MGI Symbol;Acc:MGI:1918381]	GO:0046872;GO:0003677;GO:0005634;GO:0003676;GO:0035914;GO:0006355;GO:0006351;GO:0005622	-
mmu-miR-6992-5p	ENSMUST00000106282	151	3358284	189	ENSMUSG00000030814	Bcl7c;B cell CLL/lymphoma 7C [Source:MGI Symbol;Acc:MGI:1332237]	GO:0016020;GO:0005575;GO:0016021;GO:0003674;GO:0008150;GO:0006915	-
mmu-miR-6992-5p	ENSMUST00000205977	151	3358285	43	ENSMUSG00000030814	Bcl7c;B cell CLL/lymphoma 7C [Source:MGI Symbol;Acc:MGI:1332237]	GO:0016020;GO:0005575;GO:0016021;GO:0003674;GO:0008150;GO:0006915	-
mmu-miR-6992-5p	ENSMUST00000207019	151	3358287	130	ENSMUSG00000030814	Bcl7c;B cell CLL/lymphoma 7C [Source:MGI Symbol;Acc:MGI:1332237]	GO:0016020;GO:0005575;GO:0016021;GO:0003674;GO:0008150;GO:0006915	-
mmu-miR-6992-5p	ENSMUST00000061468	151	3358288	337	ENSMUSG00000030814	Bcl7c;B cell CLL/lymphoma 7C [Source:MGI Symbol;Acc:MGI:1332237]	GO:0016020;GO:0005575;GO:0016021;GO:0003674;GO:0008150;GO:0006915	-
mmu-miR-6992-5p	ENSMUST00000097999	175	3358535	2061	ENSMUSG00000030956	Fam53b;family with sequence similarity 53, member B [Source:MGI Symbol;Acc:MGI:1925188]	GO:0003674;GO:0008150;GO:0005575	-
mmu-miR-6992-5p	ENSMUST00000065371	175	3358536	1650	ENSMUSG00000030956	Fam53b;family with sequence similarity 53, member B [Source:MGI Symbol;Acc:MGI:1925188]	GO:0003674;GO:0008150;GO:0005575	-
mmu-miR-6992-5p	ENSMUST00000097998	175	3358537	943	ENSMUSG00000030956	Fam53b;family with sequence similarity 53, member B [Source:MGI Symbol;Acc:MGI:1925188]	GO:0003674;GO:0008150;GO:0005575	-
mmu-miR-6992-5p	ENSMUST00000106169	175	3358538	1856	ENSMUSG00000030956	Fam53b;family with sequence similarity 53, member B [Source:MGI Symbol;Acc:MGI:1925188]	GO:0003674;GO:0008150;GO:0005575	-
mmu-miR-6992-5p	ENSMUST00000106168	175	3358539	1509	ENSMUSG00000030956	Fam53b;family with sequence similarity 53, member B [Source:MGI Symbol;Acc:MGI:1925188]	GO:0003674;GO:0008150;GO:0005575	-
mmu-miR-6992-5p	ENSMUST00000110840	162	3359525	878	ENSMUSG00000038506	Dcun1d2;DCN1, defective in cullin neddylation 1, domain containing 2 (S. cerevisiae) [Source:MGI Symbol;Acc:MGI:2142792]	GO:0051443;GO:0000151;GO:0097602;GO:0031624;GO:0032182;GO:0045116	-
mmu-miR-6992-5p	ENSMUST00000110839	162	3359526	962	ENSMUSG00000038506	Dcun1d2;DCN1, defective in cullin neddylation 1, domain containing 2 (S. cerevisiae) [Source:MGI Symbol;Acc:MGI:2142792]	GO:0051443;GO:0000151;GO:0097602;GO:0031624;GO:0032182;GO:0045116	-
mmu-miR-6992-5p	ENSMUST00000203467	162	3359527	755	ENSMUSG00000038506	Dcun1d2;DCN1, defective in cullin neddylation 1, domain containing 2 (S. cerevisiae) [Source:MGI Symbol;Acc:MGI:2142792]	GO:0051443;GO:0000151;GO:0097602;GO:0031624;GO:0032182;GO:0045116	-
mmu-miR-6992-5p	ENSMUST00000045366	162	3359528	774	ENSMUSG00000038506	Dcun1d2;DCN1, defective in cullin neddylation 1, domain containing 2 (S. cerevisiae) [Source:MGI Symbol;Acc:MGI:2142792]	GO:0051443;GO:0000151;GO:0097602;GO:0031624;GO:0032182;GO:0045116	-
mmu-miR-6992-5p	ENSMUST00000110838	162	3359529	981	ENSMUSG00000038506	Dcun1d2;DCN1, defective in cullin neddylation 1, domain containing 2 (S. cerevisiae) [Source:MGI Symbol;Acc:MGI:2142792]	GO:0051443;GO:0000151;GO:0097602;GO:0031624;GO:0032182;GO:0045116	-
mmu-miR-6992-5p	ENSMUST00000082104	175	3359591	8965	ENSMUSG00000060924	Csmd1;CUB and Sushi multiple domains 1 [Source:MGI Symbol;Acc:MGI:2137383]	GO:0016020;GO:0005575;GO:0001964;GO:0042593;GO:0016021;GO:0003674	-
mmu-miR-6992-5p	ENSMUST00000098371	173	3026672	1546	ENSMUSG00000025790	Slco3a1;solute carrier organic anion transporter family, member 3a1 [Source:MGI Symbol;Acc:MGI:1351867]	GO:0016020;GO:0016324;GO:0006811;GO:0005887;GO:0006857;GO:0006810;GO:0005215;GO:0016021;GO:0009986;GO:0009925;GO:0005886;GO:0008514;GO:0015198;GO:0015711	-
mmu-miR-6992-5p	ENSMUST00000026897	173	3026673	1527	ENSMUSG00000025790	Slco3a1;solute carrier organic anion transporter family, member 3a1 [Source:MGI Symbol;Acc:MGI:1351867]	GO:0016020;GO:0016324;GO:0006811;GO:0005887;GO:0006857;GO:0006810;GO:0005215;GO:0016021;GO:0009986;GO:0009925;GO:0005886;GO:0008514;GO:0015198;GO:0015711	-
mmu-miR-6992-5p	ENSMUST00000107453	173	3026674	1693	ENSMUSG00000025790	Slco3a1;solute carrier organic anion transporter family, member 3a1 [Source:MGI Symbol;Acc:MGI:1351867]	GO:0016020;GO:0016324;GO:0006811;GO:0005887;GO:0006857;GO:0006810;GO:0005215;GO:0016021;GO:0009986;GO:0009925;GO:0005886;GO:0008514;GO:0015198;GO:0015711	-
mmu-miR-6992-5p	ENSMUST00000179318	171	3026918	1012	ENSMUSG00000030638	Sh3gl3;SH3-domain GRB2-like 3 [Source:MGI Symbol;Acc:MGI:700011]	GO:0070062;GO:0006897;GO:0005769;GO:0042802;GO:0005737	-
mmu-miR-6992-5p	ENSMUST00000032874	171	3026919	838	ENSMUSG00000030638	Sh3gl3;SH3-domain GRB2-like 3 [Source:MGI Symbol;Acc:MGI:700011]	GO:0070062;GO:0006897;GO:0005769;GO:0042802;GO:0005737	-
mmu-miR-6992-5p	ENSMUST00000177883	171	3026920	579	ENSMUSG00000030638	Sh3gl3;SH3-domain GRB2-like 3 [Source:MGI Symbol;Acc:MGI:700011]	GO:0070062;GO:0006897;GO:0005769;GO:0042802;GO:0005737	-
mmu-miR-6992-5p	ENSMUST00000177895	171	3026921	677	ENSMUSG00000030638	Sh3gl3;SH3-domain GRB2-like 3 [Source:MGI Symbol;Acc:MGI:700011]	GO:0070062;GO:0006897;GO:0005769;GO:0042802;GO:0005737	-
mmu-miR-6992-5p	ENSMUST00000004770	159	3027038	599	ENSMUSG00000004651	Tyr;tyrosinase [Source:MGI Symbol;Acc:MGI:98880]	GO:0005507;GO:0055114;GO:0016021;GO:0004497;GO:0043473;GO:0004503;GO:0008152;GO:0008283;GO:0046872;GO:0051591;GO:0042470;GO:0042803;GO:0005634;GO:0005515;GO:0005737;GO:0033280;GO:0016491;GO:0048538;GO:0042438;GO:0046982;GO:0005829;GO:0016020;GO:0048471;GO:0043231;GO:0009411;GO:0033162	K00505:ko04916,ko00950,ko00965,ko00350,ko00740
mmu-miR-6992-5p	ENSMUST00000084895	171	3027405	221	ENSMUSG00000032812	Arap1;ArfGAP with RhoGAP domain, ankyrin repeat and PH domain 1 [Source:MGI Symbol;Acc:MGI:1916960]	GO:0008134;GO:0031702;GO:0007165;GO:0051270;GO:0060395;GO:0005547;GO:0005096;GO:0007184;GO:0046872;GO:0044212;GO:0043547;GO:0031410;GO:0005794;GO:0051491;GO:0045893;GO:0005737;GO:0008360;GO:0032580;GO:0005654;GO:0003700;GO:0051497;GO:0007179;GO:0005829;GO:0016020;GO:0001921;GO:0043231;GO:0005802;GO:0070412;GO:0005886	K18439:ko04144
mmu-miR-6992-5p	ENSMUST00000127873	171	3027406	42	ENSMUSG00000032812	Arap1;ArfGAP with RhoGAP domain, ankyrin repeat and PH domain 1 [Source:MGI Symbol;Acc:MGI:1916960]	GO:0008134;GO:0031702;GO:0007165;GO:0051270;GO:0060395;GO:0005547;GO:0005096;GO:0007184;GO:0046872;GO:0044212;GO:0043547;GO:0031410;GO:0005794;GO:0051491;GO:0045893;GO:0005737;GO:0008360;GO:0032580;GO:0005654;GO:0003700;GO:0051497;GO:0007179;GO:0005829;GO:0016020;GO:0001921;GO:0043231;GO:0005802;GO:0070412;GO:0005886	K18439:ko04144
mmu-miR-6992-5p	ENSMUST00000106739	177	3028167	2669	ENSMUSG00000031026	Trim66;tripartite motif-containing 66 [Source:MGI Symbol;Acc:MGI:2152406]	GO:0010369;GO:0046872;GO:0005654;GO:0005634;GO:0016235;GO:0005515;GO:0042803;GO:0003682;GO:0045892;GO:0005622;GO:0008270	-
mmu-miR-6992-5p	ENSMUST00000033339	177	3028168	2568	ENSMUSG00000031026	Trim66;tripartite motif-containing 66 [Source:MGI Symbol;Acc:MGI:2152406]	GO:0010369;GO:0046872;GO:0005654;GO:0005634;GO:0016235;GO:0005515;GO:0042803;GO:0003682;GO:0045892;GO:0005622;GO:0008270	-
mmu-miR-6992-5p	ENSMUST00000106741	177	3028169	2631	ENSMUSG00000031026	Trim66;tripartite motif-containing 66 [Source:MGI Symbol;Acc:MGI:2152406]	GO:0010369;GO:0046872;GO:0005654;GO:0005634;GO:0016235;GO:0005515;GO:0042803;GO:0003682;GO:0045892;GO:0005622;GO:0008270	-
mmu-miR-6992-5p	ENSMUST00000164759	168	3028211	728	ENSMUSG00000038371	Sbf2;SET binding factor 2 [Source:MGI Symbol;Acc:MGI:1921831]	GO:0005829;GO:0016020;GO:0019208;GO:0050790;GO:0043547;GO:0042803;GO:0019902;GO:0005774;GO:0043087;GO:0006661;GO:0035091;GO:0017112;GO:0051262	-
mmu-miR-6992-5p	ENSMUST00000033058	168	3028212	726	ENSMUSG00000038371	Sbf2;SET binding factor 2 [Source:MGI Symbol;Acc:MGI:1921831]	GO:0005829;GO:0016020;GO:0019208;GO:0050790;GO:0043547;GO:0042803;GO:0019902;GO:0005774;GO:0043087;GO:0006661;GO:0035091;GO:0017112;GO:0051262	-
mmu-miR-6992-5p	ENSMUST00000166020	168	3028213	429	ENSMUSG00000038371	Sbf2;SET binding factor 2 [Source:MGI Symbol;Acc:MGI:1921831]	GO:0005829;GO:0016020;GO:0019208;GO:0050790;GO:0043547;GO:0042803;GO:0019902;GO:0005774;GO:0043087;GO:0006661;GO:0035091;GO:0017112;GO:0051262	-
mmu-miR-6992-5p	ENSMUST00000171218	168	3028217	711	ENSMUSG00000038371	Sbf2;SET binding factor 2 [Source:MGI Symbol;Acc:MGI:1921831]	GO:0005829;GO:0016020;GO:0019208;GO:0050790;GO:0043547;GO:0042803;GO:0019902;GO:0005774;GO:0043087;GO:0006661;GO:0035091;GO:0017112;GO:0051262	-
mmu-miR-6992-5p	ENSMUST00000166885	168	3028218	131	ENSMUSG00000038371	Sbf2;SET binding factor 2 [Source:MGI Symbol;Acc:MGI:1921831]	GO:0005829;GO:0016020;GO:0019208;GO:0050790;GO:0043547;GO:0042803;GO:0019902;GO:0005774;GO:0043087;GO:0006661;GO:0035091;GO:0017112;GO:0051262	-
mmu-miR-6992-5p	ENSMUST00000207270	165	3028473	1417	ENSMUSG00000030922	Lyrm1;LYR motif containing 1 [Source:MGI Symbol;Acc:MGI:1921169]	GO:0030496;GO:0005739;GO:0005654;GO:0003674;GO:0008150	-
mmu-miR-6992-5p	ENSMUST00000208668	173	3028513	70	ENSMUSG00000109392	Gm5737;predicted gene 5737 [Source:MGI Symbol;Acc:MGI:3645276]	GO:0003854;GO:0016020;GO:0006694;GO:0055114;GO:0016021;GO:0016616	-
mmu-miR-6992-5p	ENSMUST00000029355	175	2939807	6568	ENSMUSG00000027784	Ppm1l;protein phosphatase 1 (formerly 2C)-like [Source:MGI Symbol;Acc:MGI:2139740]	GO:0016020;GO:0070062;GO:0046872;GO:0003824;GO:0016021;GO:0016787;GO:0005515;GO:0004721;GO:0006470;GO:0043169;GO:0000165;GO:0005622;GO:0007178;GO:0004722	-
mmu-miR-6992-5p	ENSMUST00000133010	168	3028445	2820	ENSMUSG00000085576	Dpy19l2;dpy-19-like 2 (C. elegans) [Source:MGI Symbol;Acc:MGI:2444662]	GO:0000030;GO:0018406;GO:0016757;GO:0016020;GO:0007286;GO:0007283;GO:0007275;GO:0005634;GO:0016021;GO:0030154;GO:0016740;GO:0005637	-
mmu-miR-6992-5p	ENSMUST00000210433	167	3029397	2603	ENSMUSG00000110266	Gm32742;predicted gene, 32742 [Source:MGI Symbol;Acc:MGI:5591901]	-	-
mmu-miR-6992-5p	ENSMUST00000167659	173	2963874	1163	ENSMUSG00000031109	Enox2;ecto-NOX disulfide-thiol exchanger 2 [Source:MGI Symbol;Acc:MGI:2384799]	GO:0016020;GO:0015035;GO:0048511;GO:0016491;GO:0003676;GO:0055114;GO:0005576;GO:0005615;GO:0040008;GO:0009897;GO:0005886;GO:0007624	-
mmu-miR-6992-5p	ENSMUST00000114914	173	2963875	1467	ENSMUSG00000031109	Enox2;ecto-NOX disulfide-thiol exchanger 2 [Source:MGI Symbol;Acc:MGI:2384799]	GO:0016020;GO:0015035;GO:0048511;GO:0016491;GO:0003676;GO:0055114;GO:0005576;GO:0005615;GO:0040008;GO:0009897;GO:0005886;GO:0007624	-
mmu-miR-6992-5p	ENSMUST00000033437	173	2963876	1452	ENSMUSG00000031109	Enox2;ecto-NOX disulfide-thiol exchanger 2 [Source:MGI Symbol;Acc:MGI:2384799]	GO:0016020;GO:0015035;GO:0048511;GO:0016491;GO:0003676;GO:0055114;GO:0005576;GO:0005615;GO:0040008;GO:0009897;GO:0005886;GO:0007624	-
mmu-miR-6992-5p	ENSMUST00000114912	173	2963877	1497	ENSMUSG00000031109	Enox2;ecto-NOX disulfide-thiol exchanger 2 [Source:MGI Symbol;Acc:MGI:2384799]	GO:0016020;GO:0015035;GO:0048511;GO:0016491;GO:0003676;GO:0055114;GO:0005576;GO:0005615;GO:0040008;GO:0009897;GO:0005886;GO:0007624	-
mmu-miR-6992-5p	ENSMUST00000114918	173	2963878	1508	ENSMUSG00000031109	Enox2;ecto-NOX disulfide-thiol exchanger 2 [Source:MGI Symbol;Acc:MGI:2384799]	GO:0016020;GO:0015035;GO:0048511;GO:0016491;GO:0003676;GO:0055114;GO:0005576;GO:0005615;GO:0040008;GO:0009897;GO:0005886;GO:0007624	-
mmu-miR-6992-5p	ENSMUST00000114911	173	2963879	1497	ENSMUSG00000031109	Enox2;ecto-NOX disulfide-thiol exchanger 2 [Source:MGI Symbol;Acc:MGI:2384799]	GO:0016020;GO:0015035;GO:0048511;GO:0016491;GO:0003676;GO:0055114;GO:0005576;GO:0005615;GO:0040008;GO:0009897;GO:0005886;GO:0007624	-
mmu-miR-6992-5p	ENSMUST00000033744	163	2964166	3690	ENSMUSG00000031376	Atp2b3;ATPase, Ca++ transporting, plasma membrane 3 [Source:MGI Symbol;Acc:MGI:1347353]	GO:0051480;GO:0006811;GO:0000166;GO:0016021;GO:0005388;GO:0099132;GO:0046872;GO:0005794;GO:0006810;GO:0005524;GO:0015085;GO:0005887;GO:0070588;GO:0006816;GO:1990034;GO:0016787;GO:1903561;GO:0016020;GO:0043231;GO:0030165;GO:0005886;GO:0006874	K05850:ko04020,ko04024,ko04970,ko04261,ko04972,ko04022
mmu-miR-6992-5p	ENSMUST00000196297	169	2965379	1810	ENSMUSG00000031292	Cdkl5;cyclin-dependent kinase-like 5 [Source:MGI Symbol;Acc:MGI:1278336]	GO:0004674;GO:0016310;GO:0016301;GO:0000166;GO:0006468;GO:0048365;GO:0060999;GO:0043547;GO:0005634;GO:0044294;GO:0005524;GO:0046777;GO:0032587;GO:0050775;GO:0045202;GO:0050773;GO:0005654;GO:0016740;GO:0032839;GO:0004672;GO:0005829;GO:0048471;GO:0001764;GO:0045773	-
mmu-miR-6992-5p	ENSMUST00000197942	169	2965380	1843	ENSMUSG00000031292	Cdkl5;cyclin-dependent kinase-like 5 [Source:MGI Symbol;Acc:MGI:1278336]	GO:0004674;GO:0016310;GO:0016301;GO:0000166;GO:0006468;GO:0048365;GO:0060999;GO:0043547;GO:0005634;GO:0044294;GO:0005524;GO:0046777;GO:0032587;GO:0050775;GO:0045202;GO:0050773;GO:0005654;GO:0016740;GO:0032839;GO:0004672;GO:0005829;GO:0048471;GO:0001764;GO:0045773	-
mmu-miR-6992-5p	ENSMUST00000087104	169	2965381	2091	ENSMUSG00000031292	Cdkl5;cyclin-dependent kinase-like 5 [Source:MGI Symbol;Acc:MGI:1278336]	GO:0004674;GO:0016310;GO:0016301;GO:0000166;GO:0006468;GO:0048365;GO:0060999;GO:0043547;GO:0005634;GO:0044294;GO:0005524;GO:0046777;GO:0032587;GO:0050775;GO:0045202;GO:0050773;GO:0005654;GO:0016740;GO:0032839;GO:0004672;GO:0005829;GO:0048471;GO:0001764;GO:0045773	-
mmu-miR-6992-5p	ENSMUST00000198931	169	2965382	1810	ENSMUSG00000031292	Cdkl5;cyclin-dependent kinase-like 5 [Source:MGI Symbol;Acc:MGI:1278336]	GO:0004674;GO:0016310;GO:0016301;GO:0000166;GO:0006468;GO:0048365;GO:0060999;GO:0043547;GO:0005634;GO:0044294;GO:0005524;GO:0046777;GO:0032587;GO:0050775;GO:0045202;GO:0050773;GO:0005654;GO:0016740;GO:0032839;GO:0004672;GO:0005829;GO:0048471;GO:0001764;GO:0045773	-
mmu-let-7c-1-3p	ENSMUST00000197713	182	382167	4024	ENSMUSG00000028017	Egf;epidermal growth factor [Source:MGI Symbol;Acc:MGI:95290]	GO:0090370;GO:0060749;GO:0051223;GO:0043235;GO:0002092;GO:0043388;GO:0060059;GO:0016021;GO:0004713;GO:0005615;GO:0005154;GO:0005509;GO:0043406;GO:1900127;GO:0045840;GO:0090279;GO:2000008;GO:0010800;GO:0005765;GO:0008284;GO:0005515;GO:0018108;GO:0035413;GO:0021940;GO:0045893;GO:0051048;GO:0001525;GO:0070062;GO:0050731;GO:0061098;GO:0048754;GO:0007262;GO:0042327;GO:0016020;GO:0000187;GO:0045741;GO:…	K04357:ko04068,ko04066,ko05200,ko05219,ko04810,ko05213,ko04014,ko04010,ko05215,ko04012,ko05160,ko05218,ko04510,ko04015,ko05224,ko05231,ko05212,ko04540,ko04072,ko01521,ko05214,ko04151,ko04060,ko04144,ko05223
mmu-miR-145a-5p	ENSMUST00000115244	164	117889	2459	ENSMUSG00000026141	Col19a1;collagen, type XIX, alpha 1 [Source:MGI Symbol;Acc:MGI:1095415]	GO:0005578;GO:0007155;GO:0005576;GO:0007275;GO:0005581;GO:0030154;GO:0007517;GO:0030198;GO:0007519	-
mmu-miR-145a-5p	ENSMUST00000051344	164	117890	2398	ENSMUSG00000026141	Col19a1;collagen, type XIX, alpha 1 [Source:MGI Symbol;Acc:MGI:1095415]	GO:0005578;GO:0007155;GO:0005576;GO:0007275;GO:0005581;GO:0030154;GO:0007517;GO:0030198;GO:0007519	-
mmu-miR-145a-5p	ENSMUST00000037649	185	112695	1677	ENSMUSG00000036104	Rab3gap1;RAB3 GTPase activating protein subunit 1 [Source:MGI Symbol;Acc:MGI:2445001]	GO:2000786;GO:0007420;GO:0043087;GO:0034389;GO:0060325;GO:0005096;GO:0048489;GO:0097051;GO:0043547;GO:0005794;GO:0060079;GO:0050821;GO:0005737;GO:1903061;GO:0045202;GO:1903233;GO:0070062;GO:0061646;GO:0021854;GO:0032483;GO:0043010;GO:0043234;GO:0010807;GO:0098794;GO:0005811;GO:0048172;GO:0071782;GO:0017137;GO:0010628;GO:0017112;GO:1903373	-
mmu-miR-145a-5p	ENSMUST00000212506	185	112696	1638	ENSMUSG00000036104	Rab3gap1;RAB3 GTPase activating protein subunit 1 [Source:MGI Symbol;Acc:MGI:2445001]	GO:2000786;GO:0007420;GO:0043087;GO:0034389;GO:0060325;GO:0005096;GO:0048489;GO:0097051;GO:0043547;GO:0005794;GO:0060079;GO:0050821;GO:0005737;GO:1903061;GO:0045202;GO:1903233;GO:0070062;GO:0061646;GO:0021854;GO:0032483;GO:0043010;GO:0043234;GO:0010807;GO:0098794;GO:0005811;GO:0048172;GO:0071782;GO:0017137;GO:0010628;GO:0017112;GO:1903373	-
mmu-miR-145a-5p	ENSMUST00000155487	155	134052	1489	ENSMUSG00000038212	Mfsd14b;major facilitator superfamily domain containing 14B [Source:MGI Symbol;Acc:MGI:1913881]	GO:0016020;GO:0055085;GO:0006810;GO:0005215;GO:0016021	-
mmu-miR-145a-5p	ENSMUST00000054730	155	134053	1391	ENSMUSG00000038212	Mfsd14b;major facilitator superfamily domain containing 14B [Source:MGI Symbol;Acc:MGI:1913881]	GO:0016020;GO:0055085;GO:0006810;GO:0005215;GO:0016021	-
mmu-miR-145a-5p	ENSMUST00000067620	181	135362	4000	ENSMUSG00000015970	Chdh;choline dehydrogenase [Source:MGI Symbol;Acc:MGI:1860776]	GO:0016020;GO:0005739;GO:0019285;GO:0016491;GO:0055114;GO:0016614;GO:0008812;GO:0005743;GO:0050660	K00108:ko00260
mmu-miR-145a-5p	ENSMUST00000051025	165	124516	309	ENSMUSG00000089876	Tmem102;transmembrane protein 102 [Source:MGI Symbol;Acc:MGI:1921591]	GO:0042981;GO:0016020;GO:0010820;GO:0005739;GO:0034097;GO:1901028;GO:0050730;GO:0016021;GO:0007165;GO:0045785;GO:0009986;GO:2000406;GO:0005886;GO:0003674;GO:0005622;GO:0043234;GO:0006915	-
mmu-miR-145a-5p	ENSMUST00000052566	171	125229	107	ENSMUSG00000051232	Tmem199;transmembrane protein 199 [Source:MGI Symbol;Acc:MGI:2144113]	GO:0016020;GO:0030663;GO:0031410;GO:0016021;GO:0033116;GO:0003674;GO:0008150	-
mmu-miR-145a-5p	ENSMUST00000074515	176	125354	4063	ENSMUSG00000020696	Rffl;ring finger and FYVE like domain containing protein [Source:MGI Symbol;Acc:MGI:1914588]	GO:0010804;GO:0002020;GO:0002039;GO:0046872;GO:0031410;GO:0002947;GO:0010762;GO:0005886;GO:0006886;GO:0008270;GO:0005737;GO:2001271;GO:1902042;GO:0005768;GO:0031625;GO:0061630;GO:0016740;GO:0042787;GO:0006915;GO:0005829;GO:0055038;GO:0016020;GO:1901797;GO:0043161;GO:0006511;GO:0019901;GO:0070936;GO:0016567;GO:0010008	-
mmu-miR-145a-5p	ENSMUST00000108047	162	125506	1770	ENSMUSG00000000094	Tbx4;T-box 4 [Source:MGI Symbol;Acc:MGI:102556]	GO:0002009;GO:0048705;GO:0003677;GO:0003700;GO:0005515;GO:0005634;GO:0007275;GO:0030324;GO:0006355;GO:0006351;GO:0035108;GO:0030326;GO:0001525	-
mmu-miR-145a-5p	ENSMUST00000000096	162	125507	1626	ENSMUSG00000000094	Tbx4;T-box 4 [Source:MGI Symbol;Acc:MGI:102556]	GO:0002009;GO:0048705;GO:0003677;GO:0003700;GO:0005515;GO:0005634;GO:0007275;GO:0030324;GO:0006355;GO:0006351;GO:0035108;GO:0030326;GO:0001525	-
mmu-miR-145a-5p	ENSMUST00000108045	162	125508	1576	ENSMUSG00000000094	Tbx4;T-box 4 [Source:MGI Symbol;Acc:MGI:102556]	GO:0002009;GO:0048705;GO:0003677;GO:0003700;GO:0005515;GO:0005634;GO:0007275;GO:0030324;GO:0006355;GO:0006351;GO:0035108;GO:0030326;GO:0001525	-
mmu-miR-145a-5p	ENSMUST00000022953	175	127395	3671	ENSMUSG00000036800	Fam135b;family with sequence similarity 135, member B [Source:MGI Symbol;Acc:MGI:1917613]	GO:0052689;GO:0044255;GO:0005575	-
mmu-miR-145a-5p	ENSMUST00000109554	155	127952	1280	ENSMUSG00000022390	Zc3h7b;zinc finger CCCH type containing 7B [Source:MGI Symbol;Acc:MGI:1328310]	GO:0005575;GO:0003723;GO:0046872;GO:0003676;GO:0008150	-
mmu-miR-145a-5p	ENSMUST00000018184	171	128025	3262	ENSMUSG00000018040	Rrp7a;ribosomal RNA processing 7 homolog A (S. cerevisiae) [Source:MGI Symbol;Acc:MGI:1922028]	GO:0032545;GO:0003723;GO:0003676;GO:0006364;GO:0001825;GO:0034456;GO:0005737;GO:0000028	K14545:ko03008
mmu-miR-145a-5p	ENSMUST00000042564	175	134563	370	ENSMUSG00000041028	Ghitm;growth hormone inducible transmembrane protein [Source:MGI Symbol;Acc:MGI:1913342]	GO:0016020;GO:0005739;GO:0070062;GO:0016021;GO:0005743;GO:0006915	-
mmu-miR-145a-5p	ENSMUST00000165649	175	134564	323	ENSMUSG00000041028	Ghitm;growth hormone inducible transmembrane protein [Source:MGI Symbol;Acc:MGI:1913342]	GO:0016020;GO:0005739;GO:0070062;GO:0016021;GO:0005743;GO:0006915	-
mmu-miR-145a-5p	ENSMUST00000090760	176	103096	740	ENSMUSG00000034683	Ppp1r1c;protein phosphatase 1, regulatory (inhibitor) subunit 1C [Source:MGI Symbol;Acc:MGI:1923185]	GO:0004865;GO:0007049;GO:0051301;GO:0007165;GO:0035556;GO:0030307;GO:0006469;GO:0004864;GO:0005737;GO:1900087	-
mmu-miR-145a-5p	ENSMUST00000040863	176	103097	502	ENSMUSG00000034683	Ppp1r1c;protein phosphatase 1, regulatory (inhibitor) subunit 1C [Source:MGI Symbol;Acc:MGI:1923185]	GO:0004865;GO:0007049;GO:0051301;GO:0007165;GO:0035556;GO:0030307;GO:0006469;GO:0004864;GO:0005737;GO:1900087	-
mmu-miR-145a-5p	ENSMUST00000028607	174	104060	6002	ENSMUSG00000027184	Caprin1;cell cycle associated protein 1 [Source:MGI Symbol;Acc:MGI:1858234]	GO:0005829;GO:0050775;GO:0016020;GO:0042995;GO:0030425;GO:0017148;GO:0061003;GO:0003723;GO:0000932;GO:0030154;GO:0005737;GO:0010494	-
mmu-miR-145a-5p	ENSMUST00000085314	179	139641	5490	ENSMUSG00000021068	Nin;ninein [Source:MGI Symbol;Acc:MGI:105108]	GO:0000166;GO:0097431;GO:0019900;GO:0005813;GO:0005509;GO:0030425;GO:0030424;GO:0051642;GO:0097539;GO:0005730;GO:0021957;GO:0005634;GO:0005515;GO:0005886;GO:0005856;GO:0005814;GO:0005737;GO:0044295;GO:0005815;GO:0000242;GO:0034454;GO:0005525;GO:0005874;GO:0036449;GO:0021540;GO:0050772;GO:0031116;GO:0045177;GO:0000922;GO:0090222;GO:0048668	-
mmu-miR-145a-5p	ENSMUST00000222237	179	139642	5734	ENSMUSG00000021068	Nin;ninein [Source:MGI Symbol;Acc:MGI:105108]	GO:0000166;GO:0097431;GO:0019900;GO:0005813;GO:0005509;GO:0030425;GO:0030424;GO:0051642;GO:0097539;GO:0005730;GO:0021957;GO:0005634;GO:0005515;GO:0005886;GO:0005856;GO:0005814;GO:0005737;GO:0044295;GO:0005815;GO:0000242;GO:0034454;GO:0005525;GO:0005874;GO:0036449;GO:0021540;GO:0050772;GO:0031116;GO:0045177;GO:0000922;GO:0090222;GO:0048668	-
mmu-miR-145a-5p	ENSMUST00000095666	179	139644	6083	ENSMUSG00000021068	Nin;ninein [Source:MGI Symbol;Acc:MGI:105108]	GO:0000166;GO:0097431;GO:0019900;GO:0005813;GO:0005509;GO:0030425;GO:0030424;GO:0051642;GO:0097539;GO:0005730;GO:0021957;GO:0005634;GO:0005515;GO:0005886;GO:0005856;GO:0005814;GO:0005737;GO:0044295;GO:0005815;GO:0000242;GO:0034454;GO:0005525;GO:0005874;GO:0036449;GO:0021540;GO:0050772;GO:0031116;GO:0045177;GO:0000922;GO:0090222;GO:0048668	-
mmu-miR-145a-5p	ENSMUST00000220689	179	139645	3563	ENSMUSG00000021068	Nin;ninein [Source:MGI Symbol;Acc:MGI:105108]	GO:0000166;GO:0097431;GO:0019900;GO:0005813;GO:0005509;GO:0030425;GO:0030424;GO:0051642;GO:0097539;GO:0005730;GO:0021957;GO:0005634;GO:0005515;GO:0005886;GO:0005856;GO:0005814;GO:0005737;GO:0044295;GO:0005815;GO:0000242;GO:0034454;GO:0005525;GO:0005874;GO:0036449;GO:0021540;GO:0050772;GO:0031116;GO:0045177;GO:0000922;GO:0090222;GO:0048668	-
mmu-miR-145a-5p	ENSMUST00000021468	179	139646	5609	ENSMUSG00000021068	Nin;ninein [Source:MGI Symbol;Acc:MGI:105108]	GO:0000166;GO:0097431;GO:0019900;GO:0005813;GO:0005509;GO:0030425;GO:0030424;GO:0051642;GO:0097539;GO:0005730;GO:0021957;GO:0005634;GO:0005515;GO:0005886;GO:0005856;GO:0005814;GO:0005737;GO:0044295;GO:0005815;GO:0000242;GO:0034454;GO:0005525;GO:0005874;GO:0036449;GO:0021540;GO:0050772;GO:0031116;GO:0045177;GO:0000922;GO:0090222;GO:0048668	-
mmu-miR-145a-5p	ENSMUST00000169074	179	139647	5557	ENSMUSG00000021068	Nin;ninein [Source:MGI Symbol;Acc:MGI:105108]	GO:0000166;GO:0097431;GO:0019900;GO:0005813;GO:0005509;GO:0030425;GO:0030424;GO:0051642;GO:0097539;GO:0005730;GO:0021957;GO:0005634;GO:0005515;GO:0005886;GO:0005856;GO:0005814;GO:0005737;GO:0044295;GO:0005815;GO:0000242;GO:0034454;GO:0005525;GO:0005874;GO:0036449;GO:0021540;GO:0050772;GO:0031116;GO:0045177;GO:0000922;GO:0090222;GO:0048668	-
mmu-miR-145a-5p	ENSMUST00000223257	179	139648	5604	ENSMUSG00000021068	Nin;ninein [Source:MGI Symbol;Acc:MGI:105108]	GO:0000166;GO:0097431;GO:0019900;GO:0005813;GO:0005509;GO:0030425;GO:0030424;GO:0051642;GO:0097539;GO:0005730;GO:0021957;GO:0005634;GO:0005515;GO:0005886;GO:0005856;GO:0005814;GO:0005737;GO:0044295;GO:0005815;GO:0000242;GO:0034454;GO:0005525;GO:0005874;GO:0036449;GO:0021540;GO:0050772;GO:0031116;GO:0045177;GO:0000922;GO:0090222;GO:0048668	-
mmu-miR-145a-5p	ENSMUST00000026367	151	141073	305	ENSMUSG00000025323	Sp4;trans-acting transcription factor 4 [Source:MGI Symbol;Acc:MGI:107595]	GO:0006357;GO:0003676;GO:0003700;GO:0005634;GO:0003713	-
mmu-miR-145a-5p	ENSMUST00000222314	151	141074	303	ENSMUSG00000025323	Sp4;trans-acting transcription factor 4 [Source:MGI Symbol;Acc:MGI:107595]	GO:0006357;GO:0003676;GO:0003700;GO:0005634;GO:0003713	-
mmu-miR-145a-5p	ENSMUST00000213742	175	123264	945	ENSMUSG00000059134	Olfr814;olfactory receptor 814 [Source:MGI Symbol;Acc:MGI:3030648]	GO:0016020;GO:0007608;GO:0050911;GO:0004930;GO:0016021;GO:0007165;GO:0007186;GO:0005886;GO:0004984;GO:0050896;GO:0004871	K04257:ko04740
mmu-miR-145a-5p	ENSMUST00000216966	175	123265	966	ENSMUSG00000059134	Olfr814;olfactory receptor 814 [Source:MGI Symbol;Acc:MGI:3030648]	GO:0016020;GO:0007608;GO:0050911;GO:0004930;GO:0016021;GO:0007165;GO:0007186;GO:0005886;GO:0004984;GO:0050896;GO:0004871	K04257:ko04740
mmu-miR-145a-5p	ENSMUST00000081367	175	123266	430	ENSMUSG00000059134	Olfr814;olfactory receptor 814 [Source:MGI Symbol;Acc:MGI:3030648]	GO:0016020;GO:0007608;GO:0050911;GO:0004930;GO:0016021;GO:0007165;GO:0007186;GO:0005886;GO:0004984;GO:0050896;GO:0004871	K04257:ko04740
mmu-miR-145a-5p	ENSMUST00000216182	175	123267	1172	ENSMUSG00000061961	Olfr815;olfactory receptor 815 [Source:MGI Symbol;Acc:MGI:3030649]	GO:0016020;GO:0007608;GO:0050911;GO:0004930;GO:0016021;GO:0007165;GO:0007186;GO:0005886;GO:0004984;GO:0050896;GO:0004871	K04257:ko04740
mmu-miR-145a-5p	ENSMUST00000071557	175	123268	448	ENSMUSG00000061961	Olfr815;olfactory receptor 815 [Source:MGI Symbol;Acc:MGI:3030649]	GO:0016020;GO:0007608;GO:0050911;GO:0004930;GO:0016021;GO:0007165;GO:0007186;GO:0005886;GO:0004984;GO:0050896;GO:0004871	K04257:ko04740
mmu-miR-145a-5p	ENSMUST00000102729	176	128034	1327	ENSMUSG00000028552	Eps15;epidermal growth factor receptor pathway substrate 15 [Source:MGI Symbol;Acc:MGI:104583]	GO:0016324;GO:0006897;GO:0060170;GO:0015031;GO:0006895;GO:0019065;GO:0048268;GO:0005509;GO:0046872;GO:0030136;GO:0005769;GO:0006810;GO:0005515;GO:0031593;GO:0009925;GO:0042802;GO:0005737;GO:0042127;GO:0031901;GO:0005768;GO:0045296;GO:0016235;GO:0005905;GO:0032456;GO:0005829;GO:0016020;GO:0017124;GO:0001921;GO:0043231;GO:0030122;GO:0046718;GO:0005886;GO:0030132	K12472:ko04144
mmu-miR-145a-5p	ENSMUST00000176251	176	128035	1292	ENSMUSG00000028552	Eps15;epidermal growth factor receptor pathway substrate 15 [Source:MGI Symbol;Acc:MGI:104583]	GO:0016324;GO:0006897;GO:0060170;GO:0015031;GO:0006895;GO:0019065;GO:0048268;GO:0005509;GO:0046872;GO:0030136;GO:0005769;GO:0006810;GO:0005515;GO:0031593;GO:0009925;GO:0042802;GO:0005737;GO:0042127;GO:0031901;GO:0005768;GO:0045296;GO:0016235;GO:0005905;GO:0032456;GO:0005829;GO:0016020;GO:0017124;GO:0001921;GO:0043231;GO:0030122;GO:0046718;GO:0005886;GO:0030132	K12472:ko04144
mmu-miR-145a-5p	ENSMUST00000132165	176	128037	1183	ENSMUSG00000028552	Eps15;epidermal growth factor receptor pathway substrate 15 [Source:MGI Symbol;Acc:MGI:104583]	GO:0016324;GO:0006897;GO:0060170;GO:0015031;GO:0006895;GO:0019065;GO:0048268;GO:0005509;GO:0046872;GO:0030136;GO:0005769;GO:0006810;GO:0005515;GO:0031593;GO:0009925;GO:0042802;GO:0005737;GO:0042127;GO:0031901;GO:0005768;GO:0045296;GO:0016235;GO:0005905;GO:0032456;GO:0005829;GO:0016020;GO:0017124;GO:0001921;GO:0043231;GO:0030122;GO:0046718;GO:0005886;GO:0030132	K12472:ko04144
mmu-miR-145a-5p	ENSMUST00000175776	176	128038	1291	ENSMUSG00000028552	Eps15;epidermal growth factor receptor pathway substrate 15 [Source:MGI Symbol;Acc:MGI:104583]	GO:0016324;GO:0006897;GO:0060170;GO:0015031;GO:0006895;GO:0019065;GO:0048268;GO:0005509;GO:0046872;GO:0030136;GO:0005769;GO:0006810;GO:0005515;GO:0031593;GO:0009925;GO:0042802;GO:0005737;GO:0042127;GO:0031901;GO:0005768;GO:0045296;GO:0016235;GO:0005905;GO:0032456;GO:0005829;GO:0016020;GO:0017124;GO:0001921;GO:0043231;GO:0030122;GO:0046718;GO:0005886;GO:0030132	K12472:ko04144
mmu-miR-145a-5p	ENSMUST00000030281	176	128039	368	ENSMUSG00000028552	Eps15;epidermal growth factor receptor pathway substrate 15 [Source:MGI Symbol;Acc:MGI:104583]	GO:0016324;GO:0006897;GO:0060170;GO:0015031;GO:0006895;GO:0019065;GO:0048268;GO:0005509;GO:0046872;GO:0030136;GO:0005769;GO:0006810;GO:0005515;GO:0031593;GO:0009925;GO:0042802;GO:0005737;GO:0042127;GO:0031901;GO:0005768;GO:0045296;GO:0016235;GO:0005905;GO:0032456;GO:0005829;GO:0016020;GO:0017124;GO:0001921;GO:0043231;GO:0030122;GO:0046718;GO:0005886;GO:0030132	K12472:ko04144
mmu-miR-145a-5p	ENSMUST00000080559	156	125952	1314	ENSMUSG00000058183	Mmel1;membrane metallo-endopeptidase-like 1 [Source:MGI Symbol;Acc:MGI:1351603]	GO:0016020;GO:0006508;GO:0008237;GO:0016021;GO:0004222	-
mmu-miR-145a-5p	ENSMUST00000105634	156	125954	1058	ENSMUSG00000058183	Mmel1;membrane metallo-endopeptidase-like 1 [Source:MGI Symbol;Acc:MGI:1351603]	GO:0016020;GO:0006508;GO:0008237;GO:0016021;GO:0004222	-
mmu-miR-145a-5p	ENSMUST00000169190	177	127425	6314	ENSMUSG00000092060	Bend4;BEN domain containing 4 [Source:MGI Symbol;Acc:MGI:3648414]	GO:0003674;GO:0008150;GO:0005575	-
mmu-miR-145a-5p	ENSMUST00000201705	177	127426	7455	ENSMUSG00000092060	Bend4;BEN domain containing 4 [Source:MGI Symbol;Acc:MGI:3648414]	GO:0003674;GO:0008150;GO:0005575	-
mmu-miR-145a-5p	ENSMUST00000201528	177	127427	5658	ENSMUSG00000092060	Bend4;BEN domain containing 4 [Source:MGI Symbol;Acc:MGI:3648414]	GO:0003674;GO:0008150;GO:0005575	-
mmu-miR-145a-5p	ENSMUST00000202131	177	127428	5729	ENSMUSG00000092060	Bend4;BEN domain containing 4 [Source:MGI Symbol;Acc:MGI:3648414]	GO:0003674;GO:0008150;GO:0005575	-
mmu-miR-145a-5p	ENSMUST00000201972	177	127429	6648	ENSMUSG00000092060	Bend4;BEN domain containing 4 [Source:MGI Symbol;Acc:MGI:3648414]	GO:0003674;GO:0008150;GO:0005575	-
mmu-miR-145a-5p	ENSMUST00000137404	162	121178	1776	ENSMUSG00000027977	Ndst3;N-deacetylase/N-sulfotransferase (heparan glucosaminyl) 3 [Source:MGI Symbol;Acc:MGI:1932544]	GO:0008146;GO:0016020;GO:0008152;GO:0003824;GO:0005794;GO:0015016;GO:0016021;GO:0016787;GO:0030210;GO:0019213;GO:0016740;GO:0000139;GO:0015012	-
mmu-miR-145a-5p	ENSMUST00000132112	162	121179	666	ENSMUSG00000027977	Ndst3;N-deacetylase/N-sulfotransferase (heparan glucosaminyl) 3 [Source:MGI Symbol;Acc:MGI:1932544]	GO:0008146;GO:0016020;GO:0008152;GO:0003824;GO:0005794;GO:0015016;GO:0016021;GO:0016787;GO:0030210;GO:0019213;GO:0016740;GO:0000139;GO:0015012	-
mmu-miR-145a-5p	ENSMUST00000154668	162	121180	1776	ENSMUSG00000027977	Ndst3;N-deacetylase/N-sulfotransferase (heparan glucosaminyl) 3 [Source:MGI Symbol;Acc:MGI:1932544]	GO:0008146;GO:0016020;GO:0008152;GO:0003824;GO:0005794;GO:0015016;GO:0016021;GO:0016787;GO:0030210;GO:0019213;GO:0016740;GO:0000139;GO:0015012	-
mmu-miR-145a-5p	ENSMUST00000029602	162	121181	1542	ENSMUSG00000027977	Ndst3;N-deacetylase/N-sulfotransferase (heparan glucosaminyl) 3 [Source:MGI Symbol;Acc:MGI:1932544]	GO:0008146;GO:0016020;GO:0008152;GO:0003824;GO:0005794;GO:0015016;GO:0016021;GO:0016787;GO:0030210;GO:0019213;GO:0016740;GO:0000139;GO:0015012	-
mmu-miR-145a-5p	ENSMUST00000124803	162	121182	514	ENSMUSG00000027977	Ndst3;N-deacetylase/N-sulfotransferase (heparan glucosaminyl) 3 [Source:MGI Symbol;Acc:MGI:1932544]	GO:0008146;GO:0016020;GO:0008152;GO:0003824;GO:0005794;GO:0015016;GO:0016021;GO:0016787;GO:0030210;GO:0019213;GO:0016740;GO:0000139;GO:0015012	-
mmu-miR-145a-5p	ENSMUST00000172537	162	121183	1878	ENSMUSG00000027977	Ndst3;N-deacetylase/N-sulfotransferase (heparan glucosaminyl) 3 [Source:MGI Symbol;Acc:MGI:1932544]	GO:0008146;GO:0016020;GO:0008152;GO:0003824;GO:0005794;GO:0015016;GO:0016021;GO:0016787;GO:0030210;GO:0019213;GO:0016740;GO:0000139;GO:0015012	-
mmu-miR-145a-5p	ENSMUST00000166984	175	121641	1302	ENSMUSG00000028034	Fubp1;far upstream element (FUSE) binding protein 1 [Source:MGI Symbol;Acc:MGI:1196294]	GO:0016020;GO:0001205;GO:0006357;GO:0003723;GO:0006366;GO:0045944;GO:0003676;GO:0005634;GO:0003677;GO:0005515;GO:0016049;GO:0016021;GO:0006355;GO:0006351;GO:0017145;GO:0010628;GO:0071425	-
mmu-miR-145a-5p	ENSMUST00000200524	175	121643	1245	ENSMUSG00000028034	Fubp1;far upstream element (FUSE) binding protein 1 [Source:MGI Symbol;Acc:MGI:1196294]	GO:0016020;GO:0001205;GO:0006357;GO:0003723;GO:0006366;GO:0045944;GO:0003676;GO:0005634;GO:0003677;GO:0005515;GO:0016049;GO:0016021;GO:0006355;GO:0006351;GO:0017145;GO:0010628;GO:0071425	-
mmu-miR-145a-5p	ENSMUST00000198227	175	121644	1232	ENSMUSG00000028034	Fubp1;far upstream element (FUSE) binding protein 1 [Source:MGI Symbol;Acc:MGI:1196294]	GO:0016020;GO:0001205;GO:0006357;GO:0003723;GO:0006366;GO:0045944;GO:0003676;GO:0005634;GO:0003677;GO:0005515;GO:0016049;GO:0016021;GO:0006355;GO:0006351;GO:0017145;GO:0010628;GO:0071425	-
mmu-miR-145a-5p	ENSMUST00000196739	175	121645	1229	ENSMUSG00000028034	Fubp1;far upstream element (FUSE) binding protein 1 [Source:MGI Symbol;Acc:MGI:1196294]	GO:0016020;GO:0001205;GO:0006357;GO:0003723;GO:0006366;GO:0045944;GO:0003676;GO:0005634;GO:0003677;GO:0005515;GO:0016049;GO:0016021;GO:0006355;GO:0006351;GO:0017145;GO:0010628;GO:0071425	-
mmu-miR-145a-5p	ENSMUST00000196695	175	121647	1208	ENSMUSG00000028034	Fubp1;far upstream element (FUSE) binding protein 1 [Source:MGI Symbol;Acc:MGI:1196294]	GO:0016020;GO:0001205;GO:0006357;GO:0003723;GO:0006366;GO:0045944;GO:0003676;GO:0005634;GO:0003677;GO:0005515;GO:0016049;GO:0016021;GO:0006355;GO:0006351;GO:0017145;GO:0010628;GO:0071425	-
mmu-miR-145a-5p	ENSMUST00000199876	175	121648	1208	ENSMUSG00000028034	Fubp1;far upstream element (FUSE) binding protein 1 [Source:MGI Symbol;Acc:MGI:1196294]	GO:0016020;GO:0001205;GO:0006357;GO:0003723;GO:0006366;GO:0045944;GO:0003676;GO:0005634;GO:0003677;GO:0005515;GO:0016049;GO:0016021;GO:0006355;GO:0006351;GO:0017145;GO:0010628;GO:0071425	-
mmu-miR-145a-5p	ENSMUST00000106121	175	121649	1203	ENSMUSG00000028034	Fubp1;far upstream element (FUSE) binding protein 1 [Source:MGI Symbol;Acc:MGI:1196294]	GO:0016020;GO:0001205;GO:0006357;GO:0003723;GO:0006366;GO:0045944;GO:0003676;GO:0005634;GO:0003677;GO:0005515;GO:0016049;GO:0016021;GO:0006355;GO:0006351;GO:0017145;GO:0010628;GO:0071425	-
mmu-miR-145a-5p	ENSMUST00000200452	175	121650	1203	ENSMUSG00000028034	Fubp1;far upstream element (FUSE) binding protein 1 [Source:MGI Symbol;Acc:MGI:1196294]	GO:0016020;GO:0001205;GO:0006357;GO:0003723;GO:0006366;GO:0045944;GO:0003676;GO:0005634;GO:0003677;GO:0005515;GO:0016049;GO:0016021;GO:0006355;GO:0006351;GO:0017145;GO:0010628;GO:0071425	-
mmu-miR-145a-5p	ENSMUST00000196429	175	121651	9	ENSMUSG00000028034	Fubp1;far upstream element (FUSE) binding protein 1 [Source:MGI Symbol;Acc:MGI:1196294]	GO:0016020;GO:0001205;GO:0006357;GO:0003723;GO:0006366;GO:0045944;GO:0003676;GO:0005634;GO:0003677;GO:0005515;GO:0016049;GO:0016021;GO:0006355;GO:0006351;GO:0017145;GO:0010628;GO:0071425	-
mmu-miR-145a-5p	ENSMUST00000019808	176	131957	243	ENSMUSG00000011305	Plin5;perilipin 5 [Source:MGI Symbol;Acc:MGI:1914218]	GO:0010867;GO:0031999;GO:0010890;GO:0034389;GO:0060193;GO:0035359;GO:0005739;GO:0060192;GO:0005515;GO:0051646;GO:0006629;GO:2000378;GO:0035473;GO:0042802;GO:0005737;GO:0019915;GO:0050995;GO:0010884;GO:0005829;GO:0032000;GO:0010897;GO:0005811	K20255:ko03320
mmu-miR-145a-5p	ENSMUST00000113072	176	131958	249	ENSMUSG00000011305	Plin5;perilipin 5 [Source:MGI Symbol;Acc:MGI:1914218]	GO:0010867;GO:0031999;GO:0010890;GO:0034389;GO:0060193;GO:0035359;GO:0005739;GO:0060192;GO:0005515;GO:0051646;GO:0006629;GO:2000378;GO:0035473;GO:0042802;GO:0005737;GO:0019915;GO:0050995;GO:0010884;GO:0005829;GO:0032000;GO:0010897;GO:0005811	K20255:ko03320
mmu-miR-145a-5p	ENSMUST00000178545	167	132112	1777	ENSMUSG00000095407	Tmem200c;transmembrane protein 200C [Source:MGI Symbol;Acc:MGI:3646281]	GO:0016020;GO:0005575;GO:0016021;GO:0003674;GO:0008150	-
mmu-miR-145a-5p	ENSMUST00000037097	175	132636	3376	ENSMUSG00000034295	Fhod3;formin homology 2 domain containing 3 [Source:MGI Symbol;Acc:MGI:1925847]	GO:0045214;GO:0030837;GO:0003779;GO:0005865;GO:0030018;GO:0005856;GO:0055003;GO:0003674;GO:0007015;GO:0005737;GO:0030017;GO:0051639	-
mmu-miR-145a-5p	ENSMUST00000218939	180	130520	99	ENSMUSG00000094622	Gm3055;predicted gene 3055 [Source:MGI Symbol;Acc:MGI:3809197]	GO:0005575;GO:0003676;GO:0006355;GO:0003674;GO:0005622;GO:0008150	-
mmu-miR-145a-5p	ENSMUST00000219144	180	130526	99	ENSMUSG00000096718	Zfp781;zinc finger protein 781 [Source:MGI Symbol;Acc:MGI:3696710]	GO:0005575;GO:0003676;GO:0006355;GO:0003674;GO:0005622;GO:0008150	-
mmu-miR-145a-5p	ENSMUST00000203002	170	124685	233	ENSMUSG00000053477	Tcf4;transcription factor 4 [Source:MGI Symbol;Acc:MGI:98506]	GO:0046983;GO:0045944;GO:0043425;GO:0000122;GO:0030154;GO:0008022;GO:1900746;GO:0001087;GO:0065004;GO:0070888;GO:0042803;GO:0005634;GO:0005515;GO:0005667;GO:0006355;GO:0006351;GO:0010629;GO:0006367;GO:0045893;GO:0042802;GO:0045666;GO:0042118;GO:0003677;GO:0003700;GO:0007275;GO:0003682;GO:0001077;GO:0032993;GO:0006352;GO:0046982;GO:0007399;GO:0000790;GO:0000978;GO:0003714;GO:0016525;GO:0001011;GO:…	-
mmu-miR-145a-5p	ENSMUST00000066717	170	124686	1132	ENSMUSG00000053477	Tcf4;transcription factor 4 [Source:MGI Symbol;Acc:MGI:98506]	GO:0046983;GO:0045944;GO:0043425;GO:0000122;GO:0030154;GO:0008022;GO:1900746;GO:0001087;GO:0065004;GO:0070888;GO:0042803;GO:0005634;GO:0005515;GO:0005667;GO:0006355;GO:0006351;GO:0010629;GO:0006367;GO:0045893;GO:0042802;GO:0045666;GO:0042118;GO:0003677;GO:0003700;GO:0007275;GO:0003682;GO:0001077;GO:0032993;GO:0006352;GO:0046982;GO:0007399;GO:0000790;GO:0000978;GO:0003714;GO:0016525;GO:0001011;GO:…	-
mmu-miR-145a-5p	ENSMUST00000114985	170	124687	723	ENSMUSG00000053477	Tcf4;transcription factor 4 [Source:MGI Symbol;Acc:MGI:98506]	GO:0046983;GO:0045944;GO:0043425;GO:0000122;GO:0030154;GO:0008022;GO:1900746;GO:0001087;GO:0065004;GO:0070888;GO:0042803;GO:0005634;GO:0005515;GO:0005667;GO:0006355;GO:0006351;GO:0010629;GO:0006367;GO:0045893;GO:0042802;GO:0045666;GO:0042118;GO:0003677;GO:0003700;GO:0007275;GO:0003682;GO:0001077;GO:0032993;GO:0006352;GO:0046982;GO:0007399;GO:0000790;GO:0000978;GO:0003714;GO:0016525;GO:0001011;GO:…	-
mmu-miR-145a-5p	ENSMUST00000128706	170	124688	628	ENSMUSG00000053477	Tcf4;transcription factor 4 [Source:MGI Symbol;Acc:MGI:98506]	GO:0046983;GO:0045944;GO:0043425;GO:0000122;GO:0030154;GO:0008022;GO:1900746;GO:0001087;GO:0065004;GO:0070888;GO:0042803;GO:0005634;GO:0005515;GO:0005667;GO:0006355;GO:0006351;GO:0010629;GO:0006367;GO:0045893;GO:0042802;GO:0045666;GO:0042118;GO:0003677;GO:0003700;GO:0007275;GO:0003682;GO:0001077;GO:0032993;GO:0006352;GO:0046982;GO:0007399;GO:0000790;GO:0000978;GO:0003714;GO:0016525;GO:0001011;GO:…	-
mmu-miR-145a-5p	ENSMUST00000201781	170	124689	628	ENSMUSG00000053477	Tcf4;transcription factor 4 [Source:MGI Symbol;Acc:MGI:98506]	GO:0046983;GO:0045944;GO:0043425;GO:0000122;GO:0030154;GO:0008022;GO:1900746;GO:0001087;GO:0065004;GO:0070888;GO:0042803;GO:0005634;GO:0005515;GO:0005667;GO:0006355;GO:0006351;GO:0010629;GO:0006367;GO:0045893;GO:0042802;GO:0045666;GO:0042118;GO:0003677;GO:0003700;GO:0007275;GO:0003682;GO:0001077;GO:0032993;GO:0006352;GO:0046982;GO:0007399;GO:0000790;GO:0000978;GO:0003714;GO:0016525;GO:0001011;GO:…	-
mmu-miR-145a-5p	ENSMUST00000202674	170	124690	591	ENSMUSG00000053477	Tcf4;transcription factor 4 [Source:MGI Symbol;Acc:MGI:98506]	GO:0046983;GO:0045944;GO:0043425;GO:0000122;GO:0030154;GO:0008022;GO:1900746;GO:0001087;GO:0065004;GO:0070888;GO:0042803;GO:0005634;GO:0005515;GO:0005667;GO:0006355;GO:0006351;GO:0010629;GO:0006367;GO:0045893;GO:0042802;GO:0045666;GO:0042118;GO:0003677;GO:0003700;GO:0007275;GO:0003682;GO:0001077;GO:0032993;GO:0006352;GO:0046982;GO:0007399;GO:0000790;GO:0000978;GO:0003714;GO:0016525;GO:0001011;GO:…	-
mmu-miR-145a-5p	ENSMUST00000202116	170	124691	833	ENSMUSG00000053477	Tcf4;transcription factor 4 [Source:MGI Symbol;Acc:MGI:98506]	GO:0046983;GO:0045944;GO:0043425;GO:0000122;GO:0030154;GO:0008022;GO:1900746;GO:0001087;GO:0065004;GO:0070888;GO:0042803;GO:0005634;GO:0005515;GO:0005667;GO:0006355;GO:0006351;GO:0010629;GO:0006367;GO:0045893;GO:0042802;GO:0045666;GO:0042118;GO:0003677;GO:0003700;GO:0007275;GO:0003682;GO:0001077;GO:0032993;GO:0006352;GO:0046982;GO:0007399;GO:0000790;GO:0000978;GO:0003714;GO:0016525;GO:0001011;GO:…	-
mmu-miR-145a-5p	ENSMUST00000114982	170	124692	405	ENSMUSG00000053477	Tcf4;transcription factor 4 [Source:MGI Symbol;Acc:MGI:98506]	GO:0046983;GO:0045944;GO:0043425;GO:0000122;GO:0030154;GO:0008022;GO:1900746;GO:0001087;GO:0065004;GO:0070888;GO:0042803;GO:0005634;GO:0005515;GO:0005667;GO:0006355;GO:0006351;GO:0010629;GO:0006367;GO:0045893;GO:0042802;GO:0045666;GO:0042118;GO:0003677;GO:0003700;GO:0007275;GO:0003682;GO:0001077;GO:0032993;GO:0006352;GO:0046982;GO:0007399;GO:0000790;GO:0000978;GO:0003714;GO:0016525;GO:0001011;GO:…	-
mmu-miR-145a-5p	ENSMUST00000078486	170	124693	405	ENSMUSG00000053477	Tcf4;transcription factor 4 [Source:MGI Symbol;Acc:MGI:98506]	GO:0046983;GO:0045944;GO:0043425;GO:0000122;GO:0030154;GO:0008022;GO:1900746;GO:0001087;GO:0065004;GO:0070888;GO:0042803;GO:0005634;GO:0005515;GO:0005667;GO:0006355;GO:0006351;GO:0010629;GO:0006367;GO:0045893;GO:0042802;GO:0045666;GO:0042118;GO:0003677;GO:0003700;GO:0007275;GO:0003682;GO:0001077;GO:0032993;GO:0006352;GO:0046982;GO:0007399;GO:0000790;GO:0000978;GO:0003714;GO:0016525;GO:0001011;GO:…	-
mmu-miR-145a-5p	ENSMUST00000202772	170	124694	344	ENSMUSG00000053477	Tcf4;transcription factor 4 [Source:MGI Symbol;Acc:MGI:98506]	GO:0046983;GO:0045944;GO:0043425;GO:0000122;GO:0030154;GO:0008022;GO:1900746;GO:0001087;GO:0065004;GO:0070888;GO:0042803;GO:0005634;GO:0005515;GO:0005667;GO:0006355;GO:0006351;GO:0010629;GO:0006367;GO:0045893;GO:0042802;GO:0045666;GO:0042118;GO:0003677;GO:0003700;GO:0007275;GO:0003682;GO:0001077;GO:0032993;GO:0006352;GO:0046982;GO:0007399;GO:0000790;GO:0000978;GO:0003714;GO:0016525;GO:0001011;GO:…	-
mmu-miR-145a-5p	ENSMUST00000201288	170	124695	342	ENSMUSG00000053477	Tcf4;transcription factor 4 [Source:MGI Symbol;Acc:MGI:98506]	GO:0046983;GO:0045944;GO:0043425;GO:0000122;GO:0030154;GO:0008022;GO:1900746;GO:0001087;GO:0065004;GO:0070888;GO:0042803;GO:0005634;GO:0005515;GO:0005667;GO:0006355;GO:0006351;GO:0010629;GO:0006367;GO:0045893;GO:0042802;GO:0045666;GO:0042118;GO:0003677;GO:0003700;GO:0007275;GO:0003682;GO:0001077;GO:0032993;GO:0006352;GO:0046982;GO:0007399;GO:0000790;GO:0000978;GO:0003714;GO:0016525;GO:0001011;GO:…	-
mmu-miR-145a-5p	ENSMUST00000202354	170	124696	162	ENSMUSG00000053477	Tcf4;transcription factor 4 [Source:MGI Symbol;Acc:MGI:98506]	GO:0046983;GO:0045944;GO:0043425;GO:0000122;GO:0030154;GO:0008022;GO:1900746;GO:0001087;GO:0065004;GO:0070888;GO:0042803;GO:0005634;GO:0005515;GO:0005667;GO:0006355;GO:0006351;GO:0010629;GO:0006367;GO:0045893;GO:0042802;GO:0045666;GO:0042118;GO:0003677;GO:0003700;GO:0007275;GO:0003682;GO:0001077;GO:0032993;GO:0006352;GO:0046982;GO:0007399;GO:0000790;GO:0000978;GO:0003714;GO:0016525;GO:0001011;GO:…	-
mmu-miR-145a-5p	ENSMUST00000201235	170	124697	287	ENSMUSG00000053477	Tcf4;transcription factor 4 [Source:MGI Symbol;Acc:MGI:98506]	GO:0046983;GO:0045944;GO:0043425;GO:0000122;GO:0030154;GO:0008022;GO:1900746;GO:0001087;GO:0065004;GO:0070888;GO:0042803;GO:0005634;GO:0005515;GO:0005667;GO:0006355;GO:0006351;GO:0010629;GO:0006367;GO:0045893;GO:0042802;GO:0045666;GO:0042118;GO:0003677;GO:0003700;GO:0007275;GO:0003682;GO:0001077;GO:0032993;GO:0006352;GO:0046982;GO:0007399;GO:0000790;GO:0000978;GO:0003714;GO:0016525;GO:0001011;GO:…	-
mmu-miR-145a-5p	ENSMUST00000114980	170	124698	192	ENSMUSG00000053477	Tcf4;transcription factor 4 [Source:MGI Symbol;Acc:MGI:98506]	GO:0046983;GO:0045944;GO:0043425;GO:0000122;GO:0030154;GO:0008022;GO:1900746;GO:0001087;GO:0065004;GO:0070888;GO:0042803;GO:0005634;GO:0005515;GO:0005667;GO:0006355;GO:0006351;GO:0010629;GO:0006367;GO:0045893;GO:0042802;GO:0045666;GO:0042118;GO:0003677;GO:0003700;GO:0007275;GO:0003682;GO:0001077;GO:0032993;GO:0006352;GO:0046982;GO:0007399;GO:0000790;GO:0000978;GO:0003714;GO:0016525;GO:0001011;GO:…	-
mmu-miR-145a-5p	ENSMUST00000202610	170	124699	166	ENSMUSG00000053477	Tcf4;transcription factor 4 [Source:MGI Symbol;Acc:MGI:98506]	GO:0046983;GO:0045944;GO:0043425;GO:0000122;GO:0030154;GO:0008022;GO:1900746;GO:0001087;GO:0065004;GO:0070888;GO:0042803;GO:0005634;GO:0005515;GO:0005667;GO:0006355;GO:0006351;GO:0010629;GO:0006367;GO:0045893;GO:0042802;GO:0045666;GO:0042118;GO:0003677;GO:0003700;GO:0007275;GO:0003682;GO:0001077;GO:0032993;GO:0006352;GO:0046982;GO:0007399;GO:0000790;GO:0000978;GO:0003714;GO:0016525;GO:0001011;GO:…	-
mmu-miR-145a-5p	ENSMUST00000201299	170	124700	239	ENSMUSG00000053477	Tcf4;transcription factor 4 [Source:MGI Symbol;Acc:MGI:98506]	GO:0046983;GO:0045944;GO:0043425;GO:0000122;GO:0030154;GO:0008022;GO:1900746;GO:0001087;GO:0065004;GO:0070888;GO:0042803;GO:0005634;GO:0005515;GO:0005667;GO:0006355;GO:0006351;GO:0010629;GO:0006367;GO:0045893;GO:0042802;GO:0045666;GO:0042118;GO:0003677;GO:0003700;GO:0007275;GO:0003682;GO:0001077;GO:0032993;GO:0006352;GO:0046982;GO:0007399;GO:0000790;GO:0000978;GO:0003714;GO:0016525;GO:0001011;GO:…	-
mmu-miR-145a-5p	ENSMUST00000201631	170	124701	459	ENSMUSG00000053477	Tcf4;transcription factor 4 [Source:MGI Symbol;Acc:MGI:98506]	GO:0046983;GO:0045944;GO:0043425;GO:0000122;GO:0030154;GO:0008022;GO:1900746;GO:0001087;GO:0065004;GO:0070888;GO:0042803;GO:0005634;GO:0005515;GO:0005667;GO:0006355;GO:0006351;GO:0010629;GO:0006367;GO:0045893;GO:0042802;GO:0045666;GO:0042118;GO:0003677;GO:0003700;GO:0007275;GO:0003682;GO:0001077;GO:0032993;GO:0006352;GO:0046982;GO:0007399;GO:0000790;GO:0000978;GO:0003714;GO:0016525;GO:0001011;GO:…	-
mmu-miR-145a-5p	ENSMUST00000202074	170	124702	226	ENSMUSG00000053477	Tcf4;transcription factor 4 [Source:MGI Symbol;Acc:MGI:98506]	GO:0046983;GO:0045944;GO:0043425;GO:0000122;GO:0030154;GO:0008022;GO:1900746;GO:0001087;GO:0065004;GO:0070888;GO:0042803;GO:0005634;GO:0005515;GO:0005667;GO:0006355;GO:0006351;GO:0010629;GO:0006367;GO:0045893;GO:0042802;GO:0045666;GO:0042118;GO:0003677;GO:0003700;GO:0007275;GO:0003682;GO:0001077;GO:0032993;GO:0006352;GO:0046982;GO:0007399;GO:0000790;GO:0000978;GO:0003714;GO:0016525;GO:0001011;GO:…	-
mmu-miR-145a-5p	ENSMUST00000202435	170	124703	203	ENSMUSG00000053477	Tcf4;transcription factor 4 [Source:MGI Symbol;Acc:MGI:98506]	GO:0046983;GO:0045944;GO:0043425;GO:0000122;GO:0030154;GO:0008022;GO:1900746;GO:0001087;GO:0065004;GO:0070888;GO:0042803;GO:0005634;GO:0005515;GO:0005667;GO:0006355;GO:0006351;GO:0010629;GO:0006367;GO:0045893;GO:0042802;GO:0045666;GO:0042118;GO:0003677;GO:0003700;GO:0007275;GO:0003682;GO:0001077;GO:0032993;GO:0006352;GO:0046982;GO:0007399;GO:0000790;GO:0000978;GO:0003714;GO:0016525;GO:0001011;GO:…	-
mmu-miR-145a-5p	ENSMUST00000201537	170	124704	497	ENSMUSG00000053477	Tcf4;transcription factor 4 [Source:MGI Symbol;Acc:MGI:98506]	GO:0046983;GO:0045944;GO:0043425;GO:0000122;GO:0030154;GO:0008022;GO:1900746;GO:0001087;GO:0065004;GO:0070888;GO:0042803;GO:0005634;GO:0005515;GO:0005667;GO:0006355;GO:0006351;GO:0010629;GO:0006367;GO:0045893;GO:0042802;GO:0045666;GO:0042118;GO:0003677;GO:0003700;GO:0007275;GO:0003682;GO:0001077;GO:0032993;GO:0006352;GO:0046982;GO:0007399;GO:0000790;GO:0000978;GO:0003714;GO:0016525;GO:0001011;GO:…	-
mmu-miR-145a-5p	ENSMUST00000202458	170	124706	408	ENSMUSG00000053477	Tcf4;transcription factor 4 [Source:MGI Symbol;Acc:MGI:98506]	GO:0046983;GO:0045944;GO:0043425;GO:0000122;GO:0030154;GO:0008022;GO:1900746;GO:0001087;GO:0065004;GO:0070888;GO:0042803;GO:0005634;GO:0005515;GO:0005667;GO:0006355;GO:0006351;GO:0010629;GO:0006367;GO:0045893;GO:0042802;GO:0045666;GO:0042118;GO:0003677;GO:0003700;GO:0007275;GO:0003682;GO:0001077;GO:0032993;GO:0006352;GO:0046982;GO:0007399;GO:0000790;GO:0000978;GO:0003714;GO:0016525;GO:0001011;GO:…	-
mmu-miR-145a-5p	ENSMUST00000172356	172	146960	1916	ENSMUSG00000032625	Thsd7a;thrombospondin, type I, domain containing 7A [Source:MGI Symbol;Acc:MGI:2685683]	GO:0016020;GO:0070062;GO:0016021	-
mmu-miR-145a-5p	ENSMUST00000119581	172	146961	2073	ENSMUSG00000032625	Thsd7a;thrombospondin, type I, domain containing 7A [Source:MGI Symbol;Acc:MGI:2685683]	GO:0016020;GO:0070062;GO:0016021	-
mmu-miR-145a-5p	ENSMUST00000102805	168	124904	1671	ENSMUSG00000090176	Cd200r2;Cd200 receptor 2 [Source:MGI Symbol;Acc:MGI:3042847]	GO:0016020;GO:0016021;GO:0005515;GO:0004872;GO:0009897	-
mmu-miR-145a-5p	ENSMUST00000170757	177	125559	2053	ENSMUSG00000045975	C2cd2;C2 calcium-dependent domain containing 2 [Source:MGI Symbol;Acc:MGI:1891883]	GO:0005829;GO:0016020;GO:0005634;GO:0016021;GO:0003674;GO:0008150	-
mmu-miR-145a-5p	ENSMUST00000132375	166	129414	132	ENSMUSG00000037605	Adgrl3;adhesion G protein-coupled receptor L3 [Source:MGI Symbol;Acc:MGI:2441950]	GO:0004930;GO:0016021;GO:0007165;GO:0030246;GO:0042220;GO:0007166;GO:0005509;GO:0030424;GO:0005911;GO:0046872;GO:0030054;GO:0005515;GO:0004871;GO:0005887;GO:0004888;GO:0007416;GO:0031987;GO:0016020;GO:0042995;GO:0051965;GO:0098742;GO:0007186;GO:0001764;GO:0005886	-
mmu-miR-145a-5p	ENSMUST00000031281	172	129766	111	ENSMUSG00000029338	Antxr2;anthrax toxin receptor 2 [Source:MGI Symbol;Acc:MGI:1919164]	GO:0016020;GO:0046872;GO:0016021;GO:0004872;GO:0009986;GO:0009897;GO:0022414;GO:1901998	-
mmu-miR-145a-5p	ENSMUST00000199088	172	129767	192	ENSMUSG00000029338	Antxr2;anthrax toxin receptor 2 [Source:MGI Symbol;Acc:MGI:1919164]	GO:0016020;GO:0046872;GO:0016021;GO:0004872;GO:0009986;GO:0009897;GO:0022414;GO:1901998	-
mmu-miR-145a-5p	ENSMUST00000058960	173	130649	886	ENSMUSG00000043036	Ccdc63;coiled-coil domain containing 63 [Source:MGI Symbol;Acc:MGI:3607777]	-	-
mmu-miR-145a-5p	ENSMUST00000152389	173	130650	666	ENSMUSG00000043036	Ccdc63;coiled-coil domain containing 63 [Source:MGI Symbol;Acc:MGI:3607777]	-	-
mmu-miR-145a-5p	ENSMUST00000128101	173	130651	532	ENSMUSG00000043036	Ccdc63;coiled-coil domain containing 63 [Source:MGI Symbol;Acc:MGI:3607777]	-	-
mmu-miR-145a-5p	ENSMUST00000118268	176	130998	523	ENSMUSG00000029446	Psph;phosphoserine phosphatase [Source:MGI Symbol;Acc:MGI:97788]	GO:0000287;GO:0005509;GO:0004647;GO:0046872;GO:0031667;GO:0006564;GO:0042803;GO:0016311;GO:0016787;GO:0006563;GO:0043005;GO:0008652;GO:0033574;GO:0009612	K01079:ko01230,ko00260,ko01200,ko00680
mmu-miR-145a-5p	ENSMUST00000031399	176	130999	1471	ENSMUSG00000029446	Psph;phosphoserine phosphatase [Source:MGI Symbol;Acc:MGI:97788]	GO:0000287;GO:0005509;GO:0004647;GO:0046872;GO:0031667;GO:0006564;GO:0042803;GO:0016311;GO:0016787;GO:0006563;GO:0043005;GO:0008652;GO:0033574;GO:0009612	K01079:ko01230,ko00260,ko01200,ko00680
mmu-miR-145a-5p	ENSMUST00000068641	154	160343	643	ENSMUSG00000055200	Sertad3;SERTA domain containing 3 [Source:MGI Symbol;Acc:MGI:2180697]	GO:0005730;GO:0005634;GO:0005515;GO:0006355;GO:0006351;GO:0045893;GO:0005737;GO:0030308	-
mmu-miR-145a-5p	ENSMUST00000069800	178	161549	1875	ENSMUSG00000055978	Fut2;fucosyltransferase 2 [Source:MGI Symbol;Acc:MGI:109374]	GO:0016757;GO:0016020;GO:0005975;GO:0070062;GO:0032580;GO:0008107;GO:0005794;GO:0006486;GO:0016021;GO:0008417;GO:0016740;GO:0036065	K00718:ko00601,ko00603
mmu-miR-145a-5p	ENSMUST00000114159	170	119212	1497	ENSMUSG00000026932	Nacc2;nucleus accumbens associated 2, BEN and BTB (POZ) domain containing [Source:MGI Symbol;Acc:MGI:1915241]	GO:0051260;GO:1900477;GO:0045892;GO:0001078;GO:0042826;GO:0010608;GO:0005739;GO:0005730;GO:0042803;GO:0005634;GO:0016575;GO:0001076;GO:1902231;GO:0016581;GO:0034629;GO:0000790;GO:0008285;GO:0000978;GO:0004407	-
mmu-miR-145a-5p	ENSMUST00000028300	170	119213	1200	ENSMUSG00000026932	Nacc2;nucleus accumbens associated 2, BEN and BTB (POZ) domain containing [Source:MGI Symbol;Acc:MGI:1915241]	GO:0051260;GO:1900477;GO:0045892;GO:0001078;GO:0042826;GO:0010608;GO:0005739;GO:0005730;GO:0042803;GO:0005634;GO:0016575;GO:0001076;GO:1902231;GO:0016581;GO:0034629;GO:0000790;GO:0008285;GO:0000978;GO:0004407	-
mmu-miR-145a-5p	ENSMUST00000034109	159	127957	265	ENSMUSG00000031682	1700011L22Rik;RIKEN cDNA 1700011L22 gene [Source:MGI Symbol;Acc:MGI:1914937]	GO:0003674;GO:0008150;GO:0005575	-
mmu-miR-145a-5p	ENSMUST00000039522	180	142646	1583	ENSMUSG00000042759	Apobr;apolipoprotein B receptor [Source:MGI Symbol;Acc:MGI:2176230]	GO:0030229;GO:0016020;GO:0034361;GO:0034362;GO:0008202;GO:0006869;GO:0006810;GO:0008203;GO:0042627;GO:0006898;GO:0006629;GO:0005886;GO:0030228;GO:0006641	-
mmu-miR-145a-5p	ENSMUST00000033899	172	144024	633	ENSMUSG00000031503	Col4a2;collagen, type IV, alpha 2 [Source:MGI Symbol;Acc:MGI:88455]	GO:0070062;GO:0005578;GO:0038063;GO:0005587;GO:0005576;GO:0005604;GO:0031012;GO:0005581;GO:0005615;GO:0016525;GO:0006351;GO:0035987;GO:0030198;GO:0071560;GO:0001525;GO:0005201	K06237:ko04151,ko05146,ko04974,ko04512,ko05200,ko04933,ko05222,ko04510
mmu-miR-145a-5p	ENSMUST00000210568	176	129984	1322	ENSMUSG00000073897	Olfr17;olfactory receptor 17 [Source:MGI Symbol;Acc:MGI:109148]	GO:0016020;GO:0007608;GO:0050911;GO:0004930;GO:0007411;GO:0016021;GO:0007165;GO:0007186;GO:0005886;GO:0004984;GO:0050896;GO:0004871	K04257:ko04740
mmu-miR-145a-5p	ENSMUST00000098138	176	129985	1	ENSMUSG00000073897	Olfr17;olfactory receptor 17 [Source:MGI Symbol;Acc:MGI:109148]	GO:0016020;GO:0007608;GO:0050911;GO:0004930;GO:0007411;GO:0016021;GO:0007165;GO:0007186;GO:0005886;GO:0004984;GO:0050896;GO:0004871	K04257:ko04740
mmu-miR-145a-5p	ENSMUST00000047875	176	130460	2016	ENSMUSG00000035064	Eef2k;eukaryotic elongation factor-2 kinase [Source:MGI Symbol;Acc:MGI:1195261]	GO:0004674;GO:0016310;GO:0016301;GO:0000166;GO:0005516;GO:0006468;GO:0071277;GO:1990416;GO:0005509;GO:0008135;GO:0005524;GO:0046777;GO:0014069;GO:0005737;GO:0043066;GO:0061003;GO:0016740;GO:0002931;GO:0071454;GO:0004686;GO:1990637;GO:0006414;GO:0032869;GO:0045807;GO:0051965;GO:0071320;GO:0031952	K08292:ko04921,ko04152
mmu-miR-145a-5p	ENSMUST00000106489	176	130462	1932	ENSMUSG00000035064	Eef2k;eukaryotic elongation factor-2 kinase [Source:MGI Symbol;Acc:MGI:1195261]	GO:0004674;GO:0016310;GO:0016301;GO:0000166;GO:0005516;GO:0006468;GO:0071277;GO:1990416;GO:0005509;GO:0008135;GO:0005524;GO:0046777;GO:0014069;GO:0005737;GO:0043066;GO:0061003;GO:0016740;GO:0002931;GO:0071454;GO:0004686;GO:1990637;GO:0006414;GO:0032869;GO:0045807;GO:0051965;GO:0071320;GO:0031952	K08292:ko04921,ko04152
mmu-miR-145a-5p	ENSMUST00000106488	176	130464	1927	ENSMUSG00000035064	Eef2k;eukaryotic elongation factor-2 kinase [Source:MGI Symbol;Acc:MGI:1195261]	GO:0004674;GO:0016310;GO:0016301;GO:0000166;GO:0005516;GO:0006468;GO:0071277;GO:1990416;GO:0005509;GO:0008135;GO:0005524;GO:0046777;GO:0014069;GO:0005737;GO:0043066;GO:0061003;GO:0016740;GO:0002931;GO:0071454;GO:0004686;GO:1990637;GO:0006414;GO:0032869;GO:0045807;GO:0051965;GO:0071320;GO:0031952	K08292:ko04921,ko04152
mmu-miR-145a-5p	ENSMUST00000163661	152	125801	341	ENSMUSG00000059994	Fcrl1;Fc receptor-like 1 [Source:MGI Symbol;Acc:MGI:2442862]	GO:0016020;GO:0016021	-
mmu-miR-145a-5p	ENSMUST00000072480	152	125802	279	ENSMUSG00000059994	Fcrl1;Fc receptor-like 1 [Source:MGI Symbol;Acc:MGI:2442862]	GO:0016020;GO:0016021	-
mmu-miR-145a-5p	ENSMUST00000167200	152	125803	220	ENSMUSG00000059994	Fcrl1;Fc receptor-like 1 [Source:MGI Symbol;Acc:MGI:2442862]	GO:0016020;GO:0016021	-
mmu-miR-145a-5p	ENSMUST00000194786	152	125804	208	ENSMUSG00000059994	Fcrl1;Fc receptor-like 1 [Source:MGI Symbol;Acc:MGI:2442862]	GO:0016020;GO:0016021	-
mmu-miR-145a-5p	ENSMUST00000191666	152	125805	201	ENSMUSG00000059994	Fcrl1;Fc receptor-like 1 [Source:MGI Symbol;Acc:MGI:2442862]	GO:0016020;GO:0016021	-
mmu-miR-145a-5p	ENSMUST00000039476	177	125814	758	ENSMUSG00000041977	Arhgef11;Rho guanine nucleotide exchange factor (GEF) 11 [Source:MGI Symbol;Acc:MGI:2441869]	GO:0005085;GO:0043547;GO:0035023;GO:0007266;GO:0035556;GO:0005515;GO:0007186;GO:0005089;GO:0001664;GO:0045893;GO:0005737	K12331:ko05200,ko04270
mmu-miR-145a-5p	ENSMUST00000129113	177	125815	748	ENSMUSG00000041977	Arhgef11;Rho guanine nucleotide exchange factor (GEF) 11 [Source:MGI Symbol;Acc:MGI:2441869]	GO:0005085;GO:0043547;GO:0035023;GO:0007266;GO:0035556;GO:0005515;GO:0007186;GO:0005089;GO:0001664;GO:0045893;GO:0005737	K12331:ko05200,ko04270
mmu-miR-145a-5p	ENSMUST00000152006	177	125816	232	ENSMUSG00000041977	Arhgef11;Rho guanine nucleotide exchange factor (GEF) 11 [Source:MGI Symbol;Acc:MGI:2441869]	GO:0005085;GO:0043547;GO:0035023;GO:0007266;GO:0035556;GO:0005515;GO:0007186;GO:0005089;GO:0001664;GO:0045893;GO:0005737	K12331:ko05200,ko04270
mmu-miR-145a-5p	ENSMUST00000174641	186	129074	5395	ENSMUSG00000041444	Arhgap32;Rho GTPase activating protein 32 [Source:MGI Symbol;Acc:MGI:2450166]	GO:0007264;GO:0043197;GO:0005938;GO:0007165;GO:0035091;GO:0005096;GO:0043547;GO:0005794;GO:0007266;GO:0030054;GO:0014069;GO:0005737;GO:0045202;GO:0010008;GO:0005768;GO:0001650;GO:0005654;GO:0045211;GO:0016020;GO:0042995;GO:0015629;GO:0005783;GO:0005886;GO:0005789;GO:0000139	-
mmu-miR-145a-5p	ENSMUST00000182802	186	129076	4676	ENSMUSG00000041444	Arhgap32;Rho GTPase activating protein 32 [Source:MGI Symbol;Acc:MGI:2450166]	GO:0007264;GO:0043197;GO:0005938;GO:0007165;GO:0035091;GO:0005096;GO:0043547;GO:0005794;GO:0007266;GO:0030054;GO:0014069;GO:0005737;GO:0045202;GO:0010008;GO:0005768;GO:0001650;GO:0005654;GO:0045211;GO:0016020;GO:0042995;GO:0015629;GO:0005783;GO:0005886;GO:0005789;GO:0000139	-
mmu-miR-145a-5p	ENSMUST00000168954	186	129077	4731	ENSMUSG00000041444	Arhgap32;Rho GTPase activating protein 32 [Source:MGI Symbol;Acc:MGI:2450166]	GO:0007264;GO:0043197;GO:0005938;GO:0007165;GO:0035091;GO:0005096;GO:0043547;GO:0005794;GO:0007266;GO:0030054;GO:0014069;GO:0005737;GO:0045202;GO:0010008;GO:0005768;GO:0001650;GO:0005654;GO:0045211;GO:0016020;GO:0042995;GO:0015629;GO:0005783;GO:0005886;GO:0005789;GO:0000139	-
mmu-miR-145a-5p	ENSMUST00000061799	177	130232	2859	ENSMUSG00000032334	Loxl1;lysyl oxidase-like 1 [Source:MGI Symbol;Acc:MGI:106096]	GO:0032496;GO:0016641;GO:0005578;GO:0005507;GO:0035904;GO:0055114;GO:0005604;GO:0031012;GO:0005737;GO:0001669	-
mmu-miR-145a-5p	ENSMUST00000171654	155	130302	4011	ENSMUSG00000032289	Thsd4;thrombospondin, type I, domain containing 4 [Source:MGI Symbol;Acc:MGI:2672033]	GO:0005578;GO:0006508;GO:0070062;GO:0005576;GO:0016787;GO:0005515;GO:0031012;GO:0008233;GO:0004222;GO:0001527;GO:0048251	-
mmu-miR-145a-5p	ENSMUST00000098660	155	130303	4285	ENSMUSG00000032289	Thsd4;thrombospondin, type I, domain containing 4 [Source:MGI Symbol;Acc:MGI:2672033]	GO:0005578;GO:0006508;GO:0070062;GO:0005576;GO:0016787;GO:0005515;GO:0031012;GO:0008233;GO:0004222;GO:0001527;GO:0048251	-
mmu-miR-145a-5p	ENSMUST00000034829	155	130304	3093	ENSMUSG00000032289	Thsd4;thrombospondin, type I, domain containing 4 [Source:MGI Symbol;Acc:MGI:2672033]	GO:0005578;GO:0006508;GO:0070062;GO:0005576;GO:0016787;GO:0005515;GO:0031012;GO:0008233;GO:0004222;GO:0001527;GO:0048251	-
mmu-miR-145a-5p	ENSMUST00000159109	172	130476	5183	ENSMUSG00000040524	Zfp609;zinc finger protein 609 [Source:MGI Symbol;Acc:MGI:2674092]	GO:0046872;GO:0008150;GO:0003676	-
mmu-miR-148a-3p	ENSMUST00000072997	180	369947	2705	ENSMUSG00000027478	Dnmt3b;DNA methyltransferase 3B [Source:MGI Symbol;Acc:MGI:1261819]	GO:0043045;GO:0031000;GO:0051719;GO:0000122;GO:0006346;GO:0071549;GO:0042220;GO:0045892;GO:0042826;GO:0042493;GO:0014823;GO:0031503;GO:0046872;GO:0000183;GO:0005634;GO:0005515;GO:0071230;GO:0009008;GO:0000792;GO:0060821;GO:0005737;GO:0001666;GO:0045666;GO:0006349;GO:0005654;GO:0003677;GO:0003682;GO:0003886;GO:0016740;GO:0033189;GO:0032259;GO:0010468;GO:0010212;GO:0043231;GO:0000775;GO:0005720;GO:…	K17399:ko05206,ko00270
mmu-miR-148a-3p	ENSMUST00000109773	180	369948	2645	ENSMUSG00000027478	Dnmt3b;DNA methyltransferase 3B [Source:MGI Symbol;Acc:MGI:1261819]	GO:0043045;GO:0031000;GO:0051719;GO:0000122;GO:0006346;GO:0071549;GO:0042220;GO:0045892;GO:0042826;GO:0042493;GO:0014823;GO:0031503;GO:0046872;GO:0000183;GO:0005634;GO:0005515;GO:0071230;GO:0009008;GO:0000792;GO:0060821;GO:0005737;GO:0001666;GO:0045666;GO:0006349;GO:0005654;GO:0003677;GO:0003682;GO:0003886;GO:0016740;GO:0033189;GO:0032259;GO:0010468;GO:0010212;GO:0043231;GO:0000775;GO:0005720;GO:…	K17399:ko05206,ko00270
mmu-miR-148a-3p	ENSMUST00000081628	180	369949	2757	ENSMUSG00000027478	Dnmt3b;DNA methyltransferase 3B [Source:MGI Symbol;Acc:MGI:1261819]	GO:0043045;GO:0031000;GO:0051719;GO:0000122;GO:0006346;GO:0071549;GO:0042220;GO:0045892;GO:0042826;GO:0042493;GO:0014823;GO:0031503;GO:0046872;GO:0000183;GO:0005634;GO:0005515;GO:0071230;GO:0009008;GO:0000792;GO:0060821;GO:0005737;GO:0001666;GO:0045666;GO:0006349;GO:0005654;GO:0003677;GO:0003682;GO:0003886;GO:0016740;GO:0033189;GO:0032259;GO:0010468;GO:0010212;GO:0043231;GO:0000775;GO:0005720;GO:…	K17399:ko05206,ko00270
mmu-miR-148a-3p	ENSMUST00000109774	180	369951	2817	ENSMUSG00000027478	Dnmt3b;DNA methyltransferase 3B [Source:MGI Symbol;Acc:MGI:1261819]	GO:0043045;GO:0031000;GO:0051719;GO:0000122;GO:0006346;GO:0071549;GO:0042220;GO:0045892;GO:0042826;GO:0042493;GO:0014823;GO:0031503;GO:0046872;GO:0000183;GO:0005634;GO:0005515;GO:0071230;GO:0009008;GO:0000792;GO:0060821;GO:0005737;GO:0001666;GO:0045666;GO:0006349;GO:0005654;GO:0003677;GO:0003682;GO:0003886;GO:0016740;GO:0033189;GO:0032259;GO:0010468;GO:0010212;GO:0043231;GO:0000775;GO:0005720;GO:…	K17399:ko05206,ko00270
mmu-miR-148a-3p	ENSMUST00000056495	180	369952	2819	ENSMUSG00000027478	Dnmt3b;DNA methyltransferase 3B [Source:MGI Symbol;Acc:MGI:1261819]	GO:0043045;GO:0031000;GO:0051719;GO:0000122;GO:0006346;GO:0071549;GO:0042220;GO:0045892;GO:0042826;GO:0042493;GO:0014823;GO:0031503;GO:0046872;GO:0000183;GO:0005634;GO:0005515;GO:0071230;GO:0009008;GO:0000792;GO:0060821;GO:0005737;GO:0001666;GO:0045666;GO:0006349;GO:0005654;GO:0003677;GO:0003682;GO:0003886;GO:0016740;GO:0033189;GO:0032259;GO:0010468;GO:0010212;GO:0043231;GO:0000775;GO:0005720;GO:…	K17399:ko05206,ko00270
mmu-miR-148a-3p	ENSMUST00000109771	180	369956	2541	ENSMUSG00000027478	Dnmt3b;DNA methyltransferase 3B [Source:MGI Symbol;Acc:MGI:1261819]	GO:0043045;GO:0031000;GO:0051719;GO:0000122;GO:0006346;GO:0071549;GO:0042220;GO:0045892;GO:0042826;GO:0042493;GO:0014823;GO:0031503;GO:0046872;GO:0000183;GO:0005634;GO:0005515;GO:0071230;GO:0009008;GO:0000792;GO:0060821;GO:0005737;GO:0001666;GO:0045666;GO:0006349;GO:0005654;GO:0003677;GO:0003682;GO:0003886;GO:0016740;GO:0033189;GO:0032259;GO:0010468;GO:0010212;GO:0043231;GO:0000775;GO:0005720;GO:…	K17399:ko05206,ko00270
mmu-miR-148a-3p	ENSMUST00000065112	173	373776	1611	ENSMUSG00000033453	Adamts15;a disintegrin-like and metallopeptidase (reprolysin type) with thrombospondin type 1 motif, 15 [Source:MGI Symbol;Acc:MGI:2449569]	GO:0005578;GO:0006508;GO:0046872;GO:0008237;GO:0008201;GO:0005576;GO:0016787;GO:0005615;GO:0031012;GO:0008233;GO:0009986;GO:0004222;GO:0004175;GO:0008270;GO:0050840	-
mmu-miR-1948-3p	ENSMUST00000187541	181	1544508	14566	ENSMUSG00000004110	Cacna1e;calcium channel, voltage-dependent, R type, alpha 1E subunit [Source:MGI Symbol;Acc:MGI:106217]	GO:0005891;GO:0005509;GO:0016020;GO:0055085;GO:0006811;GO:0070588;GO:0006816;GO:0034765;GO:0005244;GO:0016021;GO:0005262;GO:0005216;GO:0005245	-
mmu-miR-1948-3p	ENSMUST00000102592	172	2189615	1613	ENSMUSG00000030516	Tjp1;tight junction protein 1 [Source:MGI Symbol;Acc:MGI:98759]	GO:0016324;GO:0032496;GO:0005516;GO:0031674;GO:0008022;GO:0090557;GO:0009986;GO:0071253;GO:0071000;GO:0042493;GO:0005911;GO:0005634;GO:0005515;GO:0030054;GO:0070160;GO:0005737;GO:0043296;GO:0043116;GO:0014704;GO:0016323;GO:0045296;GO:0016327;GO:0005921;GO:0043234;GO:0045471;GO:0005912;GO:0046581;GO:0005829;GO:0016020;GO:0005913;GO:0071333;GO:0019904;GO:0045177;GO:0005886;GO:0001825;GO:0005923;GO:…	K05701:ko05132,ko05120,ko04540,ko04530,ko05110,ko04520
mmu-miR-1948-3p	ENSMUST00000032729	172	2189616	1389	ENSMUSG00000030516	Tjp1;tight junction protein 1 [Source:MGI Symbol;Acc:MGI:98759]	GO:0016324;GO:0032496;GO:0005516;GO:0031674;GO:0008022;GO:0090557;GO:0009986;GO:0071253;GO:0071000;GO:0042493;GO:0005911;GO:0005634;GO:0005515;GO:0030054;GO:0070160;GO:0005737;GO:0043296;GO:0043116;GO:0014704;GO:0016323;GO:0045296;GO:0016327;GO:0005921;GO:0043234;GO:0045471;GO:0005912;GO:0046581;GO:0005829;GO:0016020;GO:0005913;GO:0071333;GO:0019904;GO:0045177;GO:0005886;GO:0001825;GO:0005923;GO:…	K05701:ko05132,ko05120,ko04540,ko04530,ko05110,ko04520
mmu-miR-1948-3p	ENSMUST00000206612	172	2189617	1389	ENSMUSG00000030516	Tjp1;tight junction protein 1 [Source:MGI Symbol;Acc:MGI:98759]	GO:0016324;GO:0032496;GO:0005516;GO:0031674;GO:0008022;GO:0090557;GO:0009986;GO:0071253;GO:0071000;GO:0042493;GO:0005911;GO:0005634;GO:0005515;GO:0030054;GO:0070160;GO:0005737;GO:0043296;GO:0043116;GO:0014704;GO:0016323;GO:0045296;GO:0016327;GO:0005921;GO:0043234;GO:0045471;GO:0005912;GO:0046581;GO:0005829;GO:0016020;GO:0005913;GO:0071333;GO:0019904;GO:0045177;GO:0005886;GO:0001825;GO:0005923;GO:…	K05701:ko05132,ko05120,ko04540,ko04530,ko05110,ko04520
mmu-miR-199b-5p	ENSMUST00000067625	175	650443	1492	ENSMUSG00000062310	Glrp1;glutamine repeat protein 1 [Source:MGI Symbol;Acc:MGI:108038]	GO:0003674;GO:0000122;GO:0005634	-
mmu-miR-199b-5p	ENSMUST00000112570	176	620608	2791	ENSMUSG00000026349	Ccnt2;cyclin T2 [Source:MGI Symbol;Acc:MGI:1920199]	GO:0019085;GO:0016032;GO:0070063;GO:0016538;GO:0045944;GO:0051301;GO:0000307;GO:1901409;GO:0001223;GO:0097322;GO:0051147;GO:0005634;GO:0005515;GO:0007519;GO:0006351;GO:0006355;GO:0005737;GO:0045737;GO:0019086;GO:0005654;GO:0003682;GO:0005829;GO:0048471;GO:0007049;GO:0019901;GO:0005886;GO:0008024	K15188:ko05202
mmu-miR-199b-5p	ENSMUST00000027587	176	620609	2889	ENSMUSG00000026349	Ccnt2;cyclin T2 [Source:MGI Symbol;Acc:MGI:1920199]	GO:0019085;GO:0016032;GO:0070063;GO:0016538;GO:0045944;GO:0051301;GO:0000307;GO:1901409;GO:0001223;GO:0097322;GO:0051147;GO:0005634;GO:0005515;GO:0007519;GO:0006351;GO:0006355;GO:0005737;GO:0045737;GO:0019086;GO:0005654;GO:0003682;GO:0005829;GO:0048471;GO:0007049;GO:0019901;GO:0005886;GO:0008024	K15188:ko05202
mmu-miR-199b-5p	ENSMUST00000143567	167	620833	287	ENSMUSG00000026463	Atp2b4;ATPase, Ca++ transporting, plasma membrane 4 [Source:MGI Symbol;Acc:MGI:88111]	GO:2000481;GO:0006811;GO:0071872;GO:0045019;GO:0097110;GO:0000166;GO:0005516;GO:0016021;GO:0005388;GO:1903243;GO:1902083;GO:0099132;GO:0050998;GO:1901660;GO:1902806;GO:0007283;GO:0046872;GO:1900082;GO:0006810;GO:0051001;GO:1901205;GO:0030018;GO:0043005;GO:0005524;GO:0017080;GO:1902305;GO:0030346;GO:0051599;GO:0005887;GO:0070588;GO:0006816;GO:0042383;GO:0033138;GO:0010751;GO:0016323;GO:0016787;GO:…	K05850:ko04020,ko04024,ko04970,ko04261,ko04972,ko04022
mmu-miR-199b-5p	ENSMUST00000182149	162	621395	8904	ENSMUSG00000040225	Prrc2c;proline-rich coiled-coil 2C [Source:MGI Symbol;Acc:MGI:1913754]	GO:0003723;GO:0008022;GO:0016020;GO:0002244	-
mmu-miR-199b-5p	ENSMUST00000182660	162	621396	9119	ENSMUSG00000040225	Prrc2c;proline-rich coiled-coil 2C [Source:MGI Symbol;Acc:MGI:1913754]	GO:0003723;GO:0008022;GO:0016020;GO:0002244	-
mmu-miR-199b-5p	ENSMUST00000183223	162	621397	4123	ENSMUSG00000040225	Prrc2c;proline-rich coiled-coil 2C [Source:MGI Symbol;Acc:MGI:1913754]	GO:0003723;GO:0008022;GO:0016020;GO:0002244	-
mmu-miR-199b-5p	ENSMUST00000182393	162	621398	5045	ENSMUSG00000040225	Prrc2c;proline-rich coiled-coil 2C [Source:MGI Symbol;Acc:MGI:1913754]	GO:0003723;GO:0008022;GO:0016020;GO:0002244	-
mmu-miR-199b-5p	ENSMUST00000182593	162	621399	8801	ENSMUSG00000040225	Prrc2c;proline-rich coiled-coil 2C [Source:MGI Symbol;Acc:MGI:1913754]	GO:0003723;GO:0008022;GO:0016020;GO:0002244	-
mmu-miR-199b-5p	ENSMUST00000106578	154	707648	786	ENSMUSG00000089753	Cd300ld2;CD300 molecule like family member D2 [Source:MGI Symbol;Acc:MGI:3649405]	GO:0016020;GO:0005575;GO:0016021;GO:0003674;GO:0008150	-
mmu-miR-199b-5p	ENSMUST00000000543	165	703657	1508	ENSMUSG00000000531	Grasp;GRP1 (general receptor for phosphoinositides 1)-associated scaffold protein [Source:MGI Symbol;Acc:MGI:1860303]	GO:0030306;GO:0016020;GO:0030165;GO:0005515;GO:0007165;GO:0005641;GO:0006886;GO:0005886;GO:0008104;GO:0042802;GO:0005737	-
mmu-miR-199b-5p	ENSMUST00000052449	166	703934	2750	ENSMUSG00000039473	Ubn1;ubinuclein 1 [Source:MGI Symbol;Acc:MGI:1891307]	GO:0016605;GO:0008134;GO:0016569;GO:0006325;GO:0005654;GO:0003677;GO:0030054;GO:0005634;GO:0010923;GO:0016604;GO:0030216;GO:0006336;GO:0005923	-
mmu-miR-199b-5p	ENSMUST00000035724	165	702237	4770	ENSMUSG00000039158	Akna;AT-hook transcription factor [Source:MGI Symbol;Acc:MGI:2140340]	GO:0005829;GO:0005813;GO:0016020;GO:0043231;GO:0045944;GO:0006366;GO:0001650;GO:0000978;GO:0005654;GO:0003677;GO:0005634;GO:0001077;GO:0006355;GO:0006351	-
mmu-miR-199b-5p	ENSMUST00000068293	164	754709	785	ENSMUSG00000043298	Smco3;single-pass membrane protein with coiled-coil domains 3 [Source:MGI Symbol;Acc:MGI:2443451]	GO:0016020;GO:0005575;GO:0016021;GO:0003674;GO:0008150	-
mmu-miR-199b-5p	ENSMUST00000203468	164	754710	954	ENSMUSG00000043298	Smco3;single-pass membrane protein with coiled-coil domains 3 [Source:MGI Symbol;Acc:MGI:2443451]	GO:0016020;GO:0005575;GO:0016021;GO:0003674;GO:0008150	-
mmu-miR-199b-5p	ENSMUST00000016631	175	754948	4391	ENSMUSG00000016487	Ppfibp1;PTPRF interacting protein, binding protein 1 (liprin beta 1) [Source:MGI Symbol;Acc:MGI:1914783]	GO:0045296;GO:0005925	-
mmu-miR-199b-5p	ENSMUST00000111623	175	754950	4322	ENSMUSG00000016487	Ppfibp1;PTPRF interacting protein, binding protein 1 (liprin beta 1) [Source:MGI Symbol;Acc:MGI:1914783]	GO:0045296;GO:0005925	-
mmu-miR-199b-5p	ENSMUST00000127247	170	807076	3358	ENSMUSG00000048022	Tmem229a;transmembrane protein 229A [Source:MGI Symbol;Acc:MGI:2442812]	GO:0016020;GO:0005575;GO:0016021;GO:0003674;GO:0008150	-
mmu-miR-199b-5p	ENSMUST00000114849	167	688617	1370	ENSMUSG00000039512	Uhrf1bp1;UHRF1 (ICBP90) binding protein 1 [Source:MGI Symbol;Acc:MGI:3041238]	GO:0042826;GO:0042802;GO:0008150;GO:0005575	-
mmu-miR-199b-5p	ENSMUST00000075845	162	879343	2753	ENSMUSG00000058230	Arhgap35;Rho GTPase activating protein 35 [Source:MGI Symbol;Acc:MGI:1929494]	GO:0000977;GO:0005543;GO:0000122;GO:0007411;GO:0007165;GO:0045892;GO:0035024;GO:0050770;GO:0005096;GO:0008064;GO:0043547;GO:0005634;GO:0045724;GO:0006355;GO:0006351;GO:0005856;GO:0031668;GO:0010976;GO:0005737;GO:0032956;GO:0097485;GO:0008360;GO:0043116;GO:0001227;GO:0003677;GO:0036064;GO:0043010;GO:0005525;GO:0030879;GO:0021955;GO:0016477;GO:0030950;GO:0044319;GO:0016020;GO:0042995;GO:0030900;GO:…	K05732:ko04670,ko04810,ko04510,ko04611
mmu-miR-199b-5p	ENSMUST00000171937	162	879344	2390	ENSMUSG00000058230	Arhgap35;Rho GTPase activating protein 35 [Source:MGI Symbol;Acc:MGI:1929494]	GO:0000977;GO:0005543;GO:0000122;GO:0007411;GO:0007165;GO:0045892;GO:0035024;GO:0050770;GO:0005096;GO:0008064;GO:0043547;GO:0005634;GO:0045724;GO:0006355;GO:0006351;GO:0005856;GO:0031668;GO:0010976;GO:0005737;GO:0032956;GO:0097485;GO:0008360;GO:0043116;GO:0001227;GO:0003677;GO:0036064;GO:0043010;GO:0005525;GO:0030879;GO:0021955;GO:0016477;GO:0030950;GO:0044319;GO:0016020;GO:0042995;GO:0030900;GO:…	K05732:ko04670,ko04810,ko04510,ko04611
mmu-miR-199b-5p	ENSMUST00000042581	159	771308	2244	ENSMUSG00000037977	6430571L13Rik;RIKEN cDNA 6430571L13 gene [Source:MGI Symbol;Acc:MGI:2445137]	GO:0016020;GO:0005575;GO:0016021;GO:0003674;GO:0008150	-
mmu-miR-199b-5p	ENSMUST00000113719	167	653673	5642	ENSMUSG00000057738	Sptan1;spectrin alpha, non-erythrocytic 1 [Source:MGI Symbol;Acc:MGI:98386]	GO:0005516;GO:0005938;GO:0030507;GO:0051693;GO:0016328;GO:0005509;GO:0032437;GO:0046872;GO:0033270;GO:0005515;GO:0030018;GO:0005856;GO:0005737;GO:0030863;GO:0070062;GO:0045296;GO:0005916;GO:1903561;GO:0046982;GO:0043209;GO:0016020;GO:0015630;GO:0043231;GO:0003779	-
mmu-miR-199b-5p	ENSMUST00000113717	167	653674	5642	ENSMUSG00000057738	Sptan1;spectrin alpha, non-erythrocytic 1 [Source:MGI Symbol;Acc:MGI:98386]	GO:0005516;GO:0005938;GO:0030507;GO:0051693;GO:0016328;GO:0005509;GO:0032437;GO:0046872;GO:0033270;GO:0005515;GO:0030018;GO:0005856;GO:0005737;GO:0030863;GO:0070062;GO:0045296;GO:0005916;GO:1903561;GO:0046982;GO:0043209;GO:0016020;GO:0015630;GO:0043231;GO:0003779	-
mmu-miR-199b-5p	ENSMUST00000100225	167	653676	5582	ENSMUSG00000057738	Sptan1;spectrin alpha, non-erythrocytic 1 [Source:MGI Symbol;Acc:MGI:98386]	GO:0005516;GO:0005938;GO:0030507;GO:0051693;GO:0016328;GO:0005509;GO:0032437;GO:0046872;GO:0033270;GO:0005515;GO:0030018;GO:0005856;GO:0005737;GO:0030863;GO:0070062;GO:0045296;GO:0005916;GO:1903561;GO:0046982;GO:0043209;GO:0016020;GO:0015630;GO:0043231;GO:0003779	-
mmu-miR-199b-5p	ENSMUST00000095083	167	653677	5567	ENSMUSG00000057738	Sptan1;spectrin alpha, non-erythrocytic 1 [Source:MGI Symbol;Acc:MGI:98386]	GO:0005516;GO:0005938;GO:0030507;GO:0051693;GO:0016328;GO:0005509;GO:0032437;GO:0046872;GO:0033270;GO:0005515;GO:0030018;GO:0005856;GO:0005737;GO:0030863;GO:0070062;GO:0045296;GO:0005916;GO:1903561;GO:0046982;GO:0043209;GO:0016020;GO:0015630;GO:0043231;GO:0003779	-
mmu-miR-199b-5p	ENSMUST00000046257	167	653678	5504	ENSMUSG00000057738	Sptan1;spectrin alpha, non-erythrocytic 1 [Source:MGI Symbol;Acc:MGI:98386]	GO:0005516;GO:0005938;GO:0030507;GO:0051693;GO:0016328;GO:0005509;GO:0032437;GO:0046872;GO:0033270;GO:0005515;GO:0030018;GO:0005856;GO:0005737;GO:0030863;GO:0070062;GO:0045296;GO:0005916;GO:1903561;GO:0046982;GO:0043209;GO:0016020;GO:0015630;GO:0043231;GO:0003779	-
mmu-miR-199b-5p	ENSMUST00000129241	167	653679	5473	ENSMUSG00000057738	Sptan1;spectrin alpha, non-erythrocytic 1 [Source:MGI Symbol;Acc:MGI:98386]	GO:0005516;GO:0005938;GO:0030507;GO:0051693;GO:0016328;GO:0005509;GO:0032437;GO:0046872;GO:0033270;GO:0005515;GO:0030018;GO:0005856;GO:0005737;GO:0030863;GO:0070062;GO:0045296;GO:0005916;GO:1903561;GO:0046982;GO:0043209;GO:0016020;GO:0015630;GO:0043231;GO:0003779	-
mmu-miR-199b-5p	ENSMUST00000034534	181	709807	4186	ENSMUSG00000032035	Ets1;E26 avian leukemia oncogene 1, 5' domain [Source:MGI Symbol;Acc:MGI:95455]	GO:0042981;GO:0045944;GO:0046677;GO:0030154;GO:0061614;GO:0030335;GO:0030578;GO:0043565;GO:0044849;GO:0070301;GO:0009611;GO:0010715;GO:0008284;GO:0045766;GO:0005634;GO:0005515;GO:0000981;GO:0005667;GO:1904996;GO:0006355;GO:0006351;GO:0035035;GO:0050729;GO:0045893;GO:0042802;GO:0005737;GO:0007565;GO:0009612;GO:0001666;GO:0021983;GO:0002376;GO:0045765;GO:0010595;GO:0051272;GO:0034616;GO:0045786;GO:…	K02678:ko05166,ko04320,ko04014,ko04013
mmu-miR-199b-5p	ENSMUST00000188142	165	710778	7170	ENSMUSG00000074305	Peak1;pseudopodium-enriched atypical kinase 1 [Source:MGI Symbol;Acc:MGI:2442366]	GO:0016310;GO:0046777;GO:0016301;GO:0015629;GO:0000166;GO:0006468;GO:0030054;GO:0005925;GO:0004713;GO:0018108;GO:0005524;GO:0005856;GO:0016740;GO:0034446;GO:0016477;GO:0004672;GO:0004715;GO:0005737	-
mmu-miR-199b-5p	ENSMUST00000112164	185	695960	56	ENSMUSG00000044583	Tlr7;toll-like receptor 7 [Source:MGI Symbol;Acc:MGI:2176882]	GO:0045087;GO:0032755;GO:0043235;GO:0002755;GO:0016021;GO:0006954;GO:0007165;GO:0045359;GO:0006955;GO:0032757;GO:0045335;GO:0035197;GO:0005764;GO:0007252;GO:0031410;GO:0034154;GO:0005515;GO:0032009;GO:0005737;GO:0001932;GO:0002376;GO:0004888;GO:0032722;GO:0005768;GO:0003725;GO:0001774;GO:0008144;GO:0071260;GO:0045416;GO:0002224;GO:0045078;GO:0016020;GO:0003727;GO:0042346;GO:0051607;GO:0005783;GO:…	K05404:ko05164,ko04620,ko05162
mmu-miR-23b-5p	ENSMUST00000175916	162	16322	4575	ENSMUSG00000010175	Prox1;prospero homeobox 1 [Source:MGI Symbol;Acc:MGI:97772]	GO:0042752;GO:0090425;GO:0021542;GO:0045944;GO:0060059;GO:0001709;GO:0000122;GO:0055010;GO:0002088;GO:1901978;GO:0060214;GO:0007420;GO:0045892;GO:0001078;GO:0001046;GO:0050692;GO:0045787;GO:0007623;GO:0001946;GO:0043565;GO:0002194;GO:0097150;GO:0044212;GO:0008284;GO:0060298;GO:0005634;GO:0005515;GO:0000981;GO:2000179;GO:0006355;GO:0006351;GO:0045446;GO:0045893;GO:0048845;GO:0055009;GO:0005737;GO:…	K20211:ko04013
mmu-miR-23b-5p	ENSMUST00000118731	171	18339	181	ENSMUSG00000034488	Edil3;EGF-like repeats and discoidin I-like domains 3 [Source:MGI Symbol;Acc:MGI:1329025]	GO:0005509;GO:0070062;GO:0007155;GO:0046872;GO:0010811;GO:0005576;GO:0007275;GO:0031012;GO:1903561;GO:0005178	-
mmu-miR-23b-5p	ENSMUST00000081769	171	18340	142	ENSMUSG00000034488	Edil3;EGF-like repeats and discoidin I-like domains 3 [Source:MGI Symbol;Acc:MGI:1329025]	GO:0005509;GO:0070062;GO:0007155;GO:0046872;GO:0010811;GO:0005576;GO:0007275;GO:0031012;GO:1903561;GO:0005178	-
mmu-miR-23b-5p	ENSMUST00000043111	171	18341	11	ENSMUSG00000034488	Edil3;EGF-like repeats and discoidin I-like domains 3 [Source:MGI Symbol;Acc:MGI:1329025]	GO:0005509;GO:0070062;GO:0007155;GO:0046872;GO:0010811;GO:0005576;GO:0007275;GO:0031012;GO:1903561;GO:0005178	-
mmu-miR-23b-5p	ENSMUST00000090541	178	16646	333	ENSMUSG00000006057	Atp5g1;ATP synthase, H+ transporting, mitochondrial F0 complex, subunit C1 (subunit 9) [Source:MGI Symbol;Acc:MGI:107653]	GO:0015992;GO:0016020;GO:0008289;GO:0006811;GO:0005739;GO:0015078;GO:0005753;GO:0031966;GO:0006810;GO:0016021;GO:0045263;GO:0015991;GO:0033177;GO:0005743;GO:0046933;GO:0015986;GO:0000276	K02128:ko05016,ko05010,ko00190,ko05012
mmu-miR-23b-5p	ENSMUST00000178611	178	16647	293	ENSMUSG00000006057	Atp5g1;ATP synthase, H+ transporting, mitochondrial F0 complex, subunit C1 (subunit 9) [Source:MGI Symbol;Acc:MGI:107653]	GO:0015992;GO:0016020;GO:0008289;GO:0006811;GO:0005739;GO:0015078;GO:0005753;GO:0031966;GO:0006810;GO:0016021;GO:0045263;GO:0015991;GO:0033177;GO:0005743;GO:0046933;GO:0015986;GO:0000276	K02128:ko05016,ko05010,ko00190,ko05012
mmu-miR-23b-5p	ENSMUST00000107686	178	16648	444	ENSMUSG00000006057	Atp5g1;ATP synthase, H+ transporting, mitochondrial F0 complex, subunit C1 (subunit 9) [Source:MGI Symbol;Acc:MGI:107653]	GO:0015992;GO:0016020;GO:0008289;GO:0006811;GO:0005739;GO:0015078;GO:0005753;GO:0031966;GO:0006810;GO:0016021;GO:0045263;GO:0015991;GO:0033177;GO:0005743;GO:0046933;GO:0015986;GO:0000276	K02128:ko05016,ko05010,ko00190,ko05012
mmu-miR-23b-5p	ENSMUST00000107684	178	16649	352	ENSMUSG00000006057	Atp5g1;ATP synthase, H+ transporting, mitochondrial F0 complex, subunit C1 (subunit 9) [Source:MGI Symbol;Acc:MGI:107653]	GO:0015992;GO:0016020;GO:0008289;GO:0006811;GO:0005739;GO:0015078;GO:0005753;GO:0031966;GO:0006810;GO:0016021;GO:0045263;GO:0015991;GO:0033177;GO:0005743;GO:0046933;GO:0015986;GO:0000276	K02128:ko05016,ko05010,ko00190,ko05012
mmu-miR-23b-5p	ENSMUST00000021078	172	17624	904	ENSMUSG00000018861	Fdxr;ferredoxin reductase [Source:MGI Symbol;Acc:MGI:104724]	GO:0070995;GO:0005739;GO:0008202;GO:0016491;GO:0008203;GO:0055114;GO:0005759;GO:0015039;GO:0006629;GO:0005743;GO:0070402	-
mmu-miR-23b-5p	ENSMUST00000159993	177	16480	6459	ENSMUSG00000079022	Col22a1;collagen, type XXII, alpha 1 [Source:MGI Symbol;Acc:MGI:1916950]	GO:0003674;GO:0008150;GO:0005575	-
mmu-miR-23b-5p	ENSMUST00000185641	178	17733	451	ENSMUSG00000062683	Atp5g2;ATP synthase, H+ transporting, mitochondrial F0 complex, subunit C2 (subunit 9) [Source:MGI Symbol;Acc:MGI:1915192]	GO:0015992;GO:0016020;GO:0008289;GO:0006811;GO:0005739;GO:0015078;GO:0031966;GO:0006810;GO:0016021;GO:0045263;GO:0015991;GO:0033177;GO:0046933;GO:0015986;GO:0000276	K02128:ko05016,ko05010,ko00190,ko05012
mmu-miR-23b-5p	ENSMUST00000075630	178	17734	311	ENSMUSG00000062683	Atp5g2;ATP synthase, H+ transporting, mitochondrial F0 complex, subunit C2 (subunit 9) [Source:MGI Symbol;Acc:MGI:1915192]	GO:0015992;GO:0016020;GO:0008289;GO:0006811;GO:0005739;GO:0015078;GO:0031966;GO:0006810;GO:0016021;GO:0045263;GO:0015991;GO:0033177;GO:0046933;GO:0015986;GO:0000276	K02128:ko05016,ko05010,ko00190,ko05012
mmu-miR-23b-5p	ENSMUST00000038770	173	17855	1094	ENSMUSG00000039646	Vasn;vasorin [Source:MGI Symbol;Acc:MGI:2177651]	GO:0016020;GO:0070062;GO:0005739;GO:0045296;GO:0005765;GO:0016021;GO:0005515;GO:0005615;GO:0071456;GO:0050431;GO:0009986;GO:0030512;GO:0007166;GO:0005886;GO:0071461;GO:0010719	-
mmu-miR-23b-5p	ENSMUST00000202281	178	17892	345	ENSMUSG00000022540	Rogdi;rogdi homolog [Source:MGI Symbol;Acc:MGI:1913299]	GO:0042475;GO:0008284;GO:0030097;GO:0005634;GO:0005635;GO:0007420;GO:0003674;GO:0005622;GO:0022008	-
mmu-miR-23b-5p	ENSMUST00000023191	178	17893	421	ENSMUSG00000022540	Rogdi;rogdi homolog [Source:MGI Symbol;Acc:MGI:1913299]	GO:0042475;GO:0008284;GO:0030097;GO:0005634;GO:0005635;GO:0007420;GO:0003674;GO:0005622;GO:0022008	-
mmu-miR-23b-5p	ENSMUST00000090453	178	17894	345	ENSMUSG00000022540	Rogdi;rogdi homolog [Source:MGI Symbol;Acc:MGI:1913299]	GO:0042475;GO:0008284;GO:0030097;GO:0005634;GO:0005635;GO:0007420;GO:0003674;GO:0005622;GO:0022008	-
mmu-miR-23b-5p	ENSMUST00000201077	178	17895	401	ENSMUSG00000022540	Rogdi;rogdi homolog [Source:MGI Symbol;Acc:MGI:1913299]	GO:0042475;GO:0008284;GO:0030097;GO:0005634;GO:0005635;GO:0007420;GO:0003674;GO:0005622;GO:0022008	-
mmu-miR-23b-5p	ENSMUST00000143043	165	14632	222	ENSMUSG00000016458	Wt1;Wilms tumor 1 homolog [Source:MGI Symbol;Acc:MGI:98968]	GO:0005829;GO:0005654;GO:0003676;GO:0005634;GO:0006355	-
mmu-miR-23b-5p	ENSMUST00000063116	160	17832	113	ENSMUSG00000048450	Msx1;msh homeobox 1 [Source:MGI Symbol;Acc:MGI:97168]	GO:0000977;GO:0045944;GO:0001701;GO:0060349;GO:0000122;GO:0060021;GO:0009952;GO:0030509;GO:0035880;GO:0045892;GO:0042476;GO:0060325;GO:0030308;GO:0002039;GO:0001837;GO:0043565;GO:0001228;GO:0030513;GO:2001055;GO:0005634;GO:0005515;GO:0010463;GO:0023019;GO:0006355;GO:0006351;GO:0050821;GO:0035115;GO:0035326;GO:0042474;GO:0034504;GO:0043066;GO:0030901;GO:0043392;GO:0060536;GO:0021983;GO:0061180;GO:…	K09341:ko05166
mmu-miR-23b-5p	ENSMUST00000052774	684	16580	2191	ENSMUSG00000047583	Tyw3;tRNA-yW synthesizing protein 3 homolog (S. cerevisiae) [Source:MGI Symbol;Acc:MGI:2445040]	GO:0005575;GO:0008033;GO:0016740;GO:0003674;GO:0032259;GO:0008150;GO:0008168	-
mmu-miR-23b-5p	ENSMUST00000170461	684	16581	2060	ENSMUSG00000047583	Tyw3;tRNA-yW synthesizing protein 3 homolog (S. cerevisiae) [Source:MGI Symbol;Acc:MGI:2445040]	GO:0005575;GO:0008033;GO:0016740;GO:0003674;GO:0032259;GO:0008150;GO:0008168	-
mmu-miR-23b-5p	ENSMUST00000214871	175	17619	589	ENSMUSG00000062629	Olfr114;olfactory receptor 114 [Source:MGI Symbol;Acc:MGI:2177497]	GO:0016020;GO:0007608;GO:0005549;GO:0050911;GO:0004930;GO:0016021;GO:0007165;GO:0007186;GO:0005886;GO:0004984;GO:0050896;GO:0004871	K04257:ko04740
mmu-miR-23b-5p	ENSMUST00000216249	175	17620	790	ENSMUSG00000062629	Olfr114;olfactory receptor 114 [Source:MGI Symbol;Acc:MGI:2177497]	GO:0016020;GO:0007608;GO:0005549;GO:0050911;GO:0004930;GO:0016021;GO:0007165;GO:0007186;GO:0005886;GO:0004984;GO:0050896;GO:0004871	K04257:ko04740
mmu-miR-23b-5p	ENSMUST00000076914	175	17621	482	ENSMUSG00000062629	Olfr114;olfactory receptor 114 [Source:MGI Symbol;Acc:MGI:2177497]	GO:0016020;GO:0007608;GO:0005549;GO:0050911;GO:0004930;GO:0016021;GO:0007165;GO:0007186;GO:0005886;GO:0004984;GO:0050896;GO:0004871	K04257:ko04740
mmu-miR-23b-5p	ENSMUST00000087026	166	17831	519	ENSMUSG00000067148	Polr1c;polymerase (RNA) I polypeptide C [Source:MGI Symbol;Acc:MGI:103288]	GO:0046983;GO:0006361;GO:0005666;GO:0005736;GO:0000183;GO:0006366;GO:0001056;GO:0006383;GO:0003677;GO:0005634;GO:0005654;GO:0001054;GO:0006351;GO:0003899;GO:0008150	K03027:ko00240,ko04623,ko03020,ko00230,ko05169
mmu-miR-23b-5p	ENSMUST00000124655	166	17832	215	ENSMUSG00000067148	Polr1c;polymerase (RNA) I polypeptide C [Source:MGI Symbol;Acc:MGI:103288]	GO:0046983;GO:0006361;GO:0005666;GO:0005736;GO:0000183;GO:0006366;GO:0001056;GO:0006383;GO:0003677;GO:0005634;GO:0005654;GO:0001054;GO:0006351;GO:0003899;GO:0008150	K03027:ko00240,ko04623,ko03020,ko00230,ko05169
mmu-miR-23b-5p	ENSMUST00000142706	166	17833	481	ENSMUSG00000067148	Polr1c;polymerase (RNA) I polypeptide C [Source:MGI Symbol;Acc:MGI:103288]	GO:0046983;GO:0006361;GO:0005666;GO:0005736;GO:0000183;GO:0006366;GO:0001056;GO:0006383;GO:0003677;GO:0005634;GO:0005654;GO:0001054;GO:0006351;GO:0003899;GO:0008150	K03027:ko00240,ko04623,ko03020,ko00230,ko05169
mmu-miR-23b-5p	ENSMUST00000173349	166	17834	325	ENSMUSG00000067148	Polr1c;polymerase (RNA) I polypeptide C [Source:MGI Symbol;Acc:MGI:103288]	GO:0046983;GO:0006361;GO:0005666;GO:0005736;GO:0000183;GO:0006366;GO:0001056;GO:0006383;GO:0003677;GO:0005634;GO:0005654;GO:0001054;GO:0006351;GO:0003899;GO:0008150	K03027:ko00240,ko04623,ko03020,ko00230,ko05169
mmu-miR-23b-5p	ENSMUST00000173232	166	17835	339	ENSMUSG00000067148	Polr1c;polymerase (RNA) I polypeptide C [Source:MGI Symbol;Acc:MGI:103288]	GO:0046983;GO:0006361;GO:0005666;GO:0005736;GO:0000183;GO:0006366;GO:0001056;GO:0006383;GO:0003677;GO:0005634;GO:0005654;GO:0001054;GO:0006351;GO:0003899;GO:0008150	K03027:ko00240,ko04623,ko03020,ko00230,ko05169
mmu-miR-23b-5p	ENSMUST00000161074	165	17155	233	ENSMUSG00000019791	Hint3;histidine triad nucleotide binding protein 3 [Source:MGI Symbol;Acc:MGI:1914097]	GO:0070062;GO:0003824;GO:0000166;GO:0005634;GO:0016787;GO:0005737;GO:0008150	-
mmu-miR-23b-5p	ENSMUST00000160646	165	17156	87	ENSMUSG00000019791	Hint3;histidine triad nucleotide binding protein 3 [Source:MGI Symbol;Acc:MGI:1914097]	GO:0070062;GO:0003824;GO:0000166;GO:0005634;GO:0016787;GO:0005737;GO:0008150	-
mmu-miR-23b-5p	ENSMUST00000019925	165	17157	91	ENSMUSG00000019791	Hint3;histidine triad nucleotide binding protein 3 [Source:MGI Symbol;Acc:MGI:1914097]	GO:0070062;GO:0003824;GO:0000166;GO:0005634;GO:0016787;GO:0005737;GO:0008150	-
mmu-miR-23b-5p	ENSMUST00000059295	182	16849	2227	ENSMUSG00000049303	Syt12;synaptotagmin XII [Source:MGI Symbol;Acc:MGI:2159601]	GO:0017158;GO:0030276;GO:0016021;GO:0006906;GO:0005509;GO:0019905;GO:0031410;GO:0030054;GO:0046928;GO:0048792;GO:0005623;GO:0098793;GO:0045202;GO:0048791;GO:0005544;GO:0016020;GO:0060291;GO:0030672;GO:0005886	-
mmu-miR-23b-5p	ENSMUST00000114571	160	20432	986	ENSMUSG00000042810	Krba1;KRAB-A domain containing 1 [Source:MGI Symbol;Acc:MGI:1925077]	GO:0005575;GO:0003676;GO:0006355;GO:0003674;GO:0005622;GO:0008150	-
mmu-miR-23b-5p	ENSMUST00000031815	160	20433	815	ENSMUSG00000042810	Krba1;KRAB-A domain containing 1 [Source:MGI Symbol;Acc:MGI:1925077]	GO:0005575;GO:0003676;GO:0006355;GO:0003674;GO:0005622;GO:0008150	-
mmu-miR-23b-5p	ENSMUST00000203371	160	20434	937	ENSMUSG00000042810	Krba1;KRAB-A domain containing 1 [Source:MGI Symbol;Acc:MGI:1925077]	GO:0005575;GO:0003676;GO:0006355;GO:0003674;GO:0005622;GO:0008150	-
mmu-miR-23b-5p	ENSMUST00000077093	160	20435	2671	ENSMUSG00000042810	Krba1;KRAB-A domain containing 1 [Source:MGI Symbol;Acc:MGI:1925077]	GO:0005575;GO:0003676;GO:0006355;GO:0003674;GO:0005622;GO:0008150	-
mmu-miR-23b-5p	ENSMUST00000114572	160	20436	693	ENSMUSG00000042810	Krba1;KRAB-A domain containing 1 [Source:MGI Symbol;Acc:MGI:1925077]	GO:0005575;GO:0003676;GO:0006355;GO:0003674;GO:0005622;GO:0008150	-
mmu-miR-23b-5p	ENSMUST00000206425	166	21064	847	ENSMUSG00000037621	Atoh8;atonal bHLH transcription factor 8 [Source:MGI Symbol;Acc:MGI:1918343]	GO:0033613;GO:0046983;GO:0008134;GO:0045603;GO:0001937;GO:0030154;GO:0060395;GO:0045892;GO:0070888;GO:0005634;GO:0006355;GO:0006351;GO:0045893;GO:0035148;GO:0005737;GO:0010595;GO:0001704;GO:0003677;GO:0003700;GO:0005654;GO:0007275;GO:0051450;GO:0007399;GO:0016607	-
mmu-miR-23b-5p	ENSMUST00000042646	166	21065	1735	ENSMUSG00000037621	Atoh8;atonal bHLH transcription factor 8 [Source:MGI Symbol;Acc:MGI:1918343]	GO:0033613;GO:0046983;GO:0008134;GO:0045603;GO:0001937;GO:0030154;GO:0060395;GO:0045892;GO:0070888;GO:0005634;GO:0006355;GO:0006351;GO:0045893;GO:0035148;GO:0005737;GO:0010595;GO:0001704;GO:0003677;GO:0003700;GO:0005654;GO:0007275;GO:0051450;GO:0007399;GO:0016607	-
mmu-miR-23b-5p	ENSMUST00000113743	168	17120	481	ENSMUSG00000005251	Ripk4;receptor-interacting serine-threonine kinase 4 [Source:MGI Symbol;Acc:MGI:1919638]	GO:0004674;GO:0016310;GO:0016020;GO:0002009;GO:0051092;GO:0016301;GO:0000166;GO:0006468;GO:0005515;GO:0005524;GO:0016740;GO:0004672;GO:0005737	-
mmu-miR-23b-5p	ENSMUST00000019386	168	17121	279	ENSMUSG00000005251	Ripk4;receptor-interacting serine-threonine kinase 4 [Source:MGI Symbol;Acc:MGI:1919638]	GO:0004674;GO:0016310;GO:0016020;GO:0002009;GO:0051092;GO:0016301;GO:0000166;GO:0006468;GO:0005515;GO:0005524;GO:0016740;GO:0004672;GO:0005737	-
mmu-miR-23b-5p	ENSMUST00000029140	168	17460	222	ENSMUSG00000027611	Procr;protein C receptor, endothelial [Source:MGI Symbol;Acc:MGI:104596]	GO:0007596;GO:0005813;GO:0016020;GO:0070062;GO:0050819;GO:0016021;GO:0004872;GO:0008022;GO:0007599;GO:0009986;GO:0005925	K06557:ko04610
mmu-miR-23b-5p	ENSMUST00000103129	171	17598	118	ENSMUSG00000027635	Dsn1;DSN1 homolog, MIS12 kinetochore complex component [Source:MGI Symbol;Acc:MGI:1914184]	GO:0000777;GO:0005829;GO:0007049;GO:0007059;GO:0000776;GO:0000775;GO:0005694;GO:0051301;GO:0005634;GO:0000444;GO:0003674	-
mmu-miR-23b-5p	ENSMUST00000103130	171	17599	686	ENSMUSG00000027635	Dsn1;DSN1 homolog, MIS12 kinetochore complex component [Source:MGI Symbol;Acc:MGI:1914184]	GO:0000777;GO:0005829;GO:0007049;GO:0007059;GO:0000776;GO:0000775;GO:0005694;GO:0051301;GO:0005634;GO:0000444;GO:0003674	-
mmu-miR-23b-5p	ENSMUST00000146413	171	17600	73	ENSMUSG00000027635	Dsn1;DSN1 homolog, MIS12 kinetochore complex component [Source:MGI Symbol;Acc:MGI:1914184]	GO:0000777;GO:0005829;GO:0007049;GO:0007059;GO:0000776;GO:0000775;GO:0005694;GO:0051301;GO:0005634;GO:0000444;GO:0003674	-
mmu-miR-23b-5p	ENSMUST00000124671	171	17601	59	ENSMUSG00000027635	Dsn1;DSN1 homolog, MIS12 kinetochore complex component [Source:MGI Symbol;Acc:MGI:1914184]	GO:0000777;GO:0005829;GO:0007049;GO:0007059;GO:0000776;GO:0000775;GO:0005694;GO:0051301;GO:0005634;GO:0000444;GO:0003674	-
mmu-miR-23b-5p	ENSMUST00000154213	171	17602	718	ENSMUSG00000027635	Dsn1;DSN1 homolog, MIS12 kinetochore complex component [Source:MGI Symbol;Acc:MGI:1914184]	GO:0000777;GO:0005829;GO:0007049;GO:0007059;GO:0000776;GO:0000775;GO:0005694;GO:0051301;GO:0005634;GO:0000444;GO:0003674	-
mmu-miR-23b-5p	ENSMUST00000139306	160	18078	85	ENSMUSG00000038400	Pmepa1;prostate transmembrane protein, androgen induced 1 [Source:MGI Symbol;Acc:MGI:1929600]	GO:0031901;GO:0016020;GO:0050699;GO:0043231;GO:0000139;GO:0016021;GO:0070412;GO:0030512;GO:0010008;GO:0060394;GO:0010991	-
mmu-miR-23b-5p	ENSMUST00000211816	166	17338	6321	ENSMUSG00000074151	Nlrc5;NLR family, CARD domain containing 5 [Source:MGI Symbol;Acc:MGI:3612191]	GO:0045087;GO:0005829;GO:0002376;GO:0005813;GO:0045345;GO:0060335;GO:0045944;GO:0000166;GO:0051607;GO:0005634;GO:0032088;GO:0060339;GO:0060340;GO:0005524;GO:0005737;GO:0043549;GO:0000979	-
mmu-miR-23b-5p	ENSMUST00000053085	166	17340	5688	ENSMUSG00000074151	Nlrc5;NLR family, CARD domain containing 5 [Source:MGI Symbol;Acc:MGI:3612191]	GO:0045087;GO:0005829;GO:0002376;GO:0005813;GO:0045345;GO:0060335;GO:0045944;GO:0000166;GO:0051607;GO:0005634;GO:0032088;GO:0060339;GO:0060340;GO:0005524;GO:0005737;GO:0043549;GO:0000979	-
mmu-miR-23b-5p	ENSMUST00000098489	166	17342	472	ENSMUSG00000074151	Nlrc5;NLR family, CARD domain containing 5 [Source:MGI Symbol;Acc:MGI:3612191]	GO:0045087;GO:0005829;GO:0002376;GO:0005813;GO:0045345;GO:0060335;GO:0045944;GO:0000166;GO:0051607;GO:0005634;GO:0032088;GO:0060339;GO:0060340;GO:0005524;GO:0005737;GO:0043549;GO:0000979	-
mmu-miR-23b-5p	ENSMUST00000212571	166	18179	153	ENSMUSG00000001472	Tcf25;transcription factor 25 (basic helix-loop-helix) [Source:MGI Symbol;Acc:MGI:1914105]	GO:0000122;GO:0003677;GO:0003700;GO:0005634;GO:0006351;GO:0006355	-
mmu-miR-23b-5p	ENSMUST00000212470	166	18180	122	ENSMUSG00000001472	Tcf25;transcription factor 25 (basic helix-loop-helix) [Source:MGI Symbol;Acc:MGI:1914105]	GO:0000122;GO:0003677;GO:0003700;GO:0005634;GO:0006351;GO:0006355	-
mmu-miR-23b-5p	ENSMUST00000108840	166	18181	83	ENSMUSG00000001472	Tcf25;transcription factor 25 (basic helix-loop-helix) [Source:MGI Symbol;Acc:MGI:1914105]	GO:0000122;GO:0003677;GO:0003700;GO:0005634;GO:0006351;GO:0006355	-
mmu-miR-23b-5p	ENSMUST00000057934	166	18182	82	ENSMUSG00000001472	Tcf25;transcription factor 25 (basic helix-loop-helix) [Source:MGI Symbol;Acc:MGI:1914105]	GO:0000122;GO:0003677;GO:0003700;GO:0005634;GO:0006351;GO:0006355	-
mmu-miR-23b-5p	ENSMUST00000211932	166	18183	50	ENSMUSG00000001472	Tcf25;transcription factor 25 (basic helix-loop-helix) [Source:MGI Symbol;Acc:MGI:1914105]	GO:0000122;GO:0003677;GO:0003700;GO:0005634;GO:0006351;GO:0006355	-
mmu-miR-23b-5p	ENSMUST00000212569	166	18184	33	ENSMUSG00000001472	Tcf25;transcription factor 25 (basic helix-loop-helix) [Source:MGI Symbol;Acc:MGI:1914105]	GO:0000122;GO:0003677;GO:0003700;GO:0005634;GO:0006351;GO:0006355	-
mmu-miR-23b-5p	ENSMUST00000082104	173	19991	6041	ENSMUSG00000060924	Csmd1;CUB and Sushi multiple domains 1 [Source:MGI Symbol;Acc:MGI:2137383]	GO:0016020;GO:0005575;GO:0001964;GO:0042593;GO:0016021;GO:0003674	-
mmu-miR-23b-5p	ENSMUST00000001792	169	16942	5024	ENSMUSG00000001741	Il16;interleukin 16 [Source:MGI Symbol;Acc:MGI:1270855]	GO:0005829;GO:0051924;GO:0005125;GO:0030595;GO:0005576;GO:0005634;GO:0005515;GO:0005615;GO:0042609;GO:0006355;GO:0006351;GO:0006935;GO:0005886;GO:0005622;GO:0016607;GO:0005737;GO:0050930	-
mmu-miR-23b-5p	ENSMUST00000145610	169	16943	2970	ENSMUSG00000001741	Il16;interleukin 16 [Source:MGI Symbol;Acc:MGI:1270855]	GO:0005829;GO:0051924;GO:0005125;GO:0030595;GO:0005576;GO:0005634;GO:0005515;GO:0005615;GO:0042609;GO:0006355;GO:0006351;GO:0006935;GO:0005886;GO:0005622;GO:0016607;GO:0005737;GO:0050930	-
mmu-miR-23b-5p	ENSMUST00000035519	161	17871	2474	ENSMUSG00000038495	Otud7b;OTU domain containing 7B [Source:MGI Symbol;Acc:MGI:2654703]	GO:1990380;GO:0002385;GO:0036459;GO:0000122;GO:0032717;GO:0008233;GO:0071947;GO:0008234;GO:0046872;GO:0043124;GO:0070536;GO:0005634;GO:0005515;GO:0071108;GO:0008270;GO:0005737;GO:0002376;GO:1900181;GO:0006508;GO:0003677;GO:0016787;GO:0002250;GO:0035871;GO:0016579;GO:0070530;GO:0004843	-
mmu-miR-23b-5p	ENSMUST00000090785	161	17872	2532	ENSMUSG00000038495	Otud7b;OTU domain containing 7B [Source:MGI Symbol;Acc:MGI:2654703]	GO:1990380;GO:0002385;GO:0036459;GO:0000122;GO:0032717;GO:0008233;GO:0071947;GO:0008234;GO:0046872;GO:0043124;GO:0070536;GO:0005634;GO:0005515;GO:0071108;GO:0008270;GO:0005737;GO:0002376;GO:1900181;GO:0006508;GO:0003677;GO:0016787;GO:0002250;GO:0035871;GO:0016579;GO:0070530;GO:0004843	-
mmu-miR-23b-5p	ENSMUST00000098849	161	17873	2477	ENSMUSG00000038495	Otud7b;OTU domain containing 7B [Source:MGI Symbol;Acc:MGI:2654703]	GO:1990380;GO:0002385;GO:0036459;GO:0000122;GO:0032717;GO:0008233;GO:0071947;GO:0008234;GO:0046872;GO:0043124;GO:0070536;GO:0005634;GO:0005515;GO:0071108;GO:0008270;GO:0005737;GO:0002376;GO:1900181;GO:0006508;GO:0003677;GO:0016787;GO:0002250;GO:0035871;GO:0016579;GO:0070530;GO:0004843	-
mmu-miR-23b-5p	ENSMUST00000034590	179	17774	1297	ENSMUSG00000032085	Tagln;transgelin [Source:MGI Symbol;Acc:MGI:106012]	GO:0051015;GO:0005737;GO:0030855	-
mmu-miR-23b-5p	ENSMUST00000033427	166	16287	1205	ENSMUSG00000031101	Sash3;SAM and SH3 domain containing 3 [Source:MGI Symbol;Acc:MGI:1921381]	GO:0043372;GO:0048873;GO:0030890;GO:0002821;GO:0046622;GO:0032753;GO:0051251;GO:0005634;GO:0042102;GO:0032729;GO:0002639;GO:0032743;GO:0032733;GO:0002726;GO:0005737;GO:0032760	-
mmu-miR-23b-5p	ENSMUST00000112725	175	17620	337	ENSMUSG00000025269	Apex2;apurinic/apyrimidinic endonuclease 2 [Source:MGI Symbol;Acc:MGI:1924872]	GO:0006284;GO:0004527;GO:0006974;GO:0006310;GO:0016829;GO:0004518;GO:0005739;GO:0046872;GO:0005634;GO:0003906;GO:0008270;GO:0005737;GO:0008311;GO:0090305;GO:0001650;GO:0003677;GO:0016787;GO:0005743;GO:0007049;GO:0043231;GO:0006281;GO:0005622;GO:0004519	K10772:ko03410
mmu-miR-23b-5p	ENSMUST00000112727	175	17621	58	ENSMUSG00000025269	Apex2;apurinic/apyrimidinic endonuclease 2 [Source:MGI Symbol;Acc:MGI:1924872]	GO:0006284;GO:0004527;GO:0006974;GO:0006310;GO:0016829;GO:0004518;GO:0005739;GO:0046872;GO:0005634;GO:0003906;GO:0008270;GO:0005737;GO:0008311;GO:0090305;GO:0001650;GO:0003677;GO:0016787;GO:0005743;GO:0007049;GO:0043231;GO:0006281;GO:0005622;GO:0004519	K10772:ko03410
mmu-miR-23b-5p	ENSMUST00000112720	175	17624	337	ENSMUSG00000025269	Apex2;apurinic/apyrimidinic endonuclease 2 [Source:MGI Symbol;Acc:MGI:1924872]	GO:0006284;GO:0004527;GO:0006974;GO:0006310;GO:0016829;GO:0004518;GO:0005739;GO:0046872;GO:0005634;GO:0003906;GO:0008270;GO:0005737;GO:0008311;GO:0090305;GO:0001650;GO:0003677;GO:0016787;GO:0005743;GO:0007049;GO:0043231;GO:0006281;GO:0005622;GO:0004519	K10772:ko03410
mmu-miR-23b-5p	ENSMUST00000112721	175	17625	72	ENSMUSG00000025269	Apex2;apurinic/apyrimidinic endonuclease 2 [Source:MGI Symbol;Acc:MGI:1924872]	GO:0006284;GO:0004527;GO:0006974;GO:0006310;GO:0016829;GO:0004518;GO:0005739;GO:0046872;GO:0005634;GO:0003906;GO:0008270;GO:0005737;GO:0008311;GO:0090305;GO:0001650;GO:0003677;GO:0016787;GO:0005743;GO:0007049;GO:0043231;GO:0006281;GO:0005622;GO:0004519	K10772:ko03410
mmu-miR-23b-5p	ENSMUST00000026303	175	17626	125	ENSMUSG00000025269	Apex2;apurinic/apyrimidinic endonuclease 2 [Source:MGI Symbol;Acc:MGI:1924872]	GO:0006284;GO:0004527;GO:0006974;GO:0006310;GO:0016829;GO:0004518;GO:0005739;GO:0046872;GO:0005634;GO:0003906;GO:0008270;GO:0005737;GO:0008311;GO:0090305;GO:0001650;GO:0003677;GO:0016787;GO:0005743;GO:0007049;GO:0043231;GO:0006281;GO:0005622;GO:0004519	K10772:ko03410
mmu-miR-23b-5p	ENSMUST00000140207	175	17627	47	ENSMUSG00000025269	Apex2;apurinic/apyrimidinic endonuclease 2 [Source:MGI Symbol;Acc:MGI:1924872]	GO:0006284;GO:0004527;GO:0006974;GO:0006310;GO:0016829;GO:0004518;GO:0005739;GO:0046872;GO:0005634;GO:0003906;GO:0008270;GO:0005737;GO:0008311;GO:0090305;GO:0001650;GO:0003677;GO:0016787;GO:0005743;GO:0007049;GO:0043231;GO:0006281;GO:0005622;GO:0004519	K10772:ko03410
mmu-miR-23b-5p	ENSMUST00000112719	175	17628	57	ENSMUSG00000025269	Apex2;apurinic/apyrimidinic endonuclease 2 [Source:MGI Symbol;Acc:MGI:1924872]	GO:0006284;GO:0004527;GO:0006974;GO:0006310;GO:0016829;GO:0004518;GO:0005739;GO:0046872;GO:0005634;GO:0003906;GO:0008270;GO:0005737;GO:0008311;GO:0090305;GO:0001650;GO:0003677;GO:0016787;GO:0005743;GO:0007049;GO:0043231;GO:0006281;GO:0005622;GO:0004519	K10772:ko03410
mmu-miR-25-5p	ENSMUST00000087435	162	569993	296	ENSMUSG00000067336	Bmpr2;bone morphogenetic protein receptor, type II (serine/threonine kinase) [Source:MGI Symbol;Acc:MGI:1095407]	GO:0016324;GO:0009267;GO:0016301;GO:0045669;GO:0030509;GO:0000166;GO:0016021;GO:0009986;GO:0030513;GO:0036122;GO:0061298;GO:0001935;GO:0060412;GO:0010634;GO:1902731;GO:0005887;GO:0003085;GO:0004672;GO:0060841;GO:0016020;GO:0045906;GO:0001974;GO:0030166;GO:1905314;GO:0003151;GO:0001707;GO:0016310;GO:0014916;GO:0005615;GO:0007420;GO:0060413;GO:0030308;GO:0001946;GO:0060840;GO:0046872;GO:0005524;GO:…	K04671:ko05206,ko04390,ko04350,ko04060,ko04360,ko04550
mmu-miR-25-5p	ENSMUST00000168515	162	544674	3045	ENSMUSG00000026458	Ppfia4;protein tyrosine phosphatase, receptor type, f polypeptide (PTPRF), interacting protein (liprin), alpha 4 [Source:MGI Symbol;Acc:MGI:1915757]	GO:0005515;GO:0048786;GO:0045202;GO:0008150	-
mmu-miR-25-5p	ENSMUST00000186730	162	544675	1791	ENSMUSG00000026458	Ppfia4;protein tyrosine phosphatase, receptor type, f polypeptide (PTPRF), interacting protein (liprin), alpha 4 [Source:MGI Symbol;Acc:MGI:1915757]	GO:0005515;GO:0048786;GO:0045202;GO:0008150	-
mmu-miR-25-5p	ENSMUST00000189361	162	544676	3045	ENSMUSG00000026458	Ppfia4;protein tyrosine phosphatase, receptor type, f polypeptide (PTPRF), interacting protein (liprin), alpha 4 [Source:MGI Symbol;Acc:MGI:1915757]	GO:0005515;GO:0048786;GO:0045202;GO:0008150	-
mmu-miR-25-5p	ENSMUST00000074783	170	544904	3574	ENSMUSG00000066842	Hmcn1;hemicentin 1 [Source:MGI Symbol;Acc:MGI:2685047]	GO:0005509;GO:0007049;GO:0005578;GO:0070062;GO:0032154;GO:0051301;GO:0005576;GO:0005604;GO:0030054;GO:0005938;GO:0003674;GO:0005737;GO:0008150	-
mmu-miR-25-5p	ENSMUST00000137197	170	544905	3574	ENSMUSG00000066842	Hmcn1;hemicentin 1 [Source:MGI Symbol;Acc:MGI:2685047]	GO:0005509;GO:0007049;GO:0005578;GO:0070062;GO:0032154;GO:0051301;GO:0005576;GO:0005604;GO:0030054;GO:0005938;GO:0003674;GO:0005737;GO:0008150	-
mmu-miR-25-5p	ENSMUST00000061878	171	545509	1015	ENSMUSG00000045259	Klhdc9;kelch domain containing 9 [Source:MGI Symbol;Acc:MGI:1916124]	GO:0003674;GO:0008150;GO:0005575	-
mmu-miR-25-5p	ENSMUST00000067230	163	644750	598	ENSMUSG00000076431	Sox4;SRY (sex determining region Y)-box 4 [Source:MGI Symbol;Acc:MGI:98366]	GO:0030177;GO:0044798;GO:0030217;GO:2000761;GO:0045944;GO:0090263;GO:0060993;GO:0042593;GO:0048485;GO:0031397;GO:0060548;GO:0043065;GO:0003183;GO:0031647;GO:0001046;GO:0014009;GO:0021510;GO:0005739;GO:0060174;GO:0001501;GO:0046826;GO:0008284;GO:0005634;GO:0005515;GO:0000981;GO:0006355;GO:0006351;GO:0050821;GO:0045893;GO:0001105;GO:0032024;GO:0005737;GO:0003357;GO:0021522;GO:0060412;GO:0003211;GO:…	-
mmu-miR-25-5p	ENSMUST00000120135	156	645125	267	ENSMUSG00000021457	Syk;spleen tyrosine kinase [Source:MGI Symbol;Acc:MGI:99515]	GO:0002092;GO:0016301;GO:0000166;GO:0004713;GO:0018105;GO:0045335;GO:0007169;GO:0030593;GO:0001525;GO:0032009;GO:0004715;GO:0002376;GO:0002281;GO:0046641;GO:0007159;GO:0032928;GO:0050764;GO:0004672;GO:0016477;GO:0031623;GO:0045425;GO:0007167;GO:0016020;GO:0019901;GO:0019815;GO:0051090;GO:0031234;GO:0016310;GO:0007257;GO:0050715;GO:0019370;GO:0007166;GO:0030168;GO:0001820;GO:0070372;GO:0018108;GO:…	K05855:ko04151,ko04611,ko04662,ko05152,ko04666,ko04072,ko04380,ko05169,ko04650,ko04064,ko05203,ko04664
mmu-miR-25-5p	ENSMUST00000118756	156	645126	3	ENSMUSG00000021457	Syk;spleen tyrosine kinase [Source:MGI Symbol;Acc:MGI:99515]	GO:0002092;GO:0016301;GO:0000166;GO:0004713;GO:0018105;GO:0045335;GO:0007169;GO:0030593;GO:0001525;GO:0032009;GO:0004715;GO:0002376;GO:0002281;GO:0046641;GO:0007159;GO:0032928;GO:0050764;GO:0004672;GO:0016477;GO:0031623;GO:0045425;GO:0007167;GO:0016020;GO:0019901;GO:0019815;GO:0051090;GO:0031234;GO:0016310;GO:0007257;GO:0050715;GO:0019370;GO:0007166;GO:0030168;GO:0001820;GO:0070372;GO:0018108;GO:…	K05855:ko04151,ko04611,ko04662,ko05152,ko04666,ko04072,ko04380,ko05169,ko04650,ko04064,ko05203,ko04664
mmu-miR-25-5p	ENSMUST00000052978	165	645371	3368	ENSMUSG00000043986	Spata31d1d;spermatogenesis associated 31 subfamily D, member 1D [Source:MGI Symbol;Acc:MGI:3045260]	GO:0016020;GO:0005575;GO:0016021;GO:0003674;GO:0008150	-
mmu-miR-25-5p	ENSMUST00000094077	157	599276	6069	ENSMUSG00000018476	Kdm6b;KDM1 lysine (K)-specific demethylase 6B [Source:MGI Symbol;Acc:MGI:2448492]	GO:0045944;GO:0055114;GO:0006954;GO:0002437;GO:0048333;GO:0014823;GO:0043565;GO:0016569;GO:0070301;GO:0046872;GO:0008013;GO:0005634;GO:0071557;GO:0060992;GO:0045446;GO:0016577;GO:0016491;GO:0003682;GO:0010468;GO:0021766;GO:0045165;GO:0055007;GO:0051213;GO:0071558	-
mmu-miR-25-5p	ENSMUST00000108510	157	599605	111	ENSMUSG00000020811	Wscd1;WSC domain containing 1 [Source:MGI Symbol;Acc:MGI:2448493]	GO:0008146;GO:0016020;GO:0005575;GO:0016021;GO:0003674;GO:0008150	-
mmu-miR-25-5p	ENSMUST00000107473	160	620141	182	ENSMUSG00000037992	Rara;retinoic acid receptor, alpha [Source:MGI Symbol;Acc:MGI:97856]	GO:0031641;GO:0000977;GO:0008134;GO:0051393;GO:0019899;GO:0061037;GO:0044212;GO:0048027;GO:0007565;GO:0043066;GO:0045666;GO:0032526;GO:0001012;GO:0060010;GO:0035264;GO:0000790;GO:0032355;GO:0002068;GO:0001972;GO:0001843;GO:0043277;GO:0003713;GO:0000900;GO:0042981;GO:0032736;GO:0000122;GO:0060591;GO:0045892;GO:0043565;GO:0046872;GO:0071300;GO:0031490;GO:0003707;GO:0003417;GO:0008584;GO:0045893;GO:…	K08527:ko05221,ko05202,ko05200
mmu-miR-25-5p	ENSMUST00000107358	167	620279	3280	ENSMUSG00000020919	Stat5b;signal transducer and activator of transcription 5B [Source:MGI Symbol;Acc:MGI:103035]	GO:0035259;GO:0070672;GO:0006573;GO:0043029;GO:0046983;GO:0045944;GO:0006101;GO:0019903;GO:0007165;GO:0045579;GO:0032870;GO:0045621;GO:0097531;GO:0006107;GO:0001553;GO:0038161;GO:0070670;GO:0048541;GO:0042448;GO:0045647;GO:0008284;GO:0005634;GO:0005515;GO:0071363;GO:0000255;GO:0006355;GO:0006351;GO:0045954;GO:0050729;GO:0006103;GO:0071364;GO:0019530;GO:0004871;GO:0005737;GO:0007565;GO:0043066;GO:…	K11224:ko05221,ko05166,ko04062,ko05161,ko05200,ko05162,ko04917,ko04630,ko04012,ko04933,ko05220,ko05203
mmu-miR-25-5p	ENSMUST00000004143	167	620280	3129	ENSMUSG00000020919	Stat5b;signal transducer and activator of transcription 5B [Source:MGI Symbol;Acc:MGI:103035]	GO:0035259;GO:0070672;GO:0006573;GO:0043029;GO:0046983;GO:0045944;GO:0006101;GO:0019903;GO:0007165;GO:0045579;GO:0032870;GO:0045621;GO:0097531;GO:0006107;GO:0001553;GO:0038161;GO:0070670;GO:0048541;GO:0042448;GO:0045647;GO:0008284;GO:0005634;GO:0005515;GO:0071363;GO:0000255;GO:0006355;GO:0006351;GO:0045954;GO:0050729;GO:0006103;GO:0071364;GO:0019530;GO:0004871;GO:0005737;GO:0007565;GO:0043066;GO:…	K11224:ko05221,ko05166,ko04062,ko05161,ko05200,ko05162,ko04917,ko04630,ko04012,ko04933,ko05220,ko05203
mmu-miR-25-5p	ENSMUST00000070872	158	620774	294	ENSMUSG00000041920	Slc16a6;solute carrier family 16 (monocarboxylic acid transporters), member 6 [Source:MGI Symbol;Acc:MGI:2144585]	GO:0055085;GO:0016020;GO:0006810;GO:0016021;GO:0005886;GO:0015293	-
mmu-miR-25-5p	ENSMUST00000111178	168	621470	77	ENSMUSG00000020658	Efr3b;EFR3 homolog B [Source:MGI Symbol;Acc:MGI:2444851]	GO:0005829;GO:0090002;GO:0016020;GO:0046854;GO:0005886;GO:0003674;GO:0005737	-
mmu-miR-25-5p	ENSMUST00000215320	159	617198	1054	ENSMUSG00000063780	Olfr282;olfactory receptor 282 [Source:MGI Symbol;Acc:MGI:3030116]	GO:0007608;GO:0016020;GO:0004888;GO:0050907;GO:0050911;GO:0004930;GO:0016021;GO:0007165;GO:0005886;GO:0007186;GO:0004984;GO:0050896;GO:0004871	K04257:ko04740
mmu-miR-25-5p	ENSMUST00000213608	159	617200	855	ENSMUSG00000063780	Olfr282;olfactory receptor 282 [Source:MGI Symbol;Acc:MGI:3030116]	GO:0007608;GO:0016020;GO:0004888;GO:0050907;GO:0050911;GO:0004930;GO:0016021;GO:0007165;GO:0005886;GO:0007186;GO:0004984;GO:0050896;GO:0004871	K04257:ko04740
mmu-miR-25-5p	ENSMUST00000075851	159	617201	650	ENSMUSG00000063780	Olfr282;olfactory receptor 282 [Source:MGI Symbol;Acc:MGI:3030116]	GO:0007608;GO:0016020;GO:0004888;GO:0050907;GO:0050911;GO:0004930;GO:0016021;GO:0007165;GO:0005886;GO:0007186;GO:0004984;GO:0050896;GO:0004871	K04257:ko04740
mmu-miR-25-5p	ENSMUST00000168846	167	617230	727	ENSMUSG00000067713	Prkag1;protein kinase, AMP-activated, gamma 1 non-catalytic subunit [Source:MGI Symbol;Acc:MGI:108411]	GO:1902593;GO:0000166;GO:0031588;GO:0006468;GO:0006633;GO:0005634;GO:0005524;GO:0006629;GO:0043531;GO:0061024;GO:0070062;GO:0005654;GO:0004672;GO:0005829;GO:0016020;GO:0016208;GO:0007005;GO:0019901;GO:0006631;GO:0010628;GO:0004679	K07200:ko04920,ko04921,ko04068,ko04932,ko04213,ko04152,ko04211,ko05410,ko04910,ko04922,ko04710,ko04931
mmu-miR-25-5p	ENSMUST00000022586	167	651587	298	ENSMUSG00000022009	Nufip1;nuclear fragile X mental retardation protein interacting protein 1 [Source:MGI Symbol;Acc:MGI:1351474]	GO:0008023;GO:0070761;GO:0045944;GO:0003676;GO:0005726;GO:0000492;GO:0046872;GO:0005730;GO:0005634;GO:0005515;GO:0051117;GO:0042802;GO:0001650;GO:0043234;GO:0016363;GO:0048786;GO:0003723;GO:0030674;GO:0022626;GO:0051259;GO:0030515	-
mmu-miR-25-5p	ENSMUST00000100063	174	497179	103	ENSMUSG00000075316	Scn9a;sodium channel, voltage-gated, type IX, alpha [Source:MGI Symbol;Acc:MGI:107636]	GO:0034220;GO:0006811;GO:0009636;GO:0016021;GO:0006954;GO:0001518;GO:0005272;GO:0006814;GO:0019228;GO:0060078;GO:0031402;GO:0006810;GO:0048266;GO:0009791;GO:0035725;GO:0086010;GO:0005887;GO:0019233;GO:0034765;GO:0005216;GO:0016020;GO:0055085;GO:0042995;GO:0005248;GO:0005244;GO:0005886	K04841:ko04742
mmu-miR-25-5p	ENSMUST00000100064	174	497180	103	ENSMUSG00000075316	Scn9a;sodium channel, voltage-gated, type IX, alpha [Source:MGI Symbol;Acc:MGI:107636]	GO:0034220;GO:0006811;GO:0009636;GO:0016021;GO:0006954;GO:0001518;GO:0005272;GO:0006814;GO:0019228;GO:0060078;GO:0031402;GO:0006810;GO:0048266;GO:0009791;GO:0035725;GO:0086010;GO:0005887;GO:0019233;GO:0034765;GO:0005216;GO:0016020;GO:0055085;GO:0042995;GO:0005248;GO:0005244;GO:0005886	K04841:ko04742
mmu-miR-25-5p	ENSMUST00000134168	159	497358	151	ENSMUSG00000009207	Lnpk;lunapark, ER junction formation factor [Source:MGI Symbol;Acc:MGI:1918115]	GO:0007596;GO:0016020;GO:0098826;GO:0032330;GO:0046872;GO:0042733;GO:0005654;GO:0016021;GO:0007275;GO:0005783;GO:0005789;GO:0071788;GO:0071787;GO:0035115;GO:0003674	-
mmu-miR-25-5p	ENSMUST00000171007	156	674126	286	ENSMUSG00000091007	D630036H23Rik;RIKEN cDNA D630036H23 gene [Source:MGI Symbol;Acc:MGI:3704386]	GO:0003674;GO:0008150;GO:0005575	-
mmu-miR-25-5p	ENSMUST00000021447	167	674558	424	ENSMUSG00000021051	Ppp2r5e;protein phosphatase 2, regulatory subunit B', epsilon [Source:MGI Symbol;Acc:MGI:1349473]	GO:0019888;GO:0005829;GO:0050790;GO:0000159;GO:0007165;GO:0005737	K11584:ko04151,ko04071,ko04114,ko04728,ko04113,ko04152,ko03015,ko04261
mmu-miR-25-5p	ENSMUST00000220035	167	674559	469	ENSMUSG00000021051	Ppp2r5e;protein phosphatase 2, regulatory subunit B', epsilon [Source:MGI Symbol;Acc:MGI:1349473]	GO:0019888;GO:0005829;GO:0050790;GO:0000159;GO:0007165;GO:0005737	K11584:ko04151,ko04071,ko04114,ko04728,ko04113,ko04152,ko03015,ko04261
[truncated: 2,336 more rows]
